# Supplementary material for: Aerobic Exercise-Induced TGF-β Receptor Reprogramming Disrupts Neutrophil–Microglia Crosstalk to Attenuate Early Brain Injury after Subarachnoid Hemorrhage
Source: Research (Wash D C). 2026 May 28;9:1301. doi: 10.34133/research.1301 (PMC13216690; doi:10.34133/research.1301)
Supplement: Supplementary 1 — Table S1 Figs. S1 and S2 Data S1 to S19 [file research.1301.f1.zip]

Archive with 4 entries (4 files):
- Data S1 Western blot.docx
- Data S2 to S19.xlsx
- sup fig2.psd
- Table S1 Fig. S1 to S2.docx
