# Supplementary material for: Aerobic Exercise-Induced TGF-β Receptor Reprogramming Disrupts Neutrophil–Microglia Crosstalk to Attenuate Early Brain Injury after Subarachnoid Hemorrhage
Source: Research (Wash D C). 2026 May 28;9:1301. doi: 10.34133/research.1301 (PMC13216690; doi:10.34133/research.1301)
Supplement: Supplementary 1 — Table S1 Figs. S1 and S2 Data S1 to S19 [file research.1301.f1.zip › Data S2 to S19.xlsx]

## Sheet: Data S2 76 DEGs
Data S2 76 DEGs
	gene_name	SAH_vs_Sham	SAH_exec_vs_SAH	SAH_exec_vs_Sham_exec	AveExpr	F	P.Value	adj.P.Val
1	Aire	62	-52.6667	14.3333	22.25	43.3541	2.09188e-05	0.0418221
2	Washc2	585	-803.667	551.333	2500.08	41.2298	2.54027e-05	0.0453844
3	Matn2	541	-514.333	274.667	795.583	35.8523	4.34419e-05	0.0538134
4	Hif3a	164	-177.333	90	162.5	33.7381	5.4762e-05	0.0538134
5	Arrdc2	422.667	-404.667	133	385.083	28.8681	9.86338e-05	0.0643046
6	Plcb2	-44	-15.6667	-16	82.8333	27.1461	0.000124116	0.0686535
7	Atp2c2	76	-60.3333	21.6667	42.0833	24.9874	0.000168768	0.0686535
8	Dpysl4	556	-489.333	403	1185.58	23.8513	0.000200313	0.0686535
9	Fkbp5	1711.67	-1318	700.333	1605.33	23.518	0.000210934	0.0686535
10	Pla2g3	263.333	-207	111	173.583	22.5532	0.000245861	0.0722073
11	Ksr1	401.333	-501.667	559	1444.42	21.2421	0.000305671	0.0752811
12	Mertk	350.333	-422.333	294	940.75	20.8448	0.000327274	0.0752811
13	Dhx33	216	-274.333	208.667	750.667	18.9768	0.000458481	0.0765657
14	Tfr2	85.3333	-79	69.6667	140.417	17.7301	0.000583566	0.0765657
15	Cgas	33.6667	-28	19.6667	40	17.2628	0.000641196	0.0777061
16	Tnfsf10	-63.3333	17.3333	-77.3333	74.5	16.3345	0.000778188	0.0815048
17	Prr5l	-252.333	42.3333	-99.3333	266.417	15.9336	0.000848512	0.0821729
18	Ezr	889	-767.333	645.333	1696.42	15.6619	0.000900681	0.0844905
19	Unc5b	-717.667	172	-251.333	687.917	15.2287	0.000992348	0.085427
20	Sgk1	1373.67	-1473.67	989.667	2256.33	14.0578	0.00130506	0.0930454
21	Map3k6	214	-153	117.333	189.333	13.8304	0.00137934	0.0950233
22	Plat	399.333	-259.667	398.333	879.083	13.3211	0.00156569	0.0990294
23	Lcn2	390	-307	87.3333	140.833	13.106	0.00165374	0.100956
24	Scn10a	75.3333	-73.3333	22.3333	44.25	12.7395	0.00181834	0.102419
25	Cavin1	302.333	-286	176	809.417	11.5623	0.00250496	0.111597
26	Lpar1	-422	71.3333	-288.667	561	11.1594	0.00281172	0.114645
27	Agtrap	-63.6667	-50.6667	-48.6667	214.083	10.975	0.00296768	0.115273
28	Wscd2	-490.667	-266.333	-246	1293	10.7404	0.00318188	0.117331
29	Sez6	-2280.33	-855.333	-803.333	3858.25	10.7391	0.00318308	0.117331
30	Ugt8a	-914.667	251.333	-504	951	9.93007	0.00408599	0.125085
31	Tmem98	-158.333	39.6667	-70.3333	204	9.88523	0.00414479	0.125085
32	Myh11	-181	-91	-169	337	9.38065	0.00488461	0.1309
33	Nt5dc2	54	-56	41.6667	115.417	9.32948	0.00496846	0.131207
34	H2bc6	-97.3333	41	-56.3333	127.917	9.28284	0.00504646	0.131447
35	Gm13293	-44.6667	16.6667	-29	42.75	9.11753	0.00533541	0.13393
36	Rtp1	40.3333	-35.6667	14	25.9167	8.83434	0.00587971	0.139127
37	Cmtm5	-350.667	66.6667	-281	577.25	8.71559	0.00612834	0.140243
38	Gjc2	-363.333	169	-204.333	349.083	8.60521	0.00637124	0.142086
39	Trf	-4855.67	1169	-2083.67	5171.67	8.53707	0.00652713	0.143002
40	Serpinb1a	-157.667	36.6667	-80.3333	154.833	8.46052	0.00670796	0.144084
41	Id4	-991.333	266.667	-339.333	1732.33	8.23158	0.00728711	0.148751
42	Osbpl10	289.667	-364.667	250	911.083	8.07441	0.00772084	0.151223
43	Il33	-734	217.333	-432	865.833	8.05998	0.00776225	0.151347
44	Wnt10b	241.667	-235.333	29.6667	94.5	8.05774	0.00776868	0.151347
45	Opalin	-442.667	95.6667	-338	493.333	7.96734	0.00803473	0.152542
46	Septin9	731.667	-703.667	559.333	1822.42	7.63366	0.00911979	0.160792
47	Tmem88b	-1010.33	335.667	-432	1228.75	7.60406	0.00922457	0.161616
48	Rnasel	131	-97.3333	114.333	300	7.37476	0.010089	0.165995
49	Trim12c	-33	15	-39.6667	83.3333	6.956	0.0119427	0.176557
50	Mid1ip1	-901.667	178	-265.333	2010.42	6.30643	0.0157361	0.195098
51	Pllp	-758	193	-488.333	901.417	5.95458	0.018417	0.2061
52	Ltbp4	-419.333	-314	-325	967.083	5.80408	0.0197352	0.211948
53	Lrg1	141.333	-104.667	74	110.833	5.6763	0.0209469	0.217617
54	Elf3	3.33333	-3	-1.33333	2	5.03013	0.0286998	0.249321
55	Tmem47	-635	163	-750.333	1926.83	5.00552	0.0290597	0.25047
56	Serpinb1b	-23.6667	11.6667	-23.6667	30.3333	4.77684	0.0326873	0.263542
57	Ugp2	-362.667	149.667	-230.333	1488.42	4.53805	0.0370914	0.279888
58	Gjb1	-221.333	56.6667	-113.333	258	4.35526	0.0409657	0.293966
59	Qdpr	-1774	525.333	-702.667	3493.5	4.2453	0.0435376	0.302922
60	Pcp4	-3593.67	1271	-2491	5513.33	4.17417	0.0453078	0.309819
61	Gng11	-65.3333	30	-95	168.75	3.90922	0.0527345	0.325918
62	Lamc2	166	-152.333	106.667	378.667	3.89611	0.0531395	0.327186
63	Plp1	-20423.7	5510.33	-11210.7	35902.8	3.81204	0.0558298	0.334649
64	Snhg12	125	200	291.333	395.25	3.2947	0.0766493	0.393899
65	Lrp8os2	-56.6667	-30.6667	-29.6667	78.25	3.24498	0.0791188	0.400309
66	Eme2	239.667	-183	304.333	1513.17	3.19673	0.0816088	0.406353
67	1300002E11Rik	-45.6667	11.6667	-25.3333	139.917	3.11063	0.0862956	0.418769
68	Bcl2a1b	8.33333	38	48.6667	36.0833	2.61042	0.121126	0.495049
69	Gas5	652	1345	1739.33	2509.33	2.41906	0.138876	0.533166
70	Npcd	-218.667	-2333.33	-131.667	5619.58	2.40298	0.140508	0.536455
71	2410006H16Rik	93	395	457	453	2.17636	0.166175	0.582086
72	Snhg15	11.6667	62.6667	73.6667	57.3333	1.09721	0.403094	0.823462
73	Slc16a7	-89.6667	-43.6667	-105.667	761	0.404217	0.753961	1
74	Gm28286	#N/A	#N/A	#N/A	#N/A	#N/A	#N/A	#N/A
75	Gm56921	#N/A	#N/A	#N/A	#N/A	#N/A	#N/A	#N/A
76	Sox1ot	#N/A	#N/A	#N/A	#N/A	#N/A	#N/A	#N/A

## Sheet: Data S3 Clustets Ratio
Data S3 Clustets Ratio
Ratio of clusters	SESham1	SESham2	SESham3	SESham4	SESAH1	SESAH2	AESAH1	AESAH2	SESAH3	SESAH4	AESAH3	AESAH4
Fibroblasts	0.0149117	0.0604565	0.0728764	0.0514817	0.0216649	0.0475896	0.00428266	0.0388416	0.0259195	0.0269314	0.0679465	0.0824034
Astrocytes	0.143231	0.022894	0.0189603	0.0236499	0.0839887	0.00914655	0.0913633	0.00433262	0.0383795	0.0157401	0.0148116	0.0401288
B cells	0.114977	0.00383851	0.00172366	0.00692191	0.00267102	0.0117599	0.0192719	0.0198389	0.00173241	0.00685921	0.00762151	0.00407725
Dendritic cells	0	0.000205634	0.000206839	7.21033e-05	0.00697433	0.00405749	0.000475851	0.0114016	0.00126599	0.00144404	0.00150992	0.000858369
Endothelial cells	0.0814912	0.334773	0.349352	0.245584	0.0786467	0.215529	0.041399	0.210018	0.107743	0.125343	0.299971	0.234979
Epithelial cells	0.0316547	0.00301597	0.000827358	0.00194679	0.0192907	0.0449075	0.000713776	0.000608088	0.0029984	0.000938628	0.00409836	0.00293276
Macrophages	0.0558535	0.0173418	0.0111693	0.00973394	0.0973438	0.0576989	0.0226029	0.0498632	0.0765592	0.0319856	0.0327869	0.0203863
Granulocytes	0.00941792	0.00500377	0.00110314	0.0022352	0.251669	0.153841	0.4197	0.167984	0.0777585	0.0155235	0.0245183	0.0211731
Microglia	0.303466	0.459387	0.451806	0.518206	0.153584	0.340073	0.250059	0.253801	0.39359	0.533791	0.3782	0.396137
Monocytes	0.035448	0.00486668	0.00344732	0.00468671	0.0782015	0.0159549	0.0423507	0.0326847	0.0338486	0.0135018	0.0273943	0.0128755
Neurons	0.0193591	0.00322161	0.00634308	0.0043262	0.0256715	0.00460766	0.0271235	0.000608088	0.0328491	0.00454874	0.0067587	0.00915594
NK cells	0.00366252	0.00418123	0.00310259	0.00692191	0.00118712	0.00639571	0.00666191	0.0123138	0.00133262	0.00548736	0.00949094	0.00515021
Oligodendrocytes	0.131458	0.0712866	0.070877	0.113346	0.176139	0.0629943	0.0473471	0.102235	0.192031	0.202816	0.0644953	0.145064
T cells	0.0550687	0.00952773	0.00820463	0.0108876	0.0029678	0.0254453	0.0266476	0.0954697	0.0139925	0.0150903	0.0603969	0.0246781
Ratio of MG subtypes	AE+SAH1	AE+SAH2	AE+SAH3	AE+SAH4	SE+SAH1	SE+SAH2	SE+SAH3	SE+SAH4	SE+Sham1	SE+Sham2	SE+Sham3	SE+Sham4
MG0	0.557305	0.380766	0.357605	0.282593	0.0144928	0.228311	0.0228354	0.00389338	0.188362	0.45852	0.489699	0.544177
MG1	0.183173	0.133775	0.224144	0.237631	0.119807	0.102528	0.0980019	0.0239593	0.22069	0.318263	0.297421	0.213719
MG2	0.0599289	0.231165	0.181939	0.234742	0.553623	0.338726	0.501427	0.842767	0.0814655	0.0211877	0.0216695	0.0146097
MG3	0.0543423	0.110375	0.0638783	0.0527266	0.191304	0.187058	0.208373	0.0610961	0.149569	0.0455088	0.0410499	0.0768053
MG4	0.0724564	0.0528879	0.0804183	0.0906464	0.0628019	0.0313448	0.125595	0.0125786	0.1875	0.0432707	0.0541737	0.0517601
MG5	0.0335196	0.0363858	0.0463878	0.0346696	0.0115942	0.0465116	0.0038059	0.0221623	0.0310345	0.055655	0.0506638	0.0459162
MG6	0.00846453	0.0397673	0.0159696	0.033225	0.00386473	0.0262892	0.00666032	0.0101827	0.0116379	0.0296926	0.0216695	0.0299151
MG7	0.0172676	0.00811579	0.0155894	0.0214879	0.0231884	0.0167846	0.0123692	0.00539084	0.0762931	0.0201432	0.0169388	0.0178099
MG8	0.0135433	0.00676315	0.0140684	0.0122788	0.0193237	0.0224469	0.0209324	0.0179695	0.0534483	0.00775888	0.00671448	0.00528732
Ratio of Neu subtypes	SE+Sham1	SE+Sham2	SE+Sham3	SE+Sham4	SE+SAH1	SE+SAH2	SE+SAH3	SE+SAH4	AE+SAH1	AE+SAH2	AE+SAH3	AE+SAH4
Neu0	0.0571429	0.228571	0.1875	0.16129	0.00651273	0.00403407	0.0289608	0.00771675	0.0103004	0.0469484	0.00887574	0.0616438
Neu1	0.385714	0.471429	0.5625	0.483871	0.291889	0.248767	0.559341	0.298684	0.161373	0.295775	0.213018	0.222603
Neu2	0.0571429	0	0.125	0.0322581	0.295441	0.432541	0.24134	0.453019	0.0703863	0.126761	0.0710059	0.0650685
Neu3	0.171429	0.114286	0.0625	0.0645161	0.229722	0.143882	0.0289608	0.067635	0.661803	0.370892	0.538462	0.44863
Neu4	0	0.0285714	0	0.0322581	0.0224985	0.0434783	0.0880182	0.103949	0.000858369	0.0140845	0.00591716	0.00342466
Neu5	0.114286	0.0285714	0	0.0645161	0.0728242	0.0295831	0.00851789	0.0068089	0.0403433	0.0187793	0.0680473	0.116438
Neu6	0.142857	0.0571429	0.0625	0.0967742	0.044997	0.0416853	0.028393	0.0231502	0.023176	0.0610329	0.0266272	0.0171233
Neu7	0.0571429	0.0285714	0	0.0322581	0.0307874	0.027342	0.0107893	0.0222424	0.023176	0.0469484	0.0118343	0.0273973
Neu8	0.0142857	0.0428571	0	0.0322581	0.0053286	0.0286867	0.00567859	0.0167953	0.00858369	0.0187793	0.056213	0.0376712

## Sheet: Data S4 scRNA_AllMarkers
Data S4 scRNA_AllMarkers
	p_val	avg_log2FC	pct.1	pct.2	p_val_adj	cluster	gene
Lhfp	0	4.48211976758919	0.936	0.062	0	Fibroblasts	Lhfp
Cacna1c	0	5.2872044992926	0.934	0.07	0	Fibroblasts	Cacna1c
Rbms3	0	4.61899742684262	0.934	0.078	0	Fibroblasts	Rbms3
Notch3	0	5.19733113726017	0.879	0.043	0	Fibroblasts	Notch3
Plac9	0	5.49858743611615	0.881	0.049	0	Fibroblasts	Plac9
Sdc2	0	4.41551150448081	0.887	0.058	0	Fibroblasts	Sdc2
Pdgfrb	0	4.29179161247018	0.883	0.055	0	Fibroblasts	Pdgfrb
Cspg4	0	4.9771697719803	0.857	0.036	0	Fibroblasts	Cspg4
Sox5	0	4.50850883114799	0.888	0.075	0	Fibroblasts	Sox5
Mylk	0	6.36719230924323	0.892	0.08	0	Fibroblasts	Mylk
Arhgap6	0	4.72691707714292	0.866	0.062	0	Fibroblasts	Arhgap6
Plce1	0	4.41043016042691	0.858	0.054	0	Fibroblasts	Plce1
Myl9	0	6.32780963123716	0.861	0.059	0	Fibroblasts	Myl9
Nr2f2	0	4.16030483615249	0.895	0.099	0	Fibroblasts	Nr2f2
Rgs4	0	4.81574464613311	0.839	0.044	0	Fibroblasts	Rgs4
Pde3a	0	6.57080470772728	0.847	0.054	0	Fibroblasts	Pde3a
Gucy1a1	0	5.32508448594396	0.832	0.04	0	Fibroblasts	Gucy1a1
Pde1a	0	5.86312937423527	0.815	0.027	0	Fibroblasts	Pde1a
Pde5a	0	4.88575463816548	0.862	0.08	0	Fibroblasts	Pde5a
Cald1	0	4.95916123910504	0.986	0.204	0	Fibroblasts	Cald1
Gucy1b1	0	4.57135983209348	0.836	0.054	0	Fibroblasts	Gucy1b1
Bgn	0	5.08138467923244	0.816	0.034	0	Fibroblasts	Bgn
Phldb2	0	4.16651913467923	0.936	0.16	0	Fibroblasts	Phldb2
Dmd	0	5.09935444361824	0.902	0.128	0	Fibroblasts	Dmd
Fstl1	0	5.37555729492371	0.818	0.047	0	Fibroblasts	Fstl1
Arhgef17	0	4.6333330763625	0.812	0.043	0	Fibroblasts	Arhgef17
Slc38a11	0	5.19013070949928	0.796	0.028	0	Fibroblasts	Slc38a11
Ednra	0	5.08594040958746	0.798	0.03	0	Fibroblasts	Ednra
Zic1	0	4.5729314449215	0.801	0.033	0	Fibroblasts	Zic1
Irag1	0	6.10344467021774	0.789	0.024	0	Fibroblasts	Irag1
Nbl1	0	4.30785239910916	0.817	0.06	0	Fibroblasts	Nbl1
Ror1	0	5.20723965592072	0.786	0.032	0	Fibroblasts	Ror1
Cap2	0	5.14353161823802	0.79	0.041	0	Fibroblasts	Cap2
S1pr3	0	4.96328365369074	0.768	0.029	0	Fibroblasts	S1pr3
Mfge8	0	3.55444311352823	0.886	0.158	0	Fibroblasts	Mfge8
Ctdspl	0	3.46276226532292	0.875	0.149	0	Fibroblasts	Ctdspl
Rarres2	0	4.21074263127917	0.763	0.04	0	Fibroblasts	Rarres2
Gm13889	0	5.42866698754928	0.851	0.129	0	Fibroblasts	Gm13889
Des	0	6.48861841778306	0.744	0.023	0	Fibroblasts	Des
Aspn	0	5.65913416289545	0.743	0.022	0	Fibroblasts	Aspn
Rgs6	0	4.25057311086857	0.77	0.05	0	Fibroblasts	Rgs6
Slc6a17	0	6.18669021417161	0.736	0.021	0	Fibroblasts	Slc6a17
Mgp	0	4.0551397363619	0.788	0.075	0	Fibroblasts	Mgp
Rasl12	0	5.78347676686701	0.742	0.03	0	Fibroblasts	Rasl12
Mark1	0	4.40895759351137	0.769	0.058	0	Fibroblasts	Mark1
Tbx18	0	5.81618763556624	0.729	0.018	0	Fibroblasts	Tbx18
Tpm2	0	7.14726596593839	0.754	0.044	0	Fibroblasts	Tpm2
Gucy1a2	0	4.52652388647043	0.75	0.041	0	Fibroblasts	Gucy1a2
Myh11	0	7.44652532218094	0.774	0.068	0	Fibroblasts	Myh11
Atp2b4	0	4.57437741481156	0.783	0.078	0	Fibroblasts	Atp2b4
Gja4	0	4.87987104214964	0.737	0.033	0	Fibroblasts	Gja4
Atp1b2	0	2.88388464892717	0.786	0.083	0	Fibroblasts	Atp1b2
Cacna2d1	0	4.2026156004089	0.775	0.077	0	Fibroblasts	Cacna2d1
Heyl	0	5.14792905029503	0.724	0.026	0	Fibroblasts	Heyl
Mcam	0	4.30841095324737	0.817	0.12	0	Fibroblasts	Mcam
Rgs5	0	4.25258140479257	0.789	0.093	0	Fibroblasts	Rgs5
Col4a1	0	2.50096120955964	0.95	0.254	0	Fibroblasts	Col4a1
Perp	0	4.75208868093826	0.73	0.034	0	Fibroblasts	Perp
Arhgap10	0	3.78054925720369	0.795	0.102	0	Fibroblasts	Arhgap10
Arhgap42	0	4.01396331618142	0.746	0.056	0	Fibroblasts	Arhgap42
Serping1	0	6.37237463199741	0.704	0.016	0	Fibroblasts	Serping1
Col4a2	0	2.26296991092286	0.924	0.237	0	Fibroblasts	Col4a2
Ntn4	0	6.43096893016406	0.726	0.04	0	Fibroblasts	Ntn4
Col1a2	0	5.94182132933929	0.703	0.02	0	Fibroblasts	Col1a2
Axl	0	3.78036857613635	0.751	0.073	0	Fibroblasts	Axl
Itga1	0	2.70568380776756	0.921	0.247	0	Fibroblasts	Itga1
Dgkb	0	4.91000311798843	0.73	0.059	0	Fibroblasts	Dgkb
Kirrel	0	5.28811456697804	0.689	0.023	0	Fibroblasts	Kirrel
Prkg1	0	3.97262711915217	0.944	0.278	0	Fibroblasts	Prkg1
Akap12	0	1.50792284619538	0.925	0.26	0	Fibroblasts	Akap12
Elmo1	0	-5.01414	0.147	0.809	0	Fibroblasts	Elmo1
Fxyd1	0	3.44737750706292	0.72	0.058	0	Fibroblasts	Fxyd1
Ebf1	0	2.39988159669118	0.924	0.263	0	Fibroblasts	Ebf1
9530026P05Rik	0	2.47894730327361	0.846	0.188	0	Fibroblasts	9530026P05Rik
Gjc1	0	2.85571342856777	0.847	0.19	0	Fibroblasts	Gjc1
Nid1	0	3.34379828592196	0.77	0.113	0	Fibroblasts	Nid1
Lmod1	0	7.43414211360677	0.668	0.013	0	Fibroblasts	Lmod1
Farp1	0	2.35018843692934	0.887	0.232	0	Fibroblasts	Farp1
Atp1a2	0	3.04632466343154	0.797	0.146	0	Fibroblasts	Atp1a2
Rgs7bp	0	4.47125892629129	0.766	0.115	0	Fibroblasts	Rgs7bp
Foxc1	0	2.57541019678798	0.822	0.173	0	Fibroblasts	Foxc1
Ddr2	0	5.47052353635318	0.67	0.023	0	Fibroblasts	Ddr2
Lamb2	0	2.9736556277437	0.814	0.169	0	Fibroblasts	Lamb2
Pdzrn3	0	5.80949770895804	0.667	0.023	0	Fibroblasts	Pdzrn3
Crispld2	0	6.68640385494747	0.717	0.073	0	Fibroblasts	Crispld2
Ano1	0	4.86945314199134	0.67	0.028	0	Fibroblasts	Ano1
Sntb1	0	3.67981040499341	0.697	0.055	0	Fibroblasts	Sntb1
Serpinh1	0	2.41309516283442	0.837	0.196	0	Fibroblasts	Serpinh1
Igfbp7	0	2.63056319819017	0.949	0.309	0	Fibroblasts	Igfbp7
Sema5a	0	4.12435872911461	0.691	0.053	0	Fibroblasts	Sema5a
Tns2	0	2.90344511996426	0.787	0.152	0	Fibroblasts	Tns2
Plpp3	0	2.27807787938236	0.842	0.209	0	Fibroblasts	Plpp3
Ltbp1	0	6.20862315968605	0.656	0.024	0	Fibroblasts	Ltbp1
Gper1	0	4.9918183760558	0.66	0.029	0	Fibroblasts	Gper1
Tagln	0	7.58939587254605	0.698	0.067	0	Fibroblasts	Tagln
Marveld1	0	4.8062611640189	0.686	0.055	0	Fibroblasts	Marveld1
Kank2	0	3.48754673094336	0.741	0.111	0	Fibroblasts	Kank2
Tgfb1i1	0	3.89393063754822	0.705	0.076	0	Fibroblasts	Tgfb1i1
Syne2	0	3.55803465828047	0.882	0.254	0	Fibroblasts	Syne2
Mustn1	0	6.56677326927033	0.648	0.021	0	Fibroblasts	Mustn1
Osmr	0	3.27676333973035	0.77	0.143	0	Fibroblasts	Osmr
Lamc1	0	2.82606654011008	0.901	0.275	0	Fibroblasts	Lamc1
Timp3	0	2.26587794905823	0.902	0.278	0	Fibroblasts	Timp3
Samd4	0	3.79427020773327	0.824	0.2	0	Fibroblasts	Samd4
Map3k20	0	3.64563423892001	0.88	0.257	0	Fibroblasts	Map3k20
Kalrn	0	3.17127466901537	0.782	0.161	0	Fibroblasts	Kalrn
Palld	0	5.65544957697887	0.671	0.052	0	Fibroblasts	Palld
Myocd	0	7.61100250742556	0.627	0.008	0	Fibroblasts	Myocd
Rhoj	0	2.21478366931852	0.876	0.258	0	Fibroblasts	Rhoj
Tbx3os1	0	4.21622332930959	0.653	0.037	0	Fibroblasts	Tbx3os1
Arhgap29	0	1.66750866476045	0.903	0.292	0	Fibroblasts	Arhgap29
Ehd2	0	3.32542745452584	0.733	0.122	0	Fibroblasts	Ehd2
Il34	0	4.52411908920239	0.642	0.031	0	Fibroblasts	Il34
Foxs1	0	5.60156614439362	0.628	0.018	0	Fibroblasts	Foxs1
Uaca	0	2.02384959908615	0.816	0.206	0	Fibroblasts	Uaca
Setbp1	0	2.91247012220513	0.786	0.178	0	Fibroblasts	Setbp1
Lrig1	0	3.5749199264485	0.678	0.072	0	Fibroblasts	Lrig1
Sox6	0	3.89873841851909	0.655	0.049	0	Fibroblasts	Sox6
Atp8a1	0	-4.11668	0.134	0.739	0	Fibroblasts	Atp8a1
Dlc1	0	3.35325024149326	0.949	0.344	0	Fibroblasts	Dlc1
Bcam	0	3.02358241604414	0.76	0.156	0	Fibroblasts	Bcam
Tbx15	0	5.98651767946572	0.616	0.014	0	Fibroblasts	Tbx15
Tbx2	0	4.94152522961572	0.626	0.024	0	Fibroblasts	Tbx2
Mical2	0	4.04018411465508	0.649	0.048	0	Fibroblasts	Mical2
Rbpms2	0	5.6481539958281	0.619	0.018	0	Fibroblasts	Rbpms2
Map3k7cl	0	7.29118611534323	0.608	0.007	0	Fibroblasts	Map3k7cl
Fgfr1	0	2.85121390039271	0.729	0.129	0	Fibroblasts	Fgfr1
Acta2	0	7.28472671816867	0.72	0.12	0	Fibroblasts	Acta2
Srgn	0	-5.12764	0.145	0.744	0	Fibroblasts	Srgn
Atp1b1	0	3.98789446148941	0.659	0.063	0	Fibroblasts	Atp1b1
Sncg	0	6.57328017101634	0.619	0.023	0	Fibroblasts	Sncg
Kcnab1	0	6.50642761757324	0.656	0.061	0	Fibroblasts	Kcnab1
Airn	0	2.92060020097905	0.714	0.119	0	Fibroblasts	Airn
Tm4sf1	0	1.37842956315295	0.811	0.219	0	Fibroblasts	Tm4sf1
Jag1	0	3.09786803162157	0.709	0.118	0	Fibroblasts	Jag1
Plekhg3	0	2.60158306618257	0.75	0.159	0	Fibroblasts	Plekhg3
Ppp1r14a	0	1.95149692201278	0.743	0.157	0	Fibroblasts	Ppp1r14a
Prrx1	0	4.60629300737857	0.613	0.029	0	Fibroblasts	Prrx1
Sparcl1	0	2.99933740612456	0.938	0.354	0	Fibroblasts	Sparcl1
Lrrc32	0	3.63221797073204	0.64	0.057	0	Fibroblasts	Lrrc32
Parm1	0	4.19567284037885	0.651	0.069	0	Fibroblasts	Parm1
Epas1	0	1.40382007516334	0.924	0.342	0	Fibroblasts	Epas1
Cped1	0	4.11742232606518	0.64	0.06	0	Fibroblasts	Cped1
4930523C07Rik	0	2.59924818631846	0.782	0.203	0	Fibroblasts	4930523C07Rik
Myom1	0	5.25632854876339	0.659	0.082	0	Fibroblasts	Myom1
Cp	0	3.17888974924515	0.737	0.161	0	Fibroblasts	Cp
Npy1r	0	6.59826744198692	0.585	0.011	0	Fibroblasts	Npy1r
Lgals1	0	1.96337338682629	0.704	0.13	0	Fibroblasts	Lgals1
Pdlim3	0	7.38546299286177	0.581	0.007	0	Fibroblasts	Pdlim3
Tpm1	0	4.74786775292965	0.917	0.344	0	Fibroblasts	Tpm1
Thsd4	0	5.6576394631044	0.603	0.03	0	Fibroblasts	Thsd4
Filip1	0	3.80545992276841	0.727	0.155	0	Fibroblasts	Filip1
Parva	0	3.44868234471807	0.648	0.077	0	Fibroblasts	Parva
Limd1	0	2.84230149397752	0.811	0.24	0	Fibroblasts	Limd1
Map1b	0	3.85644579045965	0.73	0.159	0	Fibroblasts	Map1b
Zc2hc1a	0	3.37914888661784	0.664	0.094	0	Fibroblasts	Zc2hc1a
Ntrk3	0	5.64841303116549	0.588	0.019	0	Fibroblasts	Ntrk3
C1qtnf7	0	5.98015	0.58	0.012	0	Fibroblasts	C1qtnf7
Nedd4	0	2.05127796801656	0.949	0.381	0	Fibroblasts	Nedd4
Itga7	0	5.14416342055356	0.591	0.024	0	Fibroblasts	Itga7
Fermt2	0	1.98851201206116	0.946	0.379	0	Fibroblasts	Fermt2
Col18a1	0	5.86887509118198	0.587	0.021	0	Fibroblasts	Col18a1
Aoc3	0	6.84798159223653	0.576	0.01	0	Fibroblasts	Aoc3
Ly6e	0	-3.85532	0.166	0.732	0	Fibroblasts	Ly6e
Kctd1	0	3.85774008647304	0.624	0.058	0	Fibroblasts	Kctd1
Rasl11a	0	5.82944539680655	0.61	0.045	0	Fibroblasts	Rasl11a
Foxd1	0	4.72917367405913	0.588	0.023	0	Fibroblasts	Foxd1
Pcp4l1	0	2.37739607456343	0.783	0.219	0	Fibroblasts	Pcp4l1
Ctnna3	0	3.88688774916186	0.68	0.116	0	Fibroblasts	Ctnna3
Inpp5d	0	-5.7522	0.069	0.632	0	Fibroblasts	Inpp5d
Rnf152	0	4.57028289885336	0.606	0.043	0	Fibroblasts	Rnf152
Pakap.1	0	1.54143069498926	0.907	0.345	0	Fibroblasts	Pakap.1
Chd7	0	-3.22076	0.153	0.715	0	Fibroblasts	Chd7
Wtip	0	4.19116409869141	0.7	0.139	0	Fibroblasts	Wtip
Cavin1	0	3.18917958790394	0.753	0.192	0	Fibroblasts	Cavin1
Nexn	0	5.9709753398651	0.579	0.02	0	Fibroblasts	Nexn
Lama4	0	2.48665044692108	0.689	0.131	0	Fibroblasts	Lama4
Msrb3	0	2.92122999935402	0.702	0.144	0	Fibroblasts	Msrb3
Dgkg	0	4.3524334034869	0.6	0.042	0	Fibroblasts	Dgkg
Daam2	0	1.65262044355565	0.727	0.169	0	Fibroblasts	Daam2
Runx1t1	0	3.67482163883086	0.613	0.057	0	Fibroblasts	Runx1t1
Arhgef25	0	4.29181570407071	0.59	0.037	0	Fibroblasts	Arhgef25
Fads3	0	4.23207083280834	0.599	0.046	0	Fibroblasts	Fads3
Jph2	0	7.03353505170738	0.559	0.008	0	Fibroblasts	Jph2
Ndrg2	0	1.59597898099573	0.688	0.137	0	Fibroblasts	Ndrg2
Lgalsl	0	3.33506743339021	0.672	0.122	0	Fibroblasts	Lgalsl
Wwtr1	0	1.03355149265087	0.797	0.249	0	Fibroblasts	Wwtr1
Gprc5c	0	4.72315064510816	0.57	0.022	0	Fibroblasts	Gprc5c
Ndufa4l2	0	4.18775492259032	0.578	0.033	0	Fibroblasts	Ndufa4l2
Pip5k1b	0	2.75241526406218	0.703	0.158	0	Fibroblasts	Pip5k1b
Itpr1	0	2.47687183069582	0.923	0.379	0	Fibroblasts	Itpr1
Fat1	0	3.35286411779655	0.642	0.098	0	Fibroblasts	Fat1
Smtn	0	3.19660929415946	0.68	0.136	0	Fibroblasts	Smtn
Kcnk3	0	5.91217459612915	0.553	0.011	0	Fibroblasts	Kcnk3
Prss23	0	3.15343548336523	0.658	0.116	0	Fibroblasts	Prss23
Wnt5b	0	5.04654232139398	0.575	0.034	0	Fibroblasts	Wnt5b
Gpc6	0	3.40088466383507	0.608	0.067	0	Fibroblasts	Gpc6
Ccnd2	0	2.60480075234695	0.705	0.165	0	Fibroblasts	Ccnd2
Rbpms	0	2.72282451491619	0.945	0.406	0	Fibroblasts	Rbpms
Adcy5	0	3.48400007929981	0.625	0.087	0	Fibroblasts	Adcy5
Ahnak	0	1.17344166901197	0.88	0.342	0	Fibroblasts	Ahnak
Lcp1	0	-5.71213	0.052	0.59	0	Fibroblasts	Lcp1
Cobll1	0	1.55517578361266	0.882	0.346	0	Fibroblasts	Cobll1
Ptprk	0	1.74607794937995	0.823	0.287	0	Fibroblasts	Ptprk
Sod3	0	3.96406977763204	0.573	0.037	0	Fibroblasts	Sod3
Bmpr1a	0	2.37196670118708	0.81	0.275	0	Fibroblasts	Bmpr1a
Bcr	0	3.6309297306719	0.718	0.184	0	Fibroblasts	Bcr
Angpt1	0	5.58419942379111	0.551	0.017	0	Fibroblasts	Angpt1
Nr2f1	0	3.70727710322027	0.578	0.044	0	Fibroblasts	Nr2f1
Tead1	0	1.82396005344853	0.721	0.188	0	Fibroblasts	Tead1
Slco3a1	0	2.23115198709018	0.685	0.153	0	Fibroblasts	Slco3a1
Crip2	0	1.66117689013668	0.806	0.274	0	Fibroblasts	Crip2
Itga6	0	-5.18858	0.083	0.614	0	Fibroblasts	Itga6
Plekhg2	0	2.69879558853485	0.712	0.181	0	Fibroblasts	Plekhg2
Tmcc3	0	-3.88587	0.144	0.674	0	Fibroblasts	Tmcc3
Crip1	0	4.34435719766592	0.789	0.259	0	Fibroblasts	Crip1
Prex1	0	-4.59608	0.053	0.583	0	Fibroblasts	Prex1
Septin11	0	2.32159722710795	0.858	0.329	0	Fibroblasts	Septin11
Myo1b	0	2.57787820360498	0.869	0.341	0	Fibroblasts	Myo1b
Pdlim1	0	3.42313577288365	0.61	0.082	0	Fibroblasts	Pdlim1
Pgf	0	4.02715737317423	0.55	0.023	0	Fibroblasts	Pgf
Dennd2b	0	2.53855337319795	0.776	0.249	0	Fibroblasts	Dennd2b
Btbd3	0	3.01322422902967	0.683	0.157	0	Fibroblasts	Btbd3
Ift43	0	2.49047861920484	0.685	0.159	0	Fibroblasts	Ift43
Rbm24	0	6.66926280922596	0.535	0.009	0	Fibroblasts	Rbm24
Dag1	0	2.55602813020166	0.89	0.365	0	Fibroblasts	Dag1
Tgfbr3	0	2.01597627710155	0.7	0.175	0	Fibroblasts	Tgfbr3
Dock4	0	-3.81003	0.212	0.736	0	Fibroblasts	Dock4
Fgf1	0	3.60629365157497	0.632	0.108	0	Fibroblasts	Fgf1
Rasgrp2	0	2.48599263060751	0.674	0.151	0	Fibroblasts	Rasgrp2
Cpq	0	2.61424614605156	0.683	0.161	0	Fibroblasts	Cpq
Vcl	0	2.52889736042451	0.929	0.408	0	Fibroblasts	Vcl
Pln	0	7.24829776268036	0.532	0.011	0	Fibroblasts	Pln
Pdlim7	0	2.60518329677463	0.662	0.141	0	Fibroblasts	Pdlim7
Flna	0	4.05885485935371	0.86	0.339	0	Fibroblasts	Flna
Kcne4	0	5.35124716188237	0.535	0.015	0	Fibroblasts	Kcne4
Prelp	0	4.52862774300644	0.544	0.025	0	Fibroblasts	Prelp
Pakap	0	1.3501275599778	0.653	0.134	0	Fibroblasts	Pakap
Slc7a2	0	3.78150031498627	0.558	0.04	0	Fibroblasts	Slc7a2
Hey2	0	4.66905932486784	0.542	0.024	0	Fibroblasts	Hey2
Rasd1	0	4.17604615136451	0.626	0.108	0	Fibroblasts	Rasd1
Lmna	0	2.79420499960397	0.881	0.364	0	Fibroblasts	Lmna
Hspb1	0	1.21935266022179	0.884	0.367	0	Fibroblasts	Hspb1
Tcf7l1	0	3.01718384535638	0.61	0.093	0	Fibroblasts	Tcf7l1
Dpysl3	0	4.02836332821015	0.538	0.021	0	Fibroblasts	Dpysl3
Klhl23	0	3.64398890310964	0.579	0.062	0	Fibroblasts	Klhl23
Dab2ip	0	1.22994238570329	0.779	0.263	0	Fibroblasts	Dab2ip
Cd53	0	-5.66916	0.055	0.571	0	Fibroblasts	Cd53
Prkcb	0	-3.36612	0.11	0.625	0	Fibroblasts	Prkcb
Cd248	0	4.69482902778464	0.535	0.02	0	Fibroblasts	Cd248
Gng11	0	1.38612042547837	0.821	0.306	0	Fibroblasts	Gng11
Tns1	0	2.61955319412665	0.923	0.409	0	Fibroblasts	Tns1
Ptprc	0	-5.9549	0.061	0.575	0	Fibroblasts	Ptprc
Col4a5	0	5.59506036677084	0.53	0.016	0	Fibroblasts	Col4a5
Apbb1ip	0	-5.75992	0.049	0.561	0	Fibroblasts	Apbb1ip
Laptm5	0	-5.49912	0.111	0.623	0	Fibroblasts	Laptm5
Afap1	0	2.76889720793783	0.677	0.165	0	Fibroblasts	Afap1
Kctd12	0	-4.51555	0.105	0.616	0	Fibroblasts	Kctd12
Snhg18	0	4.9282336340829	0.533	0.022	0	Fibroblasts	Snhg18
Vasn	0	4.24353669190378	0.546	0.035	0	Fibroblasts	Vasn
Id3	0	2.58290839493598	0.801	0.292	0	Fibroblasts	Id3
Slit3	0	6.64237322778761	0.518	0.009	0	Fibroblasts	Slit3
Sh3bgrl	0	2.49734358573259	0.832	0.325	0	Fibroblasts	Sh3bgrl
Fli1	0	-4.03575	0.179	0.684	0	Fibroblasts	Fli1
Slc4a3	0	5.46983855046056	0.524	0.019	0	Fibroblasts	Slc4a3
Vtn	0	3.7743357230837	0.583	0.078	0	Fibroblasts	Vtn
Septin8	0	1.92421002578022	0.729	0.224	0	Fibroblasts	Septin8
Celf2	0	-2.67099	0.116	0.62	0	Fibroblasts	Celf2
Cry2	0	2.7383209903742	0.705	0.201	0	Fibroblasts	Cry2
Plcb4	0	1.51594991239889	0.781	0.277	0	Fibroblasts	Plcb4
Ucp2	0	-3.82313	0.141	0.645	0	Fibroblasts	Ucp2
Amotl1	0	2.08329140958661	0.717	0.214	0	Fibroblasts	Amotl1
Cacnb2	0	2.68487571193649	0.793	0.291	0	Fibroblasts	Cacnb2
Frmd6	0	2.51447150645869	0.677	0.175	0	Fibroblasts	Frmd6
Actn1	0	3.46947051483327	0.724	0.222	0	Fibroblasts	Actn1
Pkia	0	3.62538210027062	0.549	0.048	0	Fibroblasts	Pkia
Ptpn9	0	2.59540220130504	0.754	0.253	0	Fibroblasts	Ptpn9
Ccdc3	0	6.71064417629519	0.507	0.007	0	Fibroblasts	Ccdc3
Dock2	0	-5.85104	0.055	0.555	0	Fibroblasts	Dock2
Sorbs1	0	1.35906560164406	0.837	0.337	0	Fibroblasts	Sorbs1
Rcn3	0	4.09768874251726	0.54	0.041	0	Fibroblasts	Rcn3
Klf9	0	1.91013290758977	0.914	0.415	0	Fibroblasts	Klf9
Hes1	0	2.56646679677621	0.735	0.236	0	Fibroblasts	Hes1
Pla2r1	0	5.17889404200279	0.513	0.015	0	Fibroblasts	Pla2r1
Tsc22d1	0	1.6286563895235	0.847	0.349	0	Fibroblasts	Tsc22d1
S100a11	0	0.67947161994564	0.823	0.325	0	Fibroblasts	S100a11
Itga8	0	6.16848060920529	0.508	0.011	0	Fibroblasts	Itga8
Ppm1e	0	3.09260162664082	0.595	0.098	0	Fibroblasts	Ppm1e
Hspa2	0	2.69381343447969	0.658	0.161	0	Fibroblasts	Hspa2
Rnd3	0	3.35944673072111	0.565	0.068	0	Fibroblasts	Rnd3
Cdh6	0	4.77234025223812	0.527	0.032	0	Fibroblasts	Cdh6
Csrp2	0	2.78803412992565	0.676	0.182	0	Fibroblasts	Csrp2
Lama5	0	3.10613851361746	0.61	0.117	0	Fibroblasts	Lama5
Gnb4	0	2.63557418351594	0.633	0.14	0	Fibroblasts	Gnb4
Tgfb3	0	5.38585462548913	0.52	0.028	0	Fibroblasts	Tgfb3
Vsir	0	-5.43575	0.054	0.545	0	Fibroblasts	Vsir
Sema4d	0	-5.43172	0.032	0.522	0	Fibroblasts	Sema4d
Coro1a	0	-5.73498	0.04	0.529	0	Fibroblasts	Coro1a
Cox4i2	0	4.01482496868907	0.522	0.033	0	Fibroblasts	Cox4i2
Utrn	0	1.93722546893879	0.964	0.475	0	Fibroblasts	Utrn
Crim1	0	3.09923030819857	0.89	0.402	0	Fibroblasts	Crim1
Oaz2	0	2.18396793287185	0.78	0.293	0	Fibroblasts	Oaz2
Fyb	0	-5.71421	0.052	0.539	0	Fibroblasts	Fyb
Carmn	0	5.0167512159069	0.502	0.015	0	Fibroblasts	Carmn
Ppp1r12b	0	3.02979887897173	0.788	0.302	0	Fibroblasts	Ppp1r12b
Apold1	0	1.22735419817529	0.718	0.233	0	Fibroblasts	Apold1
Rbfox2	0	1.55069854630934	0.743	0.259	0	Fibroblasts	Rbfox2
Hspb2	0	5.90934148568561	0.494	0.011	0	Fibroblasts	Hspb2
Syne1	0	1.18974268423762	0.877	0.394	0	Fibroblasts	Syne1
Lbh	0	2.90088014620204	0.721	0.238	0	Fibroblasts	Lbh
Cavin3	0	2.75951189275807	0.679	0.197	0	Fibroblasts	Cavin3
Mast4	0	1.55423353821504	0.936	0.454	0	Fibroblasts	Mast4
Slc19a1	0	3.4452350781865	0.567	0.087	0	Fibroblasts	Slc19a1
Sik1	0	1.68434405978543	0.817	0.337	0	Fibroblasts	Sik1
Camk2g	0	3.01582743016549	0.76	0.281	0	Fibroblasts	Camk2g
Fam118a	0	3.04539644598155	0.589	0.111	0	Fibroblasts	Fam118a
Emp2	0	2.27317739542945	0.587	0.109	0	Fibroblasts	Emp2
Pawr	0	4.01721521448243	0.523	0.046	0	Fibroblasts	Pawr
Pdgfa	0	2.70755755105449	0.725	0.248	0	Fibroblasts	Pdgfa
Pls3	0	1.75016597722975	0.752	0.275	0	Fibroblasts	Pls3
Smarcd3	0	4.19077294966452	0.522	0.046	0	Fibroblasts	Smarcd3
Slco2b1	0	-5.00502	0.048	0.524	0	Fibroblasts	Slco2b1
Il1r1	0	2.41694167521076	0.559	0.084	0	Fibroblasts	Il1r1
Abca1	0	-2.93318	0.199	0.673	0	Fibroblasts	Abca1
Colec12	0	3.86153718552781	0.529	0.055	0	Fibroblasts	Colec12
Rras	0	2.00257996842606	0.698	0.225	0	Fibroblasts	Rras
Ehd3	0	3.09201505714899	0.568	0.095	0	Fibroblasts	Ehd3
Gsn	0	1.51308355041743	0.702	0.23	0	Fibroblasts	Gsn
Mir142hg	0	-6.49391	0.027	0.499	0	Fibroblasts	Mir142hg
Fcgr3	0	-5.83294	0.043	0.514	0	Fibroblasts	Fcgr3
Zbtb7c	0	4.94857551762981	0.489	0.018	0	Fibroblasts	Zbtb7c
Ston1	0	2.99053648543164	0.561	0.091	0	Fibroblasts	Ston1
Adamtsl1	0	3.17348234718324	0.565	0.095	0	Fibroblasts	Adamtsl1
Synpo2	0	4.28205614502251	0.536	0.068	0	Fibroblasts	Synpo2
Pear1	0	2.49487597345311	0.595	0.127	0	Fibroblasts	Pear1
Sgip1	0	2.63882256800587	0.615	0.147	0	Fibroblasts	Sgip1
Ryr2	0	6.74280378562325	0.477	0.009	0	Fibroblasts	Ryr2
Plec	0	2.12837037818781	0.705	0.237	0	Fibroblasts	Plec
Cystm1	0	1.6619552768674	0.724	0.256	0	Fibroblasts	Cystm1
Spi1	0	-5.65805	0.038	0.504	0	Fibroblasts	Spi1
Tyrobp	0	-5.26286	0.146	0.612	0	Fibroblasts	Tyrobp
Ifitm3	0	1.11777019864139	0.872	0.407	0	Fibroblasts	Ifitm3
Adgrg1	0	-5.30618	0.03	0.495	0	Fibroblasts	Adgrg1
Higd1b	0	3.84701825920801	0.498	0.033	0	Fibroblasts	Higd1b
St3gal6	0	-3.84582	0.161	0.626	0	Fibroblasts	St3gal6
Stk39	0	2.05363068794186	0.655	0.192	0	Fibroblasts	Stk39
Pard3	0	1.03352966885223	0.78	0.317	0	Fibroblasts	Pard3
Chn2	0	-3.69032	0.106	0.569	0	Fibroblasts	Chn2
Cnn2	0	2.00626288798899	0.638	0.176	0	Fibroblasts	Cnn2
Kcnmb1	0	5.72773568782064	0.472	0.01	0	Fibroblasts	Kcnmb1
Rcan2	0	2.3920854970289	0.665	0.204	0	Fibroblasts	Rcan2
Trabd2b	0	7.1979505422708	0.465	0.004	0	Fibroblasts	Trabd2b
Enah	0	3.0160185127985	0.624	0.163	0	Fibroblasts	Enah
Itgam	0	-5.44224	0.058	0.518	0	Fibroblasts	Itgam
Tnks1bp1	0	2.61297421795468	0.597	0.138	0	Fibroblasts	Tnks1bp1
Klhl29	0	4.52337535546566	0.487	0.028	0	Fibroblasts	Klhl29
Gcnt2	0	1.3341630709728	0.843	0.384	0	Fibroblasts	Gcnt2
Egflam	0	3.7086492712925	0.507	0.049	0	Fibroblasts	Egflam
Cbx6	0	2.46503997838561	0.654	0.196	0	Fibroblasts	Cbx6
Ivns1abp	0	-3.55534	0.168	0.626	0	Fibroblasts	Ivns1abp
C1s1	0	6.27602279276516	0.464	0.007	0	Fibroblasts	C1s1
Ecm2	0	3.56248204969396	0.519	0.063	0	Fibroblasts	Ecm2
Tbx3	0	2.00957669036528	0.587	0.133	0	Fibroblasts	Tbx3
Selplg	0	-5.36266	0.069	0.522	0	Fibroblasts	Selplg
Cabp1	0	5.25515430223313	0.474	0.021	0	Fibroblasts	Cabp1
Ubash3b	0	-4.02218	0.093	0.545	0	Fibroblasts	Ubash3b
Cpe	0	0.929129811178821	0.655	0.203	0	Fibroblasts	Cpe
Cyth4	0	-5.29368	0.042	0.494	0	Fibroblasts	Cyth4
Ndst3	0	4.95096335742041	0.47	0.019	0	Fibroblasts	Ndst3
Kcnb1	0	5.13164329594757	0.469	0.019	0	Fibroblasts	Kcnb1
Cnn3	0	1.3698695208495	0.723	0.274	0	Fibroblasts	Cnn3
Nes	0	1.19736104009435	0.676	0.228	0	Fibroblasts	Nes
Tinagl1	0	2.44383507664471	0.638	0.19	0	Fibroblasts	Tinagl1
Lmo2	0	-5.22088	0.029	0.477	0	Fibroblasts	Lmo2
Synpo	0	2.96096621302151	0.532	0.085	0	Fibroblasts	Synpo
Rora	0	1.62738080249078	0.836	0.389	0	Fibroblasts	Rora
Hmgn3	0	2.2868385924468	0.568	0.122	0	Fibroblasts	Hmgn3
Fcer1g	0	-5.01723	0.169	0.613	0	Fibroblasts	Fcer1g
Pcdh1	0	1.98413794494267	0.596	0.152	0	Fibroblasts	Pcdh1
Pcolce	0	5.03900529215959	0.46	0.017	0	Fibroblasts	Pcolce
Rps6ka1	0	-5.04927	0.032	0.475	0	Fibroblasts	Rps6ka1
AW011738	0	3.09413080821053	0.517	0.075	0	Fibroblasts	AW011738
Lpcat2	0	-5.13349	0.073	0.515	0	Fibroblasts	Lpcat2
Ptp4a3	0	2.91435552541254	0.736	0.294	0	Fibroblasts	Ptp4a3
Dock6	0	2.31102593035613	0.634	0.193	0	Fibroblasts	Dock6
Plek	0	-5.16801	0.164	0.605	0	Fibroblasts	Plek
Sorbs2	0	2.60357000956346	0.673	0.233	0	Fibroblasts	Sorbs2
Ppm1h	0	-2.62578	0.12	0.559	0	Fibroblasts	Ppm1h
Retreg1	0	-2.89239	0.206	0.644	0	Fibroblasts	Retreg1
Psd3	0	1.59598169423222	0.755	0.317	0	Fibroblasts	Psd3
Tgfb2	0	2.03686888727202	0.582	0.144	0	Fibroblasts	Tgfb2
Basp1	0	-5.14112	0.125	0.563	0	Fibroblasts	Basp1
Cog7	0	2.96921870729645	0.551	0.114	0	Fibroblasts	Cog7
Cotl1	0	-3.80342	0.131	0.567	0	Fibroblasts	Cotl1
Epn2	0	1.64585075591958	0.817	0.381	0	Fibroblasts	Epn2
Zic2	0	1.86426774711935	0.584	0.148	0	Fibroblasts	Zic2
Pbx1	0	1.18215877905296	0.859	0.424	0	Fibroblasts	Pbx1
Evi2a	0	-5.50427	0.02	0.455	0	Fibroblasts	Evi2a
Pik3ap1	0	-5.10904	0.043	0.478	0	Fibroblasts	Pik3ap1
Kank1	0	2.38593296696708	0.518	0.084	0	Fibroblasts	Kank1
Carmil1	0	3.03604643890827	0.531	0.098	0	Fibroblasts	Carmil1
Ikzf1	0	-5.57324	0.036	0.468	0	Fibroblasts	Ikzf1
Gpx8	0	3.70965827743083	0.461	0.029	0	Fibroblasts	Gpx8
Adamts9	0	1.54619264600825	0.565	0.133	0	Fibroblasts	Adamts9
Jam3	0	1.52467087321527	0.603	0.171	0	Fibroblasts	Jam3
Trpc1	0	2.96628829615536	0.516	0.085	0	Fibroblasts	Trpc1
Lzts2	0	1.56270394126154	0.637	0.207	0	Fibroblasts	Lzts2
Prdm16	0	2.39133791414188	0.548	0.119	0	Fibroblasts	Prdm16
Samsn1	0	-5.67096	0.025	0.454	0	Fibroblasts	Samsn1
Slc9a9	0	-4.08513	0.085	0.513	0	Fibroblasts	Slc9a9
Tspan13	0	-2.95062	0.069	0.497	0	Fibroblasts	Tspan13
A4galt	0	2.69998177091801	0.503	0.075	0	Fibroblasts	A4galt
Sobp	0	2.91229028652278	0.516	0.089	0	Fibroblasts	Sobp
Nrip2	0	6.17703897563637	0.437	0.01	0	Fibroblasts	Nrip2
Cav1	0	1.90613638999347	0.574	0.147	0	Fibroblasts	Cav1
Stk38l	0	2.58457928989499	0.635	0.209	0	Fibroblasts	Stk38l
Septin4	0	0.774446098675858	0.656	0.23	0	Fibroblasts	Septin4
Tmem51	0	2.82613121559358	0.51	0.084	0	Fibroblasts	Tmem51
Prkch	0	-5.67194	0.029	0.454	0	Fibroblasts	Prkch
Pde8b	0	3.35899521876923	0.519	0.095	0	Fibroblasts	Pde8b
Nmnat2	0	3.96202125274133	0.453	0.029	0	Fibroblasts	Nmnat2
Rhoc	0	1.09636066579935	0.741	0.317	0	Fibroblasts	Rhoc
Cuedc1	0	1.83696364849971	0.616	0.192	0	Fibroblasts	Cuedc1
Thra	0	1.1357122775501	0.75	0.326	0	Fibroblasts	Thra
Ptpre	0	-4.92364	0.027	0.45	0	Fibroblasts	Ptpre
Adcy6	0	3.30484008847899	0.484	0.061	0	Fibroblasts	Adcy6
Anxa5	0	1.24593013812433	0.769	0.347	0	Fibroblasts	Anxa5
Cd86	0	-5.83675	0.052	0.474	0	Fibroblasts	Cd86
Olfml2a	0	5.35084003725634	0.436	0.015	0	Fibroblasts	Olfml2a
Gm13861	0	5.08045830979296	0.434	0.013	0	Fibroblasts	Gm13861
Ly86	0	-5.76519	0.062	0.483	0	Fibroblasts	Ly86
Gpr20	0	7.42508490451156	0.425	0.004	0	Fibroblasts	Gpr20
Myadm	0	1.94432129306899	0.683	0.263	0	Fibroblasts	Myadm
Ppp1r12c	0	2.17627523802729	0.774	0.354	0	Fibroblasts	Ppp1r12c
Il10ra	0	-5.48184	0.036	0.456	0	Fibroblasts	Il10ra
Trp53i11	0	3.07705966145902	0.485	0.065	0	Fibroblasts	Trp53i11
Mprip	0	2.18505456869351	0.956	0.536	0	Fibroblasts	Mprip
Adamts1	0	1.60298527898111	0.798	0.379	0	Fibroblasts	Adamts1
Nckap1	0	0.875805968850608	0.759	0.34	0	Fibroblasts	Nckap1
Cttnbp2nl	0	-2.96543	0.183	0.602	0	Fibroblasts	Cttnbp2nl
Tbc1d1	0	1.89469725532914	0.837	0.418	0	Fibroblasts	Tbc1d1
Lyn	0	-3.61369	0.247	0.665	0	Fibroblasts	Lyn
Skap2	0	-3.4056	0.144	0.562	0	Fibroblasts	Skap2
Emilin1	0	4.62596892680653	0.44	0.022	0	Fibroblasts	Emilin1
Cd200	0	1.15345719921316	0.621	0.203	0	Fibroblasts	Cd200
Pcdh18	0	4.4561086542014	0.438	0.021	0	Fibroblasts	Pcdh18
Adgrl1	0	2.50362583405125	0.514	0.098	0	Fibroblasts	Adgrl1
Cmip	0	-2.89999	0.244	0.66	0	Fibroblasts	Cmip
Atf5	0	3.88521494847323	0.492	0.076	0	Fibroblasts	Atf5
Fermt3	0	-4.38884	0.06	0.476	0	Fibroblasts	Fermt3
Csf3r	0	-6.05825	0.031	0.446	0	Fibroblasts	Csf3r
Map2	0	1.67330340615468	0.523	0.109	0	Fibroblasts	Map2
Cd84	0	-5.74329	0.025	0.439	0	Fibroblasts	Cd84
Sdc4	0	1.34271802553331	0.708	0.294	0	Fibroblasts	Sdc4
Cd37	0	-5.09336	0.029	0.443	0	Fibroblasts	Cd37
Grk5	0	1.80569228540801	0.632	0.219	0	Fibroblasts	Grk5
Mlf1	0	3.36229380050959	0.482	0.069	0	Fibroblasts	Mlf1
Vim	0	2.29980916758593	0.806	0.395	0	Fibroblasts	Vim
Crtc3	0	1.80025043136872	0.789	0.378	0	Fibroblasts	Crtc3
Fam110b	0	3.43471715889358	0.447	0.037	0	Fibroblasts	Fam110b
Ncf1	0	-5.21161	0.034	0.444	0	Fibroblasts	Ncf1
Nrarp	0	2.97678405496995	0.514	0.105	0	Fibroblasts	Nrarp
P2ry14	0	3.65324428365706	0.446	0.037	0	Fibroblasts	P2ry14
Lcp2	0	-4.54722	0.049	0.458	0	Fibroblasts	Lcp2
Tnfrsf1b	0	-5.57856	0.023	0.432	0	Fibroblasts	Tnfrsf1b
Vstm4	0	3.96754019882927	0.438	0.029	0	Fibroblasts	Vstm4
Stom	0	2.50266420964212	0.546	0.138	0	Fibroblasts	Stom
Pde3b	0	-4.70439	0.086	0.494	0	Fibroblasts	Pde3b
Plcl2	0	-4.90127	0.036	0.444	0	Fibroblasts	Plcl2
Slc15a3	0	-4.63611	0.048	0.456	0	Fibroblasts	Slc15a3
Mpeg1	0	-5.06058	0.056	0.464	0	Fibroblasts	Mpeg1
Cd68	0	-4.64672	0.07	0.477	0	Fibroblasts	Cd68
Nckap1l	0	-5.49457	0.026	0.433	0	Fibroblasts	Nckap1l
Alox5ap	0	-5.96574	0.031	0.437	0	Fibroblasts	Alox5ap
Synm	0	1.98532489632887	0.664	0.258	0	Fibroblasts	Synm
Irf8	0	-4.76374	0.058	0.464	0	Fibroblasts	Irf8
Cadm1	0	-2.97682	0.15	0.556	0	Fibroblasts	Cadm1
Dtx3	0	2.4618162471767	0.546	0.14	0	Fibroblasts	Dtx3
Cd300c2	0	-5.57756	0.03	0.435	0	Fibroblasts	Cd300c2
Golm1	0	-4.44385	0.077	0.482	0	Fibroblasts	Golm1
Trf	0	-3.70394	0.214	0.618	0	Fibroblasts	Trf
Cd83	0	-5.39839	0.076	0.48	0	Fibroblasts	Cd83
Selenop	0	-3.14048	0.322	0.726	0	Fibroblasts	Selenop
Cdc42ep4	0	1.90888264986897	0.587	0.184	0	Fibroblasts	Cdc42ep4
Inpp5a	0	1.71471715339011	0.759	0.357	0	Fibroblasts	Inpp5a
Nr4a2	0	2.49970441135936	0.633	0.232	0	Fibroblasts	Nr4a2
Mxra8	0	4.08236146828884	0.432	0.031	0	Fibroblasts	Mxra8
Ccn1	0	1.15349363146608	0.612	0.212	0	Fibroblasts	Ccn1
2900026A02Rik	0	2.22966121582482	0.605	0.205	0	Fibroblasts	2900026A02Rik
Adcy9	0	1.94708378406821	0.663	0.263	0	Fibroblasts	Adcy9
Slc1a5	0	2.27085712207774	0.571	0.171	0	Fibroblasts	Slc1a5
Eln	0	4.89965606709741	0.429	0.03	0	Fibroblasts	Eln
Twsg1	0	2.49172410659896	0.501	0.102	0	Fibroblasts	Twsg1
Ctsh	0	-2.6139	0.2	0.599	0	Fibroblasts	Ctsh
Syk	0	-5.87343	0.021	0.419	0	Fibroblasts	Syk
Csmd3	0	-5.79578	0.058	0.455	0	Fibroblasts	Csmd3
C2cd2	0	2.05031879587656	0.611	0.214	0	Fibroblasts	C2cd2
Sirpa	0	-4.3391	0.141	0.537	0	Fibroblasts	Sirpa
Pygb	0	2.15813673556839	0.594	0.198	0	Fibroblasts	Pygb
Pbxip1	0	2.0769416931547	0.793	0.398	0	Fibroblasts	Pbxip1
Pdzd2	0	2.58601039697796	0.53	0.135	0	Fibroblasts	Pdzd2
Sh3bgrl3	0	-2.75853	0.325	0.72	0	Fibroblasts	Sh3bgrl3
Arhgef7	0	2.34978203592555	0.708	0.313	0	Fibroblasts	Arhgef7
Serpini1	0	3.18657425380915	0.471	0.077	0	Fibroblasts	Serpini1
Ctss	0	-5.45291	0.232	0.625	0	Fibroblasts	Ctss
Lair1	0	-5.42006	0.033	0.425	0	Fibroblasts	Lair1
Nudt4	0	2.06341600461573	0.776	0.384	0	Fibroblasts	Nudt4
Mpp2	0	2.43162692539815	0.52	0.128	0	Fibroblasts	Mpp2
Cnnm2	0	2.32124323350047	0.613	0.221	0	Fibroblasts	Cnnm2
Myo1d	0	1.52594539149327	0.735	0.343	0	Fibroblasts	Myo1d
Serpinb6a	0	1.38586141428956	0.679	0.288	0	Fibroblasts	Serpinb6a
Yap1	0	2.06142460790525	0.517	0.126	0	Fibroblasts	Yap1
Grb10	0	1.60336241434891	0.537	0.146	0	Fibroblasts	Grb10
Nrros	0	-5.09769	0.037	0.428	0	Fibroblasts	Nrros
Smox	0	-3.13786	0.108	0.498	0	Fibroblasts	Smox
Cyth3	0	1.55570930331473	0.747	0.357	0	Fibroblasts	Cyth3
Ryk	0	1.72842367240718	0.668	0.278	0	Fibroblasts	Ryk
Lama2	0	2.92622189515635	0.497	0.108	0	Fibroblasts	Lama2
Enpep	0	4.1199964473408	0.412	0.023	0	Fibroblasts	Enpep
Cyb5r3	0	1.67725564540455	0.672	0.284	0	Fibroblasts	Cyb5r3
Arhgap25	0	-5.98427	0.013	0.401	0	Fibroblasts	Arhgap25
Irs2	0	2.36806748592657	0.739	0.351	0	Fibroblasts	Irs2
Cd14	0	-5.14341	0.1	0.488	0	Fibroblasts	Cd14
Mob2	0	2.17740892493682	0.683	0.296	0	Fibroblasts	Mob2
Tmem38b	0	1.9141150699373	0.546	0.159	0	Fibroblasts	Tmem38b
Cd151	0	1.70146673941028	0.651	0.264	0	Fibroblasts	Cd151
Plekhh3	0	3.28235	0.449	0.062	0	Fibroblasts	Plekhh3
Akap6	0	1.65800246434439	0.527	0.14	0	Fibroblasts	Akap6
Hcls1	0	-4.84756	0.034	0.421	0	Fibroblasts	Hcls1
Spry4	0	2.97250293257185	0.446	0.059	0	Fibroblasts	Spry4
Grem2	0	7.67326607088074	0.389	0.003	0	Fibroblasts	Grem2
Bcl2a1b	0	-5.39534	0.038	0.424	0	Fibroblasts	Bcl2a1b
Gpc4	0	3.86663237460267	0.417	0.031	0	Fibroblasts	Gpc4
Ecm1	0	1.53521095789867	0.532	0.147	0	Fibroblasts	Ecm1
Nhs	0	3.27118802270066	0.442	0.057	0	Fibroblasts	Nhs
Mtss2	0	2.35810843776922	0.46	0.076	0	Fibroblasts	Mtss2
Rrad	0	3.56401360068275	0.56	0.177	0	Fibroblasts	Rrad
Nlrp3	0	-5.23434	0.058	0.441	0	Fibroblasts	Nlrp3
Trem2	0	-4.93029	0.107	0.49	0	Fibroblasts	Trem2
Oat	0	1.69348440451065	0.714	0.331	0	Fibroblasts	Oat
Fry	0	1.7188722727095	0.894	0.512	0	Fibroblasts	Fry
Itga4	0	1.15137522203705	0.534	0.153	0	Fibroblasts	Itga4
Fcrls	0	-5.48197	0.076	0.457	0	Fibroblasts	Fcrls
Hpgds	0	-5.71971	0.037	0.418	0	Fibroblasts	Hpgds
Afap1l2	0	1.73491970652346	0.522	0.141	0	Fibroblasts	Afap1l2
Cdc42ep3	0	1.14523556581273	0.662	0.282	0	Fibroblasts	Cdc42ep3
Csf1r	0	-4.90102	0.173	0.553	0	Fibroblasts	Csf1r
Mpdz	0	1.97508418743788	0.525	0.145	0	Fibroblasts	Mpdz
Gm4876	0	3.64279743119088	0.421	0.041	0	Fibroblasts	Gm4876
Pou2f2	0	-5.88438	0.021	0.401	0	Fibroblasts	Pou2f2
1500009L16Rik	0	4.6382747793884	0.394	0.015	0	Fibroblasts	1500009L16Rik
Lin7a	0	4.28753604859886	0.405	0.026	0	Fibroblasts	Lin7a
Igfbp4	0	3.25946085833403	0.441	0.062	0	Fibroblasts	Igfbp4
Map1lc3a	0	1.66136139358798	0.823	0.444	0	Fibroblasts	Map1lc3a
Atp2a3	0	3.23843513525888	0.43	0.052	0	Fibroblasts	Atp2a3
Tanc2	0	-4.41481	0.208	0.586	0	Fibroblasts	Tanc2
Dgkh	0	1.07412584711013	0.723	0.345	0	Fibroblasts	Dgkh
Ece1	0	1.15075512565038	0.671	0.294	0	Fibroblasts	Ece1
Plat	0	0.820030571553277	0.66	0.283	0	Fibroblasts	Plat
Pam	0	1.6385100797632	0.631	0.254	0	Fibroblasts	Pam
C3ar1	0	-5.37557	0.038	0.415	0	Fibroblasts	C3ar1
Nav2	0	-3.27374	0.219	0.596	0	Fibroblasts	Nav2
Man2b1	0	-3.20558	0.137	0.514	0	Fibroblasts	Man2b1
Lhfpl2	0	-3.79613	0.047	0.424	0	Fibroblasts	Lhfpl2
Bin2	0	-5.14094	0.024	0.401	0	Fibroblasts	Bin2
Cysltr2	0	4.18941498215071	0.402	0.026	0	Fibroblasts	Cysltr2
Nkx6-1	0	6.79708075702814	0.38	0.004	0	Fibroblasts	Nkx6-1
Cnn1	0	7.24593330820136	0.382	0.006	0	Fibroblasts	Cnn1
Csrp1	0	2.35515225621886	0.714	0.338	0	Fibroblasts	Csrp1
Asap2	0	1.95648629935101	0.549	0.174	0	Fibroblasts	Asap2
Tm6sf1	0	-4.70729	0.029	0.404	0	Fibroblasts	Tm6sf1
Angpt2	0	2.02645070188919	0.44	0.065	0	Fibroblasts	Angpt2
Hlf	0	2.20997305532817	0.527	0.152	0	Fibroblasts	Hlf
Ldb3	0	3.84428816154995	0.417	0.042	0	Fibroblasts	Ldb3
Rbm47	0	-5.10575	0.034	0.408	0	Fibroblasts	Rbm47
Zic4	0	4.77553200742134	0.388	0.014	0	Fibroblasts	Zic4
Ccser2	0	1.20889975059712	0.703	0.33	0	Fibroblasts	Ccser2
Rbms1	0	1.01471056907577	0.91	0.538	0	Fibroblasts	Rbms1
Dbndd2	0	-0.820858	0.652	0.28	0	Fibroblasts	Dbndd2
Slc16a6	0	-4.20986	0.046	0.418	0	Fibroblasts	Slc16a6
Lpp	0	2.63986193483657	0.924	0.552	0	Fibroblasts	Lpp
Nr4a3	0	2.01744057057301	0.634	0.264	0	Fibroblasts	Nr4a3
Hspg2	0	1.4399441931443	0.519	0.149	0	Fibroblasts	Hspg2
Ptk2b	0	-5.33426	0.024	0.394	0	Fibroblasts	Ptk2b
Mtcl1	0	3.17184002846324	0.432	0.062	0	Fibroblasts	Mtcl1
Fscn1	0	-3.33839	0.089	0.458	0	Fibroblasts	Fscn1
Trim30a	0	-4.57608	0.028	0.397	0	Fibroblasts	Trim30a
Speg	0	2.73791648696805	0.455	0.087	0	Fibroblasts	Speg
Slc29a3	0	-3.69493	0.072	0.44	0	Fibroblasts	Slc29a3
Selenom	0	1.10400592551627	0.613	0.245	0	Fibroblasts	Selenom
Mafk	0	1.81124490312118	0.687	0.32	0	Fibroblasts	Mafk
Kcnj12	0	5.0775574652918	0.378	0.011	0	Fibroblasts	Kcnj12
Ano6	0	1.36505818897502	0.78	0.414	0	Fibroblasts	Ano6
Aif1	0	-4.89952	0.037	0.403	0	Fibroblasts	Aif1
Stum	0	5.74324436524699	0.374	0.008	0	Fibroblasts	Stum
Trpc3	0	3.88260359040063	0.389	0.023	0	Fibroblasts	Trpc3
Cd52	0	-5.74583	0.044	0.41	0	Fibroblasts	Cd52
Actn4	0	1.81789313382941	0.9	0.534	0	Fibroblasts	Actn4
Stim1	0	1.44967881791959	0.772	0.406	0	Fibroblasts	Stim1
Dzip1l	0	3.28392048287553	0.394	0.028	0	Fibroblasts	Dzip1l
Slc2a4	0	5.94818525569867	0.373	0.007	0	Fibroblasts	Slc2a4
Slc7a8	0	-4.91075	0.045	0.411	0	Fibroblasts	Slc7a8
Abcg1	0	-3.08481	0.081	0.447	0	Fibroblasts	Abcg1
Zfhx3	0	0.543964272692827	0.93	0.566	0	Fibroblasts	Zfhx3
Thbs1	0	0.582337866511015	0.523	0.159	0	Fibroblasts	Thbs1
Eif4e3	0	2.20952987488603	0.502	0.138	0	Fibroblasts	Eif4e3
Cd33	0	-5.39353	0.021	0.385	0	Fibroblasts	Cd33
Kctd10	0	2.02688102453919	0.552	0.189	0	Fibroblasts	Kctd10
Prkar1b	0	3.40527896594592	0.416	0.053	0	Fibroblasts	Prkar1b
Ptprj	0	-3.09904	0.303	0.665	0	Fibroblasts	Ptprj
Tbxas1	0	-5.6633	0.037	0.399	0	Fibroblasts	Tbxas1
Nbeal1	0	1.51385592116971	0.861	0.499	0	Fibroblasts	Nbeal1
Adamts5	0	5.66991384074815	0.373	0.011	0	Fibroblasts	Adamts5
Gpc3	0	3.73357154520735	0.384	0.022	0	Fibroblasts	Gpc3
Ptgs1	0	-5.29457	0.036	0.397	0	Fibroblasts	Ptgs1
Unc45a	0	1.77741113743861	0.536	0.175	0	Fibroblasts	Unc45a
Ppargc1b	0	3.57441436605187	0.402	0.041	0	Fibroblasts	Ppargc1b
Lix1l	0	2.47878502532602	0.447	0.086	0	Fibroblasts	Lix1l
Nkd1	0	1.66566689064474	0.559	0.199	0	Fibroblasts	Nkd1
Cyp7b1	0	3.78118476962142	0.395	0.035	0	Fibroblasts	Cyp7b1
Itgb2	0	-5.55107	0.017	0.377	0	Fibroblasts	Itgb2
Nav3	0	-5.61809	0.069	0.429	0	Fibroblasts	Nav3
Unc93b1	0	-3.54351	0.2	0.559	0	Fibroblasts	Unc93b1
Adamts4	0	3.66964293604573	0.475	0.116	0	Fibroblasts	Adamts4
Snrk	0	0.703076463276899	0.746	0.387	0	Fibroblasts	Snrk
Vav1	0	-5.75166	0.014	0.373	0	Fibroblasts	Vav1
Stab1	0	-4.73198	0.03	0.388	0	Fibroblasts	Stab1
Nr1d1	0	1.68193396322739	0.54	0.183	0	Fibroblasts	Nr1d1
Atp8b1	0	2.33788086538642	0.465	0.108	0	Fibroblasts	Atp8b1
Ackr3	0	2.60008428962221	0.479	0.122	0	Fibroblasts	Ackr3
Rapgef4	0	0.560560181184311	0.576	0.219	0	Fibroblasts	Rapgef4
P2ry12	0	-5.6897	0.083	0.44	0	Fibroblasts	P2ry12
Sspn	0	2.69937084632208	0.441	0.084	0	Fibroblasts	Sspn
Fam20a	0	2.43083055900351	0.413	0.056	0	Fibroblasts	Fam20a
Vgll3	0	6.85446362480372	0.361	0.004	0	Fibroblasts	Vgll3
Wls	0	1.54587893394863	0.788	0.432	0	Fibroblasts	Wls
Siglech	0	-5.64901	0.041	0.397	0	Fibroblasts	Siglech
Pfkp	0	1.29897794746927	0.539	0.184	0	Fibroblasts	Pfkp
Icam1	0	-3.38529	0.108	0.462	0	Fibroblasts	Icam1
Arhgap45	0	-4.29151	0.043	0.397	0	Fibroblasts	Arhgap45
Pard3b	0	1.10836839507208	0.748	0.394	0	Fibroblasts	Pard3b
Ptpn6	0	-5.11212	0.024	0.378	0	Fibroblasts	Ptpn6
Rgs10	0	-3.94808	0.141	0.495	0	Fibroblasts	Rgs10
Blnk	0	-5.72908	0.029	0.383	0	Fibroblasts	Blnk
Susd5	0	7.09110670431376	0.357	0.003	0	Fibroblasts	Susd5
Ephx1	0	1.85690326218325	0.509	0.156	0	Fibroblasts	Ephx1
Hck	0	-5.65514	0.015	0.368	0	Fibroblasts	Hck
Otulinl	0	-3.68323	0.066	0.419	0	Fibroblasts	Otulinl
Fcgr2b	0	-5.20756	0.024	0.376	0	Fibroblasts	Fcgr2b
Rnf19b	0	-3.45898	0.215	0.567	0	Fibroblasts	Rnf19b
Plcg2	0	-5.23886	0.02	0.372	0	Fibroblasts	Plcg2
Ccr5	0	-5.65536	0.02	0.372	0	Fibroblasts	Ccr5
Ccn2	0	2.96269144548151	0.434	0.082	0	Fibroblasts	Ccn2
Mctp1	0	-5.81539	0.017	0.369	0	Fibroblasts	Mctp1
Marchf1	0	-5.26025	0.024	0.376	0	Fibroblasts	Marchf1
Pde10a	0	3.47431861104029	0.429	0.078	0	Fibroblasts	Pde10a
Mllt3	0	1.14518065246465	0.654	0.304	0	Fibroblasts	Mllt3
Emp3	0	1.37653732605635	0.523	0.173	0	Fibroblasts	Emp3
B3gnt2	0	1.35459058103153	0.799	0.449	0	Fibroblasts	B3gnt2
Npc2	0	-2.43704	0.413	0.763	0	Fibroblasts	Npc2
Pth1r	0	3.71948514059222	0.38	0.03	0	Fibroblasts	Pth1r
Frk	0	4.8127697437637	0.363	0.013	0	Fibroblasts	Frk
Sft2d1	0	-2.45975	0.167	0.517	0	Fibroblasts	Sft2d1
Pgrmc1	0	1.44595117739516	0.721	0.371	0	Fibroblasts	Pgrmc1
Galnt17	0	3.62937917239498	0.391	0.042	0	Fibroblasts	Galnt17
Tagln2	0	1.25539374491308	0.877	0.528	0	Fibroblasts	Tagln2
Tpd52	0	-2.64841	0.349	0.698	0	Fibroblasts	Tpd52
Prickle2	0	0.516947175619255	0.514	0.166	0	Fibroblasts	Prickle2
Ptk2	0	1.12345976197757	0.692	0.344	0	Fibroblasts	Ptk2
Rasal2	0	1.53378726126921	0.849	0.502	0	Fibroblasts	Rasal2
Ifitm1	0	0.671756730138187	0.479	0.132	0	Fibroblasts	Ifitm1
Irf5	0	-4.36429	0.052	0.398	0	Fibroblasts	Irf5
Thsd7a	0	3.07225701766892	0.427	0.082	0	Fibroblasts	Thsd7a
Esyt1	0	1.41194939994501	0.618	0.273	0	Fibroblasts	Esyt1
Sla	0	-5.64779	0.014	0.359	0	Fibroblasts	Sla
Tnfaip3	0	-3.41375	0.218	0.562	0	Fibroblasts	Tnfaip3
Tgfa	0	-4.11334	0.025	0.369	0	Fibroblasts	Tgfa
Ogn	0	5.81338812804848	0.354	0.01	0	Fibroblasts	Ogn
Cyrib	0	-3.00928	0.269	0.613	0	Fibroblasts	Cyrib
Net1	0	1.46585493230888	0.493	0.15	0	Fibroblasts	Net1
Arhgef12	0	1.13134398599587	0.919	0.577	0	Fibroblasts	Arhgef12
Hexa	0	-2.69004	0.18	0.522	0	Fibroblasts	Hexa
Hcfc1r1	0	1.67470631976498	0.671	0.329	0	Fibroblasts	Hcfc1r1
Fam107b	0	1.18920542357071	0.704	0.362	0	Fibroblasts	Fam107b
Rac2	0	-5.43758	0.023	0.365	0	Fibroblasts	Rac2
Mgat5	0	-2.36134	0.189	0.53	0	Fibroblasts	Mgat5
C5ar1	0	-5.22048	0.036	0.377	0	Fibroblasts	C5ar1
Asb2	0	2.7393376666435	0.443	0.102	0	Fibroblasts	Asb2
Cemip2	0	1.76428945253999	0.524	0.183	0	Fibroblasts	Cemip2
Ankrd50	0	2.42148053782879	0.493	0.152	0	Fibroblasts	Ankrd50
Pld4	0	-5.2513	0.026	0.367	0	Fibroblasts	Pld4
Flot2	0	2.2147399497639	0.449	0.109	0	Fibroblasts	Flot2
Ptpn18	0	-5.13795	0.022	0.362	0	Fibroblasts	Ptpn18
Arl4c	0	-4.22502	0.044	0.383	0	Fibroblasts	Arl4c
Inpp4b	0	1.16412199758639	0.751	0.413	0	Fibroblasts	Inpp4b
Pi15	0	7.47152893430962	0.343	0.005	0	Fibroblasts	Pi15
Tead3	0	4.16783780590219	0.36	0.022	0	Fibroblasts	Tead3
Myo1f	0	-4.67975	0.035	0.373	0	Fibroblasts	Myo1f
Zbtb38	0	1.25657577134504	0.755	0.418	0	Fibroblasts	Zbtb38
Fbxo32	0	2.36661366076329	0.515	0.178	0	Fibroblasts	Fbxo32
Xirp1	0	6.10169557607695	0.343	0.006	0	Fibroblasts	Xirp1
P2ry13	0	-5.5703	0.023	0.36	0	Fibroblasts	P2ry13
Dapp1	0	-4.31151	0.061	0.397	0	Fibroblasts	Dapp1
Eml2	0	1.17394810811941	0.519	0.183	0	Fibroblasts	Eml2
Klhl2	0	-3.48664	0.117	0.453	0	Fibroblasts	Klhl2
Neurl3	0	-5.52079	0.019	0.355	0	Fibroblasts	Neurl3
Slc25a4	0	1.50423211617443	0.873	0.537	0	Fibroblasts	Slc25a4
Havcr2	0	-5.74672	0.016	0.352	0	Fibroblasts	Havcr2
Aopep	0	1.73781015184515	0.836	0.5	0	Fibroblasts	Aopep
Abi3	0	-4.20341	0.055	0.39	0	Fibroblasts	Abi3
Adgre1	0	-5.5637	0.018	0.353	0	Fibroblasts	Adgre1
Cdkn1c	0	1.92075509129455	0.463	0.129	0	Fibroblasts	Cdkn1c
Gnao1	0	-0.616411	0.535	0.201	0	Fibroblasts	Gnao1
Ndufs2	0	1.56597685879362	0.719	0.385	0	Fibroblasts	Ndufs2
Mgat3	0	2.33925634277925	0.415	0.081	0	Fibroblasts	Mgat3
Pycard	0	-3.38988	0.104	0.437	0	Fibroblasts	Pycard
Adgra2	0	1.58875059678744	0.455	0.122	0	Fibroblasts	Adgra2
Prkar2a	0	1.53348753352182	0.628	0.295	0	Fibroblasts	Prkar2a
Anxa6	0	1.48537344226951	0.529	0.196	0	Fibroblasts	Anxa6
Tnfaip1	0	1.49254558508152	0.649	0.316	0	Fibroblasts	Tnfaip1
Pdgfb	0	-3.25633	0.172	0.505	0	Fibroblasts	Pdgfb
Bicc1	0	2.94764965525645	0.421	0.088	0	Fibroblasts	Bicc1
ENSMUSG00000121501	0	-5.7636	0.013	0.346	0	Fibroblasts	ENSMUSG00000121501
Rassf2	0	-2.73844	0.058	0.39	0	Fibroblasts	Rassf2
Eml1	0	1.26052554864944	0.524	0.192	0	Fibroblasts	Eml1
Amigo2	0	5.24308156843763	0.343	0.011	0	Fibroblasts	Amigo2
Lgals9	0	-2.84984	0.091	0.423	0	Fibroblasts	Lgals9
Dleu2	0	-2.83757	0.368	0.7	0	Fibroblasts	Dleu2
Apobec3	0	-4.35681	0.031	0.363	0	Fibroblasts	Apobec3
Pnpla7	0	-3.68948	0.053	0.384	0	Fibroblasts	Pnpla7
Bach2	0	-2.40164	0.197	0.528	0	Fibroblasts	Bach2
Eva1b	0	2.04287188296369	0.507	0.176	0	Fibroblasts	Eva1b
Ptpro	0	-6.08528	0.038	0.369	0	Fibroblasts	Ptpro
Fcgr1	0	-5.57216	0.015	0.346	0	Fibroblasts	Fcgr1
Bcar3	0	1.46990928768963	0.48	0.149	0	Fibroblasts	Bcar3
Gm17501	0	4.15726	0.355	0.024	0	Fibroblasts	Gm17501
Trpc6	0	5.65071434642206	0.337	0.007	0	Fibroblasts	Trpc6
Afap1l1	0	-3.58473	0.042	0.372	0	Fibroblasts	Afap1l1
Gpr34	0	-5.63055	0.036	0.366	0	Fibroblasts	Gpr34
Kcnk13	0	-5.16538	0.016	0.346	0	Fibroblasts	Kcnk13
Meg3	0	3.37118315499725	0.357	0.027	0	Fibroblasts	Meg3
Ctsc	0	-3.09638	0.193	0.522	0	Fibroblasts	Ctsc
Gmip	0	-3.58232	0.055	0.384	0	Fibroblasts	Gmip
Fmnl2	0	-1.42522	0.236	0.565	0	Fibroblasts	Fmnl2
Atp10d	0	1.38541481972783	0.59	0.261	0	Fibroblasts	Atp10d
Tbc1d14	0	-2.50243	0.13	0.458	0	Fibroblasts	Tbc1d14
Akt3	0	0.789471072300834	0.697	0.369	0	Fibroblasts	Akt3
Myof	0	2.19017835767259	0.418	0.09	0	Fibroblasts	Myof
Trp53inp2	0	1.81862283430421	0.518	0.191	0	Fibroblasts	Trp53inp2
Zcchc14	0	1.43600787976178	0.659	0.332	0	Fibroblasts	Zcchc14
Ssbp2	0	1.22981897376658	0.661	0.334	0	Fibroblasts	Ssbp2
Syngr1	0	-4.60758	0.036	0.363	0	Fibroblasts	Syngr1
Mpp7	0	1.32188227438058	0.614	0.287	0	Fibroblasts	Mpp7
Uba2	0	2.01684102306228	0.688	0.361	0	Fibroblasts	Uba2
Dmpk	0	3.01631149796748	0.387	0.061	0	Fibroblasts	Dmpk
Col8a1	0	5.3746344540749	0.337	0.011	0	Fibroblasts	Col8a1
Or51e1	0	7.11541928511323	0.33	0.004	0	Fibroblasts	Or51e1
Esyt2	0	0.870616210072383	0.859	0.533	0	Fibroblasts	Esyt2
Pkd1	0	1.6325965471395	0.547	0.222	0	Fibroblasts	Pkd1
Nenf	0	1.24353887776976	0.627	0.302	0	Fibroblasts	Nenf
Ate1	0	1.41271412771522	0.627	0.302	0	Fibroblasts	Ate1
Tbc1d9	0	-4.0288	0.064	0.389	0	Fibroblasts	Tbc1d9
Zbtb4	0	1.38278016701937	0.623	0.298	0	Fibroblasts	Zbtb4
Fgd3	0	-5.45219	0.017	0.342	0	Fibroblasts	Fgd3
Sh3bgr	0	6.16247654189669	0.331	0.006	0	Fibroblasts	Sh3bgr
Abhd12	0	-3.02193	0.299	0.622	0	Fibroblasts	Abhd12
Parp3	0	2.61728706242941	0.397	0.074	0	Fibroblasts	Parp3
Plcl1	0	0.884925775329712	0.903	0.581	0	Fibroblasts	Plcl1
Lrmda	0	-2.44307	0.216	0.538	0	Fibroblasts	Lrmda
Arhgap1	0	1.78117389761167	0.518	0.196	0	Fibroblasts	Arhgap1
Hivep3	0	-2.90827	0.136	0.458	0	Fibroblasts	Hivep3
Efemp2	0	2.83401720963024	0.38	0.058	0	Fibroblasts	Efemp2
Neo1	0	0.927801442604267	0.541	0.22	0	Fibroblasts	Neo1
Akap11	0	1.27204836012821	0.682	0.361	0	Fibroblasts	Akap11
Slc40a1	0	-4.35238	0.052	0.373	0	Fibroblasts	Slc40a1
Lrrc10b	0	6.72546402944543	0.324	0.003	0	Fibroblasts	Lrrc10b
Eif4ebp2	0	1.46220541343437	0.725	0.404	0	Fibroblasts	Eif4ebp2
Fam241a	0	1.89555343934952	0.458	0.138	0	Fibroblasts	Fam241a
Tspan12	0	2.04663830675315	0.423	0.103	0	Fibroblasts	Tspan12
Tpst2	0	-2.24899	0.193	0.512	0	Fibroblasts	Tpst2
Gmfg	0	-5.73633	0.015	0.334	0	Fibroblasts	Gmfg
Naalad2	0	3.05421380845936	0.374	0.055	0	Fibroblasts	Naalad2
Gna11	0	1.05133057888512	0.662	0.343	0	Fibroblasts	Gna11
Nfatc4	0	4.53470785978282	0.334	0.015	0	Fibroblasts	Nfatc4
Marcksl1	0	-3.13627	0.157	0.476	0	Fibroblasts	Marcksl1
Tbc1d22a	0	-2.33455	0.158	0.477	0	Fibroblasts	Tbc1d22a
Emd	0	1.92361819465496	0.704	0.385	0	Fibroblasts	Emd
Snx5	0	-2.53299	0.308	0.626	0	Fibroblasts	Snx5
Adamts8	0	6.35667183063597	0.322	0.004	0	Fibroblasts	Adamts8
Erc1	0	1.07310560056412	0.579	0.261	0	Fibroblasts	Erc1
Inf2	0	1.25993304135131	0.566	0.248	0	Fibroblasts	Inf2
Naf1	0	1.88422215369623	0.528	0.211	0	Fibroblasts	Naf1
Tspan14	0	-1.96846	0.218	0.535	0	Fibroblasts	Tspan14
Mapre2	0	1.27323019154172	0.807	0.49	0	Fibroblasts	Mapre2
Fosl2	0	1.60467324702973	0.65	0.333	0	Fibroblasts	Fosl2
Ptprs	0	1.32752769455102	0.557	0.241	0	Fibroblasts	Ptprs
Chn1	0	2.97896236843994	0.377	0.061	0	Fibroblasts	Chn1
Rhoh	0	-5.79375	0.014	0.33	0	Fibroblasts	Rhoh
Tmem119	0	-4.38542	0.082	0.398	0	Fibroblasts	Tmem119
Rasl10b	0	6.17446117465139	0.324	0.008	0	Fibroblasts	Rasl10b
Alx4	0	6.52840750647089	0.32	0.004	0	Fibroblasts	Alx4
Slc6a6	0	-2.67518	0.402	0.718	0	Fibroblasts	Slc6a6
Hk2	0	-3.49413	0.076	0.391	0	Fibroblasts	Hk2
4933406I18Rik	0	-4.78656	0.028	0.343	0	Fibroblasts	4933406I18Rik
Sgk1	0	-2.30152	0.342	0.657	0	Fibroblasts	Sgk1
Ltc4s	0	-5.14643	0.033	0.348	0	Fibroblasts	Ltc4s
Lpin2	0	-2.2054	0.226	0.54	0	Fibroblasts	Lpin2
Ptgis	0	5.32435706848756	0.326	0.012	0	Fibroblasts	Ptgis
St3gal5	0	-3.23824	0.056	0.37	0	Fibroblasts	St3gal5
Agmo	0	-3.21999	0.091	0.404	0	Fibroblasts	Agmo
Mgst3	0	2.16823116650499	0.45	0.137	0	Fibroblasts	Mgst3
Arhgap30	0	-5.5312	0.014	0.327	0	Fibroblasts	Arhgap30
C1qb	0	-5.27844	0.289	0.602	0	Fibroblasts	C1qb
Arrb2	0	-3.39714	0.065	0.378	0	Fibroblasts	Arrb2
Rin3	0	-2.70681	0.075	0.388	0	Fibroblasts	Rin3
Slc25a25	0	1.45872673110586	0.68	0.368	0	Fibroblasts	Slc25a25
Rin2	0	-1.98947	0.22	0.531	0	Fibroblasts	Rin2
Raph1	0	1.98112000787744	0.493	0.182	0	Fibroblasts	Raph1
Ift81	0	2.53968699037794	0.388	0.077	0	Fibroblasts	Ift81
2310022B05Rik	0	1.60227385278295	0.497	0.186	0	Fibroblasts	2310022B05Rik
Adamts14	0	4.97846441888414	0.319	0.008	0	Fibroblasts	Adamts14
Itpk1	0	1.27438968277542	0.591	0.28	0	Fibroblasts	Itpk1
Pdha1	0	1.42495203966714	0.57	0.259	0	Fibroblasts	Pdha1
Amotl2	0	1.43240300200302	0.526	0.216	0	Fibroblasts	Amotl2
Tspan2	0	-0.880028	0.489	0.179	0	Fibroblasts	Tspan2
Ppm1l	0	1.86774104810215	0.646	0.337	0	Fibroblasts	Ppm1l
Ddit4l	0	3.47984377399769	0.345	0.036	0	Fibroblasts	Ddit4l
Hip1	0	0.597834224203148	0.759	0.45	0	Fibroblasts	Hip1
Il10rb	0	-2.25392	0.187	0.496	0	Fibroblasts	Il10rb
Gypc	0	4.00285408305447	0.327	0.018	0	Fibroblasts	Gypc
Hhex	0	-5.05694	0.017	0.326	0	Fibroblasts	Hhex
Ilk	0	1.40709218445422	0.674	0.366	0	Fibroblasts	Ilk
Rgs1	0	-5.4353	0.046	0.354	0	Fibroblasts	Rgs1
Cd34	0	-4.45244	0.039	0.347	0	Fibroblasts	Cd34
Il1a	0	-5.07917	0.05	0.358	0	Fibroblasts	Il1a
Acadm	0	1.42150982331695	0.641	0.333	0	Fibroblasts	Acadm
Rhog	0	-2.39685	0.196	0.504	0	Fibroblasts	Rhog
Trpv2	0	1.90526780626405	0.49	0.182	0	Fibroblasts	Trpv2
Psmb8	0	-2.60032	0.102	0.41	0	Fibroblasts	Psmb8
C1qc	0	-5.27015	0.278	0.586	0	Fibroblasts	C1qc
Irak2	0	-2.84235	0.255	0.563	0	Fibroblasts	Irak2
Irs1	0	3.50383082225902	0.34	0.034	0	Fibroblasts	Irs1
0610040J01Rik	0	-5.56772	0.015	0.321	0	Fibroblasts	0610040J01Rik
Bhlhe40	0	0.810171566105041	0.595	0.289	0	Fibroblasts	Bhlhe40
Adap2	0	1.34180358202362	0.709	0.403	0	Fibroblasts	Adap2
Col3a1	0	6.68821375906182	0.311	0.006	0	Fibroblasts	Col3a1
Wasf3	0	1.95980637038625	0.381	0.076	0	Fibroblasts	Wasf3
Man1a	0	-2.40795	0.303	0.608	0	Fibroblasts	Man1a
Pelo	0	2.04642293104303	0.441	0.136	0	Fibroblasts	Pelo
Selenow	0	0.944660046752386	0.824	0.519	0	Fibroblasts	Selenow
Lamc3	0	3.93650668786523	0.34	0.036	0	Fibroblasts	Lamc3
Pak1	0	-4.85863	0.033	0.337	0	Fibroblasts	Pak1
Acadsb	0	1.34923631904441	0.556	0.252	0	Fibroblasts	Acadsb
Slc2a1	0	-3.55429	0.32	0.624	0	Fibroblasts	Slc2a1
Hpgd	0	-5.36679	0.027	0.331	0	Fibroblasts	Hpgd
Myo1c	0	1.22915982358115	0.628	0.324	0	Fibroblasts	Myo1c
Cbx5	0	1.20222729384962	0.631	0.327	0	Fibroblasts	Cbx5
Prkaa2	0	3.45363379940327	0.336	0.033	0	Fibroblasts	Prkaa2
Spint2	0	2.10360346550883	0.336	0.033	0	Fibroblasts	Spint2
E230029C05Rik	0	-4.10735	0.043	0.346	0	Fibroblasts	E230029C05Rik
Ccl3	0	-5.29722	0.138	0.441	0	Fibroblasts	Ccl3
Pja2	0	1.16928463359522	0.725	0.422	0	Fibroblasts	Pja2
Nupr1	0	1.94054075466849	0.471	0.168	0	Fibroblasts	Nupr1
Rgs2	0	-2.76025	0.249	0.551	0	Fibroblasts	Rgs2
Slc16a10	0	-4.85257	0.032	0.334	0	Fibroblasts	Slc16a10
Plod2	0	2.61449456610002	0.367	0.065	0	Fibroblasts	Plod2
Wdfy4	0	-5.53344	0.011	0.313	0	Fibroblasts	Wdfy4
Atp8a2	0	-4.94522	0.029	0.331	0	Fibroblasts	Atp8a2
Tnf	0	-5.46471	0.056	0.358	0	Fibroblasts	Tnf
Tacc2	0	1.60905430599937	0.448	0.147	0	Fibroblasts	Tacc2
Susd3	0	-5.70479	0.012	0.313	0	Fibroblasts	Susd3
Cx3cr1	0	-4.65804	0.229	0.529	0	Fibroblasts	Cx3cr1
Arhgap22	0	-4.39462	0.03	0.33	0	Fibroblasts	Arhgap22
Tuba1c	0	1.55119500517917	0.653	0.353	0	Fibroblasts	Tuba1c
Pdcl3	0	1.41379233679122	0.596	0.296	0	Fibroblasts	Pdcl3
Rnf150	0	1.34843179051637	0.487	0.187	0	Fibroblasts	Rnf150
Hipk3	0	1.47036863772718	0.738	0.439	0	Fibroblasts	Hipk3
Aldh2	0	0.830992083974231	0.628	0.329	0	Fibroblasts	Aldh2
Syde1	0	2.41915710292061	0.371	0.072	0	Fibroblasts	Syde1
Rffl	0	-2.2826	0.137	0.436	0	Fibroblasts	Rffl
Phgdh	0	-4.02506	0.043	0.341	0	Fibroblasts	Phgdh
Ptprf	0	1.6943692248017	0.392	0.094	0	Fibroblasts	Ptprf
Parvb	0	-4.58143	0.031	0.329	0	Fibroblasts	Parvb
C1qa	0	-5.26872	0.305	0.603	0	Fibroblasts	C1qa
Fzd2	0	2.47994421946054	0.327	0.029	0	Fibroblasts	Fzd2
Gch1	0	-3.43772	0.061	0.359	0	Fibroblasts	Gch1
Csf2rb	0	-5.53807	0.014	0.312	0	Fibroblasts	Csf2rb
Zbtb10	0	1.27962206002433	0.517	0.22	0	Fibroblasts	Zbtb10
Tbl1xr1	0	-1.66919	0.259	0.556	0	Fibroblasts	Tbl1xr1
St6galnac3	0	-5.45542	0.046	0.343	0	Fibroblasts	St6galnac3
Mfn2	0	1.7904941263485	0.46	0.163	0	Fibroblasts	Mfn2
1700016P03Rik	0	3.14828022756603	0.338	0.041	0	Fibroblasts	1700016P03Rik
Maged1	0	1.43787550753926	0.55	0.253	0	Fibroblasts	Maged1
Mrtfa	0	1.39632871261058	0.636	0.339	0	Fibroblasts	Mrtfa
Tlr7	0	-5.60025	0.014	0.311	0	Fibroblasts	Tlr7
Edem1	0	-2.33257	0.24	0.536	0	Fibroblasts	Edem1
Trak1	0	1.17696422630744	0.726	0.43	0	Fibroblasts	Trak1
Gfra2	0	4.86401740902869	0.308	0.012	0	Fibroblasts	Gfra2
Insig2	0	1.54814225604299	0.513	0.218	0	Fibroblasts	Insig2
Ogfrl1	0	-2.76281	0.117	0.412	0	Fibroblasts	Ogfrl1
Rassf4	0	-3.14172	0.061	0.356	0	Fibroblasts	Rassf4
Ctnna1	0	0.783831188094417	0.849	0.554	0	Fibroblasts	Ctnna1
Tmtc1	0	1.43732051327635	0.439	0.145	0	Fibroblasts	Tmtc1
Ccdc82	0	1.30912365264312	0.537	0.243	0	Fibroblasts	Ccdc82
Ophn1	0	-2.58992	0.235	0.529	0	Fibroblasts	Ophn1
Phlda1	0	1.79580021568085	0.596	0.302	0	Fibroblasts	Phlda1
Ston2	0	-4.44048	0.024	0.318	0	Fibroblasts	Ston2
Ahdc1	0	1.53796854130808	0.482	0.189	0	Fibroblasts	Ahdc1
Dennd4a	0	-3.29187	0.45	0.743	0	Fibroblasts	Dennd4a
Dact1	0	3.99423591302737	0.317	0.024	0	Fibroblasts	Dact1
Gpr183	0	-5.68342	0.017	0.31	0	Fibroblasts	Gpr183
Pygm	0	2.12955894083597	0.371	0.078	0	Fibroblasts	Pygm
Fam162a	0	1.10050817781681	0.571	0.278	0	Fibroblasts	Fam162a
Nck2	0	1.98817329820079	0.407	0.115	0	Fibroblasts	Nck2
Prkag2	0	1.69351997856027	0.492	0.2	0	Fibroblasts	Prkag2
Plxna4	0	-3.47982	0.074	0.366	0	Fibroblasts	Plxna4
Lyz2	0	-5.73822	0.061	0.353	0	Fibroblasts	Lyz2
Pik3cg	0	-5.09444	0.014	0.306	0	Fibroblasts	Pik3cg
Ncald	0	1.56351338711384	0.426	0.134	0	Fibroblasts	Ncald
Lox	0	6.20098937327832	0.299	0.007	0	Fibroblasts	Lox
Rap1gds1	0	-1.75566	0.364	0.655	0	Fibroblasts	Rap1gds1
Pkd2	0	1.55626686467197	0.512	0.221	0	Fibroblasts	Pkd2
Peli2	0	1.18850092662105	0.685	0.394	0	Fibroblasts	Peli2
Rab3il1	0	-3.58727	0.043	0.334	0	Fibroblasts	Rab3il1
Ppp1r16b	0	-5.57687	0.027	0.318	0	Fibroblasts	Ppp1r16b
AU020206	0	-2.90682	0.117	0.408	0	Fibroblasts	AU020206
Snx20	0	-5.28756	0.013	0.304	0	Fibroblasts	Snx20
Ginm1	0	1.21739998566565	0.575	0.284	0	Fibroblasts	Ginm1
Ppp1r13b	0	-3.45388	0.064	0.355	0	Fibroblasts	Ppp1r13b
Sdhc	0	1.2161121560486	0.655	0.365	0	Fibroblasts	Sdhc
Ptpn14	0	1.04138433981393	0.431	0.141	0	Fibroblasts	Ptpn14
Nfam1	0	-5.20169	0.013	0.303	0	Fibroblasts	Nfam1
Klhl6	0	-4.27166	0.024	0.314	0	Fibroblasts	Klhl6
Rasgrp3	0	-1.98028	0.308	0.598	0	Fibroblasts	Rasgrp3
Nab1	0	1.16351927966557	0.688	0.398	0	Fibroblasts	Nab1
Fmnl1	0	-5.37902	0.013	0.302	0	Fibroblasts	Fmnl1
Ighm	0	-5.5243	0.017	0.306	0	Fibroblasts	Ighm
Pck2	0	1.93352773682302	0.411	0.122	0	Fibroblasts	Pck2
Gm2629	0	-5.4912	0.017	0.306	0	Fibroblasts	Gm2629
Ttc28	0	0.95283782275717	0.837	0.548	0	Fibroblasts	Ttc28
Kazn	0	1.1441853644682	0.444	0.156	0	Fibroblasts	Kazn
Anxa7	0	1.0004941878121	0.636	0.348	0	Fibroblasts	Anxa7
Hmgn1	0	0.995777467724579	0.771	0.483	0	Fibroblasts	Hmgn1
Tspan5	0	-2.46664	0.189	0.477	0	Fibroblasts	Tspan5
Sh2b2	0	-4.53079	0.025	0.313	0	Fibroblasts	Sh2b2
P2ry6	0	-5.11797	0.018	0.306	0	Fibroblasts	P2ry6
Stk10	0	-3.03282	0.08	0.368	0	Fibroblasts	Stk10
Peak1	0	0.970815198508386	0.842	0.554	0	Fibroblasts	Peak1
Bmp2k	0	-2.00554	0.365	0.652	0	Fibroblasts	Bmp2k
Isyna1	0	1.16840978837459	0.531	0.244	0	Fibroblasts	Isyna1
Slc43a2	0	-2.22928	0.11	0.397	0	Fibroblasts	Slc43a2
Bmp2	0	2.95162236784489	0.308	0.021	0	Fibroblasts	Bmp2
Casq2	0	4.22455300474734	0.304	0.017	0	Fibroblasts	Casq2
Hdgfl3	0	1.22013507697885	0.471	0.184	0	Fibroblasts	Hdgfl3
Pik3r5	0	-5.22336	0.011	0.298	0	Fibroblasts	Pik3r5
Dynlt3	0	0.971192656625013	0.599	0.312	0	Fibroblasts	Dynlt3
Hivep2	0	0.903902340927367	0.84	0.553	0	Fibroblasts	Hivep2
Daglb	0	-2.72179	0.096	0.382	0	Fibroblasts	Daglb
Fbxl22	0	5.06889563627368	0.302	0.016	0	Fibroblasts	Fbxl22
Alx3	0	5.21711	0.294	0.008	0	Fibroblasts	Alx3
Eeig2	0	-3.02158	0.128	0.414	0	Fibroblasts	Eeig2
Usp37	0	1.59985770433413	0.642	0.357	0	Fibroblasts	Usp37
Pitpnm2	0	2.07681422440648	0.384	0.099	0	Fibroblasts	Pitpnm2
Cmtm6	0	-2.16908	0.221	0.506	0	Fibroblasts	Cmtm6
Frrs1	0	-4.96088	0.017	0.302	0	Fibroblasts	Frrs1
Ppp1r9a	0	-2.73776	0.136	0.421	0	Fibroblasts	Ppp1r9a
Il4ra	0	-2.79458	0.077	0.362	0	Fibroblasts	Il4ra
Bace1	0	1.59219209846811	0.424	0.139	0	Fibroblasts	Bace1
Sh3kbp1	0	-1.49741	0.306	0.591	0	Fibroblasts	Sh3kbp1
Kif1c	0	1.28702022107989	0.503	0.219	0	Fibroblasts	Kif1c
Cacna1h	0	4.5504062650299	0.298	0.014	0	Fibroblasts	Cacna1h
Tle4	0	-2.06126	0.325	0.609	0	Fibroblasts	Tle4
Abi2	0	1.37298198413097	0.537	0.254	0	Fibroblasts	Abi2
Morrbid	0	1.5153655900533	0.451	0.168	0	Fibroblasts	Morrbid
Ralgapa2	0	1.45184222721632	0.629	0.346	0	Fibroblasts	Ralgapa2
Dynlrb1	0	1.24454955459226	0.78	0.497	0	Fibroblasts	Dynlrb1
Plxnd1	0	1.18653618672098	0.425	0.142	0	Fibroblasts	Plxnd1
Nfe2l1	0	1.08811699983769	0.672	0.389	0	Fibroblasts	Nfe2l1
Kcnma1	0	2.32449945113722	0.489	0.206	0	Fibroblasts	Kcnma1
Slfn2	0	-5.53831	0.021	0.304	0	Fibroblasts	Slfn2
Cd180	0	-5.28743	0.015	0.298	0	Fibroblasts	Cd180
Pvt1	0	-4.24445	0.029	0.312	0	Fibroblasts	Pvt1
Plin4	0	1.90351881376623	0.356	0.073	0	Fibroblasts	Plin4
Ctdsp2	0	1.03698110676479	0.642	0.36	0	Fibroblasts	Ctdsp2
Igf2r	0	1.3861731865037	0.427	0.145	0	Fibroblasts	Igf2r
Ntn1	0	3.20220441888995	0.324	0.043	0	Fibroblasts	Ntn1
Psip1	0	0.777926121793011	0.597	0.316	0	Fibroblasts	Psip1
Snx10	0	-3.00699	0.085	0.366	0	Fibroblasts	Snx10
Ifngr1	0	-2.3575	0.339	0.62	0	Fibroblasts	Ifngr1
Dhx58os	0	5.87343121515097	0.286	0.005	0	Fibroblasts	Dhx58os
Gtdc1	0	-1.75896	0.221	0.501	0	Fibroblasts	Gtdc1
Shc1	0	1.39876934165421	0.516	0.236	0	Fibroblasts	Shc1
Prcp	0	-2.38318	0.123	0.403	0	Fibroblasts	Prcp
Plekha2	0	1.25363108431249	0.541	0.261	0	Fibroblasts	Plekha2
Limd2	0	-3.0277	0.075	0.355	0	Fibroblasts	Limd2
Zeb1	0	0.665448202859429	0.838	0.558	0	Fibroblasts	Zeb1
Git2	0	-1.64424	0.352	0.631	0	Fibroblasts	Git2
Htr1b	0	7.52164780536402	0.281	0.002	0	Fibroblasts	Htr1b
Slc6a20a	0	3.82402067952514	0.312	0.033	0	Fibroblasts	Slc6a20a
Kif21b	0	-4.75528	0.019	0.298	0	Fibroblasts	Kif21b
Lpxn	0	-4.72822	0.021	0.3	0	Fibroblasts	Lpxn
Ech1	0	1.11330880463997	0.664	0.386	0	Fibroblasts	Ech1
Rnf130	0	-1.79492	0.42	0.698	0	Fibroblasts	Rnf130
Nrep	0	2.07736211636231	0.359	0.081	0	Fibroblasts	Nrep
Arsb	0	-2.72104	0.149	0.426	0	Fibroblasts	Arsb
Rnase4	0	-2.66031	0.151	0.428	0	Fibroblasts	Rnase4
Lipa	0	-1.98779	0.162	0.439	0	Fibroblasts	Lipa
Gcnt1	0	-5.3699	0.013	0.29	0	Fibroblasts	Gcnt1
Olfml3	0	-3.21712	0.127	0.403	0	Fibroblasts	Olfml3
Cc2d2a	0	2.02606436695706	0.376	0.1	0	Fibroblasts	Cc2d2a
Sh3rf1	0	1.1643088687002	0.48	0.204	0	Fibroblasts	Sh3rf1
Sgpl1	0	-2.30823	0.191	0.467	0	Fibroblasts	Sgpl1
Inka2	0	3.68984104998417	0.302	0.026	0	Fibroblasts	Inka2
Nfkbid	0	-3.62902	0.069	0.345	0	Fibroblasts	Nfkbid
Arl15	0	-2.09322	0.314	0.59	0	Fibroblasts	Arl15
Fgd2	0	-5.23015	0.015	0.291	0	Fibroblasts	Fgd2
Agrn	0	1.20833786788439	0.433	0.158	0	Fibroblasts	Agrn
Cttn	0	1.35048820491404	0.432	0.157	0	Fibroblasts	Cttn
Dctn6	0	1.22428811094751	0.518	0.243	0	Fibroblasts	Dctn6
Tmem47	0	1.3914657326045	0.336	0.061	0	Fibroblasts	Tmem47
Tlr2	0	-4.91964	0.023	0.298	0	Fibroblasts	Tlr2
Ankrd13a	0	-1.90541	0.238	0.512	0	Fibroblasts	Ankrd13a
Jam2	0	-4.13958	0.036	0.31	0	Fibroblasts	Jam2
Col5a2	0	4.42990766141692	0.289	0.015	0	Fibroblasts	Col5a2
Cachd1	0	1.56211472052246	0.413	0.139	0	Fibroblasts	Cachd1
Sall1	0	-2.8691	0.08	0.354	0	Fibroblasts	Sall1
Vdac1	0	0.977458939846079	0.696	0.422	0	Fibroblasts	Vdac1
Apba1	0	1.17080413449684	0.605	0.331	0	Fibroblasts	Apba1
Aim2	0	-2.48721	0.182	0.455	0	Fibroblasts	Aim2
Twf2	0	-2.09597	0.152	0.425	0	Fibroblasts	Twf2
Avpi1	0	1.92303491933158	0.362	0.089	0	Fibroblasts	Avpi1
Flnb	0	-2.85996	0.138	0.411	0	Fibroblasts	Flnb
Rgma	0	1.86987922226312	0.372	0.1	0	Fibroblasts	Rgma
Dnm3	0	-4.64255	0.058	0.329	0	Fibroblasts	Dnm3
Tnfaip8l2	0	-5.6732	0.009	0.28	0	Fibroblasts	Tnfaip8l2
Map3k5	0	0.803573640293663	0.677	0.406	0	Fibroblasts	Map3k5
Sec11c	0	-2.22729	0.278	0.549	0	Fibroblasts	Sec11c
Hspa12a	0	3.0224758322918	0.32	0.049	0	Fibroblasts	Hspa12a
Per2	0	1.61662395675683	0.439	0.169	0	Fibroblasts	Per2
Chmp4c	0	6.25766836566614	0.274	0.004	0	Fibroblasts	Chmp4c
Stmn1	0	-4.24302	0.091	0.361	0	Fibroblasts	Stmn1
Lrrc8d	0	-1.55516	0.222	0.492	0	Fibroblasts	Lrrc8d
H2-T23	0	-2.07323	0.095	0.365	0	Fibroblasts	H2-T23
Mical3	0	1.50741422375379	0.563	0.293	0	Fibroblasts	Mical3
Auts2	0	0.746048088098808	0.513	0.244	0	Fibroblasts	Auts2
Mamdc2	0	5.78045097455211	0.275	0.006	0	Fibroblasts	Mamdc2
Ahcyl1	0	0.832959536254093	0.721	0.452	0	Fibroblasts	Ahcyl1
Tspan3	0	0.594348400908608	0.723	0.454	0	Fibroblasts	Tspan3
Rnf180	0	-4.73795	0.022	0.291	0	Fibroblasts	Rnf180
Camk2d	0	0.884313486292517	0.865	0.597	0	Fibroblasts	Camk2d
Astn2	0	2.59219349657061	0.306	0.038	0	Fibroblasts	Astn2
P2rx7	0	-4.12174	0.036	0.304	0	Fibroblasts	P2rx7
Orai1	0	-1.83875	0.22	0.488	0	Fibroblasts	Orai1
Crlf1	0	6.50405035025184	0.272	0.004	0	Fibroblasts	Crlf1
Notch1	0	0.980687956882637	0.734	0.466	0	Fibroblasts	Notch1
Slc16a1	0	-3.00547	0.096	0.363	0	Fibroblasts	Slc16a1
Igsf6	0	-5.85059	0.013	0.28	0	Fibroblasts	Igsf6
Pecam1	0	-5.24461	0.061	0.328	0	Fibroblasts	Pecam1
Cfl2	0	0.677003668878316	0.621	0.354	0	Fibroblasts	Cfl2
Baz1a	0	-2.20843	0.249	0.516	0	Fibroblasts	Baz1a
Calu	0	1.04557891375832	0.715	0.448	0	Fibroblasts	Calu
Cebpd	0	1.7073387259855	0.677	0.411	0	Fibroblasts	Cebpd
Hbegf	0	0.57509859617375	0.555	0.289	0	Fibroblasts	Hbegf
Rsu1	0	0.93850844082279	0.749	0.483	0	Fibroblasts	Rsu1
Gmds	0	1.17223542767271	0.623	0.357	0	Fibroblasts	Gmds
Prrc2b	0	0.774024585978739	0.734	0.468	0	Fibroblasts	Prrc2b
Arfip1	0	1.13153617070717	0.567	0.301	0	Fibroblasts	Arfip1
Scamp2	0	-2.23324	0.311	0.577	0	Fibroblasts	Scamp2
Tiam1	0	-4.80924	0.026	0.292	0	Fibroblasts	Tiam1
Arap3	0	-4.77643	0.016	0.282	0	Fibroblasts	Arap3
Sgk3	0	-2.46263	0.123	0.388	0	Fibroblasts	Sgk3
Casp4	0	-2.96234	0.143	0.408	0	Fibroblasts	Casp4
Tbxa2r	0	3.23631742476123	0.302	0.037	0	Fibroblasts	Tbxa2r
Mn1	0	3.53765364952332	0.292	0.027	0	Fibroblasts	Mn1
Idh2	0	1.09715313180056	0.566	0.301	0	Fibroblasts	Idh2
Pik3cb	0	-2.33838	0.128	0.392	0	Fibroblasts	Pik3cb
Ank	0	-2.78415	0.079	0.343	0	Fibroblasts	Ank
Ubr1	0	1.13400421014357	0.699	0.435	0	Fibroblasts	Ubr1
Pag1	0	-2.47015	0.311	0.575	0	Fibroblasts	Pag1
Antxr1	0	2.53613512392308	0.325	0.062	0	Fibroblasts	Antxr1
Zfp710	0	-2.50848	0.159	0.422	0	Fibroblasts	Zfp710
Bcl9l	0	1.19906632922861	0.544	0.281	0	Fibroblasts	Bcl9l
Oxct1	0	0.904967481294518	0.778	0.515	0	Fibroblasts	Oxct1
Uap1	0	2.18661877595334	0.565	0.302	0	Fibroblasts	Uap1
Dnajc10	0	0.862871688036189	0.602	0.339	0	Fibroblasts	Dnajc10
Mbp	0	-5.09726	0.085	0.348	0	Fibroblasts	Mbp
Rerg	0	4.4699139217478	0.275	0.013	0	Fibroblasts	Rerg
Bag3	0	0.865163869755091	0.638	0.376	0	Fibroblasts	Bag3
Slc16a11	0	4.73136337579601	0.273	0.011	0	Fibroblasts	Slc16a11
Snx29	0	-2.02003	0.284	0.545	0	Fibroblasts	Snx29
Mal	0	-5.72938	0.088	0.349	0	Fibroblasts	Mal
Hipk1	0	0.996270622863131	0.789	0.528	0	Fibroblasts	Hipk1
Cers4	0	1.32822098241212	0.421	0.16	0	Fibroblasts	Cers4
Tbc1d5	0	-1.73499	0.407	0.667	0	Fibroblasts	Tbc1d5
Srgap2	0	-2.97695	0.479	0.739	0	Fibroblasts	Srgap2
Tcaf1	0	1.0587585718339	0.471	0.211	0	Fibroblasts	Tcaf1
Dnase2a	0	-3.4636	0.039	0.299	0	Fibroblasts	Dnase2a
P4ha2	0	2.58704650326064	0.309	0.049	0	Fibroblasts	P4ha2
Khdrbs3	0	1.14409354311605	0.441	0.181	0	Fibroblasts	Khdrbs3
Was	0	-5.03127	0.01	0.27	0	Fibroblasts	Was
Tprgl	0	0.926660602366316	0.718	0.458	0	Fibroblasts	Tprgl
Dstn	0	2.6784747604674	0.83	0.571	0	Fibroblasts	Dstn
Rex1bd	0	1.1815658113012	0.529	0.27	0	Fibroblasts	Rex1bd
Nr4a1	0	1.63356937735065	0.815	0.556	0	Fibroblasts	Nr4a1
Lcorl	0	-1.56567	0.302	0.56	0	Fibroblasts	Lcorl
Casp8	0	-2.48523	0.093	0.351	0	Fibroblasts	Casp8
Spata13	0	-1.88172	0.208	0.466	0	Fibroblasts	Spata13
Dcbld2	0	1.38198127397273	0.432	0.174	0	Fibroblasts	Dcbld2
Lclat1	0	1.73939447289812	0.385	0.127	0	Fibroblasts	Lclat1
Ttc3	0	0.743307790694079	0.717	0.459	0	Fibroblasts	Ttc3
Pla2g4a	0	-1.93509	0.113	0.37	0	Fibroblasts	Pla2g4a
Creb5	0	-2.82345	0.169	0.426	0	Fibroblasts	Creb5
Gm34829	0	5.49467013577332	0.265	0.008	0	Fibroblasts	Gm34829
Mmp14	0	1.60165316592877	0.392	0.135	0	Fibroblasts	Mmp14
D17H6S56E-5	0	-5.53808	0.021	0.278	0	Fibroblasts	D17H6S56E-5
Gimap6	0	-3.32745	0.09	0.346	0	Fibroblasts	Gimap6
Osbpl5	0	3.59072920295715	0.28	0.024	0	Fibroblasts	Osbpl5
Tagap	0	-5.56863	0.011	0.267	0	Fibroblasts	Tagap
Capn2	0	0.764031189089223	0.494	0.239	0	Fibroblasts	Capn2
S1pr1	0	-3.79279	0.107	0.362	0	Fibroblasts	S1pr1
Slc20a2	0	0.987422376036693	0.468	0.213	0	Fibroblasts	Slc20a2
Gse1	0	-1.58466	0.149	0.404	0	Fibroblasts	Gse1
Gna15	0	-5.20083	0.011	0.266	0	Fibroblasts	Gna15
Epsti1	0	-5.47	0.012	0.267	0	Fibroblasts	Epsti1
Lims2	0	0.921964764506678	0.426	0.171	0	Fibroblasts	Lims2
Anxa1	0	1.32535964676253	0.337	0.082	0	Fibroblasts	Anxa1
Ar	0	3.64474281691033	0.269	0.014	0	Fibroblasts	Ar
Prkacb	0	0.715414359950804	0.714	0.459	0	Fibroblasts	Prkacb
Acat1	0	0.931777015085964	0.575	0.32	0	Fibroblasts	Acat1
Calm3	0	0.733208561207167	0.685	0.431	0	Fibroblasts	Calm3
Kcnq4	0	4.89983899157295	0.263	0.009	0	Fibroblasts	Kcnq4
Rarb	0	4.35018850166106	0.269	0.015	0	Fibroblasts	Rarb
Lacc1	0	-2.95807	0.061	0.315	0	Fibroblasts	Lacc1
Neurl1b	0	4.66107780974961	0.264	0.01	0	Fibroblasts	Neurl1b
Sp100	0	-3.43366	0.054	0.307	0	Fibroblasts	Sp100
Nav1	0	-1.80704	0.247	0.5	0	Fibroblasts	Nav1
Errfi1	0	2.56812434296405	0.763	0.51	0	Fibroblasts	Errfi1
Crybb1	0	-5.02488	0.024	0.277	0	Fibroblasts	Crybb1
Npc1	0	-1.94333	0.2	0.453	0	Fibroblasts	Npc1
Drap1	0	0.99433595537294	0.724	0.471	0	Fibroblasts	Drap1
Gm56906	0	1.1932525811253	0.379	0.126	0	Fibroblasts	Gm56906
Chp1	0	0.90859691239549	0.584	0.331	0	Fibroblasts	Chp1
Ybx3	0	0.659332611992593	0.712	0.459	0	Fibroblasts	Ybx3
Atpif1	0	0.814174317976799	0.675	0.423	0	Fibroblasts	Atpif1
Ndufa5	0	0.831642286131518	0.553	0.301	0	Fibroblasts	Ndufa5
Stk17b	0	-2.75599	0.226	0.478	0	Fibroblasts	Stk17b
Ncs1	0	2.47645685584563	0.31	0.058	0	Fibroblasts	Ncs1
Sec24d	0	1.28685480104731	0.458	0.206	0	Fibroblasts	Sec24d
Plaur	0	-3.25926	0.104	0.356	0	Fibroblasts	Plaur
Ktn1	0	0.90268251873536	0.889	0.637	0	Fibroblasts	Ktn1
Sh3pxd2a	0	0.986700597291854	0.616	0.364	0	Fibroblasts	Sh3pxd2a
Adamts15	0	7.17412109940758	0.254	0.002	0	Fibroblasts	Adamts15
Ptpn11	0	0.663735308038009	0.693	0.441	0	Fibroblasts	Ptpn11
Zfp703	0	1.15131794613044	0.541	0.29	0	Fibroblasts	Zfp703
Adam10	0	-1.48684	0.415	0.666	0	Fibroblasts	Adam10
Phlda3	0	1.08913314200906	0.365	0.114	0	Fibroblasts	Phlda3
Zhx2	0	1.32532284551472	0.505	0.254	0	Fibroblasts	Zhx2
Cdk19	0	-2.00945	0.295	0.545	0	Fibroblasts	Cdk19
B230219D22Rik	0	0.976713786059403	0.781	0.531	0	Fibroblasts	B230219D22Rik
Cd74	0	-4.5707	0.057	0.307	0	Fibroblasts	Cd74
Slc38a1	0	-2.2799	0.042	0.292	0	Fibroblasts	Slc38a1
Cables1	0	-3.52737	0.04	0.29	0	Fibroblasts	Cables1
Atg4a	0	1.34315131812974	0.476	0.226	0	Fibroblasts	Atg4a
Ncor2	0	0.975416461876639	0.695	0.445	0	Fibroblasts	Ncor2
Dip2c	0	0.813184302109891	0.718	0.468	0	Fibroblasts	Dip2c
Rell1	0	0.610233586420235	0.547	0.298	0	Fibroblasts	Rell1
Bmp5	0	4.11520531693291	0.264	0.015	0	Fibroblasts	Bmp5
Pald1	0	1.11360805945829	0.603	0.354	0	Fibroblasts	Pald1
Lpar6	0	-2.95699	0.052	0.301	0	Fibroblasts	Lpar6
Slc1a3	0	-1.22789	0.125	0.374	0	Fibroblasts	Slc1a3
Atp5g3	0	0.818363014356286	0.665	0.417	0	Fibroblasts	Atp5g3
Arhgap39	0	-2.1146	0.152	0.4	0	Fibroblasts	Arhgap39
Ngf	0	6.45254	0.252	0.004	0	Fibroblasts	Ngf
Ptpn13	0	2.34898578011652	0.314	0.066	0	Fibroblasts	Ptpn13
Sesn3	0	1.08731000857501	0.488	0.24	0	Fibroblasts	Sesn3
Rhbdf1	0	2.36753683104547	0.31	0.062	0	Fibroblasts	Rhbdf1
Evi2b	0	-5.37038	0.01	0.258	0	Fibroblasts	Evi2b
Gusb	0	-2.27007	0.163	0.411	0	Fibroblasts	Gusb
H2az2	0	0.725357889689051	0.584	0.336	0	Fibroblasts	H2az2
Arl3	0	0.922522304006222	0.53	0.283	0	Fibroblasts	Arl3
Coq10b	0	1.08792538522128	0.768	0.521	0	Fibroblasts	Coq10b
Mknk1	0	-2.56444	0.084	0.331	0	Fibroblasts	Mknk1
Naip2	0	-5.16297	0.009	0.256	0	Fibroblasts	Naip2
Fbxl7	0	1.53830143800104	0.387	0.14	0	Fibroblasts	Fbxl7
Ms4a6b	0	-5.50719	0.013	0.26	0	Fibroblasts	Ms4a6b
Slc7a5	0	-3.4396	0.17	0.417	0	Fibroblasts	Slc7a5
H2-DMa	0	-3.59827	0.042	0.289	0	Fibroblasts	H2-DMa
Golm2	0	1.49144089703793	0.41	0.163	0	Fibroblasts	Golm2
Dlgap4	0	0.747013107148971	0.723	0.477	0	Fibroblasts	Dlgap4
Cep112	0	1.29048620936239	0.424	0.178	0	Fibroblasts	Cep112
Lgmn	0	-3.75029	0.441	0.686	0	Fibroblasts	Lgmn
Fyttd1	0	0.875736918510983	0.669	0.424	0	Fibroblasts	Fyttd1
Ace2	0	3.88420673515669	0.267	0.022	0	Fibroblasts	Ace2
Tmod3	0	0.907349405506838	0.862	0.617	0	Fibroblasts	Tmod3
Ndufb9	0	0.747355727762204	0.751	0.506	0	Fibroblasts	Ndufb9
Fbxo30	0	1.33780290750024	0.471	0.226	0	Fibroblasts	Fbxo30
Atp13a5	0	3.60287224559187	0.287	0.042	0	Fibroblasts	Atp13a5
Cndp2	0	-2.40301	0.148	0.392	0	Fibroblasts	Cndp2
Slc16a12	0	3.79320901541669	0.27	0.026	0	Fibroblasts	Slc16a12
Creb3l2	0	0.957954087447441	0.608	0.364	0	Fibroblasts	Creb3l2
Ggt5	0	2.46783132992964	0.351	0.107	0	Fibroblasts	Ggt5
Gadd45b	0	1.40259935812122	0.733	0.489	0	Fibroblasts	Gadd45b
Mir22hg	0	1.02598997230607	0.428	0.184	0	Fibroblasts	Mir22hg
Hspa1a	0	0.65177890178019	0.833	0.589	0	Fibroblasts	Hspa1a
Lats2	0	0.77944761093265	0.672	0.429	0	Fibroblasts	Lats2
Ier5l	0	0.836591763750349	0.398	0.155	0	Fibroblasts	Ier5l
Gsap	0	-3.65492	0.033	0.276	0	Fibroblasts	Gsap
Elk3	0	-1.9673	0.192	0.435	0	Fibroblasts	Elk3
Eif1ax	0	0.980483588171324	0.586	0.343	0	Fibroblasts	Eif1ax
Trak2	0	0.850859291903898	0.56	0.318	0	Fibroblasts	Trak2
Cenpb	0	0.895913232101591	0.531	0.289	0	Fibroblasts	Cenpb
Arhgef3	0	-3.95236	0.036	0.278	0	Fibroblasts	Arhgef3
Phyhd1	0	-2.2398	0.139	0.381	0	Fibroblasts	Phyhd1
Snx30	0	-2.36051	0.125	0.367	0	Fibroblasts	Snx30
Tcim	0	1.43926986685917	0.321	0.079	0	Fibroblasts	Tcim
Nlgn2	0	2.38449193610297	0.309	0.067	0	Fibroblasts	Nlgn2
Rab12	0	0.789783219730608	0.624	0.382	0	Fibroblasts	Rab12
Ehbp1l1	0	1.18946	0.48	0.238	0	Fibroblasts	Ehbp1l1
Hdac5	0	1.22453200329892	0.539	0.298	0	Fibroblasts	Hdac5
Egfr	0	2.50250400042987	0.28	0.039	0	Fibroblasts	Egfr
Rtn1	0	-4.26779	0.025	0.266	0	Fibroblasts	Rtn1
Sting1	0	-3.44588	0.036	0.277	0	Fibroblasts	Sting1
Abtb2	0	0.743290585666718	0.586	0.345	0	Fibroblasts	Abtb2
Ntpcr	0	-2.9006	0.076	0.317	0	Fibroblasts	Ntpcr
Ube2e2	0	0.580408065745419	0.485	0.244	0	Fibroblasts	Ube2e2
Gm56769	0	1.9058618457623	0.32	0.079	0	Fibroblasts	Gm56769
Ccl4	0	-4.96296	0.323	0.564	0	Fibroblasts	Ccl4
Disc1	0	-3.71219	0.022	0.262	0	Fibroblasts	Disc1
Snx24	0	-2.12523	0.218	0.458	0	Fibroblasts	Snx24
Hrct1	0	1.99075156158585	0.312	0.072	0	Fibroblasts	Hrct1
Dock7	0	0.86310094979993	0.485	0.245	0	Fibroblasts	Dock7
Atp2a2	0	2.05423605449382	0.917	0.677	0	Fibroblasts	Atp2a2
N4bp1	0	-1.99707	0.271	0.511	0	Fibroblasts	N4bp1
Rel	0	-2.8448	0.393	0.633	0	Fibroblasts	Rel
Lrrc58	0	0.94263529958904	0.834	0.594	0	Fibroblasts	Lrrc58
Med14	0	1.38496621946966	0.522	0.283	0	Fibroblasts	Med14
Plk3	0	-1.76474	0.225	0.464	0	Fibroblasts	Plk3
Il6ra	0	-1.8853	0.237	0.476	0	Fibroblasts	Il6ra
Hsph1	0	0.752427073842346	0.725	0.486	0	Fibroblasts	Hsph1
Tgfb1	0	-1.70298	0.281	0.52	0	Fibroblasts	Tgfb1
Oip5os1	0	0.675837899291034	0.676	0.438	0	Fibroblasts	Oip5os1
Ndufb2	0	0.837566990269717	0.532	0.294	0	Fibroblasts	Ndufb2
Ak3	0	0.781553515837534	0.548	0.31	0	Fibroblasts	Ak3
Gm10790	0	-3.80403	0.028	0.266	0	Fibroblasts	Gm10790
Camta1	0	1.11934522640582	0.629	0.391	0	Fibroblasts	Camta1
Trip10	0	1.53412	0.356	0.118	0	Fibroblasts	Trip10
Exoc6	0	-2.23571	0.113	0.351	0	Fibroblasts	Exoc6
Lag3	0	-3.83417	0.036	0.273	0	Fibroblasts	Lag3
Eva1c	0	2.93382531744591	0.275	0.038	0	Fibroblasts	Eva1c
Arid5a	0	1.05890475597836	0.586	0.349	0	Fibroblasts	Arid5a
Cmtm7	0	-2.40157	0.11	0.347	0	Fibroblasts	Cmtm7
Ikbip	0	1.65110864727375	0.366	0.129	0	Fibroblasts	Ikbip
Siva1	0	1.29732190804147	0.417	0.18	0	Fibroblasts	Siva1
Ddit4	0	0.981583408997361	0.573	0.336	0	Fibroblasts	Ddit4
Plekha3	0	1.15968147068009	0.459	0.223	0	Fibroblasts	Plekha3
Ctnnbip1	0	-1.90561	0.144	0.38	0	Fibroblasts	Ctnnbip1
Edem2	0	-2.04284	0.129	0.365	0	Fibroblasts	Edem2
Sec14l1	0	-1.48321	0.262	0.498	0	Fibroblasts	Sec14l1
Usp2	0	1.34519	0.642	0.407	0	Fibroblasts	Usp2
Cyth1	0	-1.87023	0.283	0.518	0	Fibroblasts	Cyth1
Smap2	0	-2.15655	0.406	0.641	0	Fibroblasts	Smap2
Pla2g15	0	-3.07005	0.06	0.295	0	Fibroblasts	Pla2g15
R3hdm2	0	1.15235292295143	0.843	0.608	0	Fibroblasts	R3hdm2
Elf4	0	-2.81163	0.065	0.3	0	Fibroblasts	Elf4
Mospd1	0	1.35329931772224	0.429	0.194	0	Fibroblasts	Mospd1
Pcdh19	0	1.67868135609788	0.355	0.12	0	Fibroblasts	Pcdh19
Itsn1	0	0.845532464997191	0.469	0.234	0	Fibroblasts	Itsn1
Slc7a7	0	-4.15379	0.026	0.26	0	Fibroblasts	Slc7a7
Sox13	0	1.23934103374858	0.35	0.116	0	Fibroblasts	Sox13
Zeb2os	0	-3.4817	0.048	0.282	0	Fibroblasts	Zeb2os
Plekhg1	0	-2.8419	0.079	0.313	0	Fibroblasts	Plekhg1
Spaca6	0	1.55190831093135	0.366	0.132	0	Fibroblasts	Spaca6
Atl3	0	0.854310968800278	0.621	0.387	0	Fibroblasts	Atl3
Septin7	0	1.0019610567538	0.901	0.667	0	Fibroblasts	Septin7
Akap7	0	1.35041692846949	0.461	0.228	0	Fibroblasts	Akap7
Dnajb4	0	0.840958279483598	0.751	0.518	0	Fibroblasts	Dnajb4
Bpnt2	0	1.06249140321885	0.482	0.249	0	Fibroblasts	Bpnt2
F11r	0	-2.00037	0.207	0.439	0	Fibroblasts	F11r
Atn1	0	1.16484839620595	0.46	0.228	0	Fibroblasts	Atn1
Rhobtb1	0	-2.69337	0.092	0.324	0	Fibroblasts	Rhobtb1
Pofut2	0	1.1359770769608	0.443	0.211	0	Fibroblasts	Pofut2
Srl	0	3.51697902989874	0.265	0.033	0	Fibroblasts	Srl
Hmox1	0	-2.25097	0.121	0.353	0	Fibroblasts	Hmox1
Itgb1	0	2.16827061083038	0.965	0.733	0	Fibroblasts	Itgb1
Fnip1	0	-2.03254	0.476	0.708	0	Fibroblasts	Fnip1
Zic5	0	2.05375897641316	0.299	0.067	0	Fibroblasts	Zic5
Acaa2	0	1.15484005846385	0.413	0.181	0	Fibroblasts	Acaa2
Stk24	0	0.677605170812466	0.673	0.442	0	Fibroblasts	Stk24
Prox1	0	-4.02218	0.034	0.265	0	Fibroblasts	Prox1
Cebpb	0	1.05141773833118	0.819	0.588	0	Fibroblasts	Cebpb
Cdh11	0	2.80363553143796	0.293	0.062	0	Fibroblasts	Cdh11
Arid5b	0	0.857153442767028	0.831	0.6	0	Fibroblasts	Arid5b
Gngt2	0	-2.81897	0.081	0.312	0	Fibroblasts	Gngt2
Copz2	0	1.73401795960305	0.315	0.084	0	Fibroblasts	Copz2
Ndufb10	0	0.748628990007142	0.698	0.467	0	Fibroblasts	Ndufb10
Tnfrsf11a	0	-3.2398	0.044	0.274	0	Fibroblasts	Tnfrsf11a
Pip4k2a	0	-2.09004	0.437	0.667	0	Fibroblasts	Pip4k2a
Cpeb2	0	-1.59172	0.289	0.519	0	Fibroblasts	Cpeb2
Prxl2c	0	0.976283288886847	0.467	0.237	0	Fibroblasts	Prxl2c
Traf3	0	-1.94881	0.158	0.388	0	Fibroblasts	Traf3
Sfxn1	0	1.30738678388465	0.395	0.165	0	Fibroblasts	Sfxn1
Gpr84	0	-4.9868	0.026	0.256	0	Fibroblasts	Gpr84
Ttyh3	0	-2.52216	0.082	0.312	0	Fibroblasts	Ttyh3
Pglyrp1	0	-5.18661	0.061	0.291	0	Fibroblasts	Pglyrp1
Ugp2	0	0.793811765447967	0.59	0.36	0	Fibroblasts	Ugp2
Peg13	0	1.61996418817861	0.357	0.127	0	Fibroblasts	Peg13
Cox6c	0	0.617406644395012	0.807	0.578	0	Fibroblasts	Cox6c
Zfp503	0	1.55609075420173	0.336	0.107	0	Fibroblasts	Zfp503
Orai2	0	-4.32943	0.025	0.254	0	Fibroblasts	Orai2
Fam76a	0	0.765032702035699	0.7	0.471	0	Fibroblasts	Fam76a
Septin6	0	1.39238837245501	0.311	0.082	0	Fibroblasts	Septin6
Adipor2	0	-2.16544	0.318	0.546	0	Fibroblasts	Adipor2
Uqcr10	0	0.580039685889435	0.671	0.443	0	Fibroblasts	Uqcr10
Gtf2h2	0	-2.04681	0.114	0.342	0	Fibroblasts	Gtf2h2
Pde4d	0	1.72307585891663	0.644	0.416	0	Fibroblasts	Pde4d
Aco2	0	0.761399688623603	0.678	0.45	0	Fibroblasts	Aco2
Klhdc8b	0	1.82652389896198	0.321	0.093	0	Fibroblasts	Klhdc8b
Fgd4	0	-2.47573	0.095	0.323	0	Fibroblasts	Fgd4
Slc11a1	0	-3.123	0.067	0.295	0	Fibroblasts	Slc11a1
Limch1	0	-3.7488	0.121	0.349	0	Fibroblasts	Limch1
Mdh1	0	0.622310105397552	0.608	0.38	0	Fibroblasts	Mdh1
Cltb	0	0.599756259856761	0.644	0.417	0	Fibroblasts	Cltb
Niban2	0	1.09044960809476	0.405	0.178	0	Fibroblasts	Niban2
Rnaset2a	0	-2.07743	0.15	0.377	0	Fibroblasts	Rnaset2a
Gm50431	0	3.47158755887671	0.256	0.029	0	Fibroblasts	Gm50431
Fkbp9	0	1.21123	0.408	0.181	0	Fibroblasts	Fkbp9
Acadl	0	0.637475113580339	0.657	0.431	0	Fibroblasts	Acadl
Rassf3	0	0.79548263047186	0.667	0.441	0	Fibroblasts	Rassf3
Adam9	0	1.10848843698638	0.499	0.273	0	Fibroblasts	Adam9
Crlf3	0	-1.41863	0.261	0.487	0	Fibroblasts	Crlf3
Hspb6	0	3.04363135385625	0.254	0.029	0	Fibroblasts	Hspb6
Septin9	0	1.32040182800321	0.383	0.158	0	Fibroblasts	Septin9
Tspan17	0	1.97503101148211	0.308	0.083	0	Fibroblasts	Tspan17
Abcc4	0	-3.65337	0.058	0.283	0	Fibroblasts	Abcc4
Txn2	0	0.675912590381096	0.593	0.368	0	Fibroblasts	Txn2
Ndufa11	0	0.634919664998499	0.588	0.363	0	Fibroblasts	Ndufa11
Cln8	0	-2.35551	0.102	0.326	0	Fibroblasts	Cln8
Dact3	0	1.84178714736745	0.316	0.092	0	Fibroblasts	Dact3
Gm10687	0	3.37582384477242	0.251	0.027	0	Fibroblasts	Gm10687
Tcirg1	0	-2.27111	0.093	0.317	0	Fibroblasts	Tcirg1
Ctsa	0	-1.98673	0.4	0.624	0	Fibroblasts	Ctsa
Elovl5	0	1.49029237066176	0.587	0.363	0	Fibroblasts	Elovl5
Ago2	0	0.633752739475811	0.701	0.477	0	Fibroblasts	Ago2
Norad	0	0.849631686483717	0.603	0.379	0	Fibroblasts	Norad
Abcc9	0	3.54718400016379	0.258	0.035	0	Fibroblasts	Abcc9
Ifitm10	0	-3.34549	0.034	0.257	0	Fibroblasts	Ifitm10
Sbno2	0	1.58719132657396	0.684	0.462	0	Fibroblasts	Sbno2
Pxn	0	-1.47399	0.226	0.448	0	Fibroblasts	Pxn
Sema7a	0	-4.75253	0.033	0.255	0	Fibroblasts	Sema7a
Pfkfb3	0	-1.83924	0.196	0.418	0	Fibroblasts	Pfkfb3
Clic4	0	1.01028016824274	0.898	0.676	0	Fibroblasts	Clic4
Slc12a4	0	1.65884275637094	0.333	0.112	0	Fibroblasts	Slc12a4
Fuca2	0	-2.94181	0.049	0.27	0	Fibroblasts	Fuca2
Sumo3	0	0.839081586735265	0.544	0.323	0	Fibroblasts	Sumo3
Tbc1d16	0	-1.79273	0.238	0.459	0	Fibroblasts	Tbc1d16
Rusc2	0	0.942910332499384	0.45	0.229	0	Fibroblasts	Rusc2
Garem1	0	1.56676087371131	0.315	0.094	0	Fibroblasts	Garem1
Ptms	0	1.53391923847485	0.866	0.645	0	Fibroblasts	Ptms
Ndufa13	0	0.762531655343896	0.738	0.517	0	Fibroblasts	Ndufa13
Ssh2	0	-1.68242	0.56	0.781	0	Fibroblasts	Ssh2
Ctsz	0	-2.654	0.449	0.669	0	Fibroblasts	Ctsz
Mical1	0	1.53522217699427	0.323	0.103	0	Fibroblasts	Mical1
Ndufs7	0	0.63212472056281	0.651	0.431	0	Fibroblasts	Ndufs7
Vezf1	0	1.02830841349459	0.674	0.454	0	Fibroblasts	Vezf1
Arvcf	0	1.89686679176859	0.323	0.103	0	Fibroblasts	Arvcf
Pdgfc	0	2.94526355472556	0.261	0.041	0	Fibroblasts	Pdgfc
Oxsr1	0	1.23802516813394	0.408	0.188	0	Fibroblasts	Oxsr1
Cd300a	0	-2.80921	0.065	0.285	0	Fibroblasts	Cd300a
Crybg3	0	-2.17371	0.132	0.352	0	Fibroblasts	Crybg3
Swi5	0	0.658216327769674	0.655	0.436	0	Fibroblasts	Swi5
Phf14	0	-1.31224	0.333	0.552	0	Fibroblasts	Phf14
Mapk6	0	-1.4702	0.298	0.517	0	Fibroblasts	Mapk6
Ptpn21	0	1.4762459701411	0.338	0.119	0	Fibroblasts	Ptpn21
Etfb	0	0.703071147748135	0.575	0.356	0	Fibroblasts	Etfb
Jmy	0	0.846257871195595	0.61	0.391	0	Fibroblasts	Jmy
Lims1	0	0.894692414255902	0.907	0.689	0	Fibroblasts	Lims1
Nap1l1	0	0.66198456204122	0.802	0.584	0	Fibroblasts	Nap1l1
Rapgef1	0	-1.53695	0.34	0.558	0	Fibroblasts	Rapgef1
Kdm7a	0	-1.25209	0.338	0.556	0	Fibroblasts	Kdm7a
Etfa	0	0.742394963841571	0.548	0.33	0	Fibroblasts	Etfa
Ift20	0	0.885548821301199	0.53	0.312	0	Fibroblasts	Ift20
Vmp1	0	-1.75606	0.456	0.674	0	Fibroblasts	Vmp1
Sgms1	0	-2.78608	0.424	0.642	0	Fibroblasts	Sgms1
Gm56878	0	-2.64992	0.061	0.279	0	Fibroblasts	Gm56878
Rassf5	0	-3.35968	0.041	0.259	0	Fibroblasts	Rassf5
Il6st	0	1.05355297034007	0.712	0.494	0	Fibroblasts	Il6st
Top2b	0	0.709799073071601	0.766	0.548	0	Fibroblasts	Top2b
Mafb	0	-3.30289	0.291	0.508	0	Fibroblasts	Mafb
Polr2m	0	0.752647133084042	0.544	0.327	0	Fibroblasts	Polr2m
Tgif1	0	-2.1379	0.184	0.401	0	Fibroblasts	Tgif1
Klhl13	0	2.38231590791491	0.272	0.055	0	Fibroblasts	Klhl13
Cibar1	0	1.52334385633875	0.33	0.113	0	Fibroblasts	Cibar1
6330403L08Rik	0	2.96614454997633	0.251	0.034	0	Fibroblasts	6330403L08Rik
Gm26632	0	2.96615806014488	0.252	0.035	0	Fibroblasts	Gm26632
Rab3a	0	1.66210018558333	0.334	0.118	0	Fibroblasts	Rab3a
Plekho2	0	-2.21133	0.172	0.388	0	Fibroblasts	Plekho2
Pcnx4	0	1.81788962613057	0.325	0.109	0	Fibroblasts	Pcnx4
Fam111a	0	-2.6755	0.06	0.276	0	Fibroblasts	Fam111a
Cebpa	0	-2.82027	0.094	0.31	0	Fibroblasts	Cebpa
Lap3	0	-1.8623	0.195	0.411	0	Fibroblasts	Lap3
Hk1	0	0.728352981763461	0.487	0.271	0	Fibroblasts	Hk1
Pxdc1	0	1.33387231835287	0.352	0.136	0	Fibroblasts	Pxdc1
Frmd5	0	-5.19435	0.045	0.26	0	Fibroblasts	Frmd5
Fam104a	0	0.792950956097823	0.666	0.451	0	Fibroblasts	Fam104a
Med25	0	1.34407436492482	0.439	0.224	0	Fibroblasts	Med25
Otulin	0	-1.69806	0.208	0.423	0	Fibroblasts	Otulin
Sort1	0	0.642028280526784	0.695	0.48	0	Fibroblasts	Sort1
Plxnb1	0	1.85171083446939	0.285	0.07	0	Fibroblasts	Plxnb1
Sestd1	0	1.07320396861536	0.359	0.145	0	Fibroblasts	Sestd1
Ndufb6	0	0.71315618452852	0.482	0.268	0	Fibroblasts	Ndufb6
Dusp16	0	-1.76294	0.399	0.613	0	Fibroblasts	Dusp16
Strn3	0	0.855242606916547	0.901	0.687	0	Fibroblasts	Strn3
Uqcrb	0	0.530309735839403	0.698	0.484	0	Fibroblasts	Uqcrb
Zbtb20	0	1.05575705164576	0.972	0.758	0	Fibroblasts	Zbtb20
Skil	0	-2.38611	0.439	0.652	0	Fibroblasts	Skil
Arhgef10l	0	1.50927047587507	0.317	0.104	0	Fibroblasts	Arhgef10l
Trip6	0	2.5114102169616	0.259	0.046	0	Fibroblasts	Trip6
Ttpal	0	1.36789056604372	0.37	0.157	0	Fibroblasts	Ttpal
Maged2	0	1.85129592615726	0.31	0.097	0	Fibroblasts	Maged2
Brd3	0	0.901049684139379	0.515	0.303	0	Fibroblasts	Brd3
Dipk1a	0	0.837530557480255	0.395	0.183	0	Fibroblasts	Dipk1a
Itga3	0	2.21809016339373	0.262	0.05	0	Fibroblasts	Itga3
Golgb1	0	0.890368902046944	0.77	0.558	0	Fibroblasts	Golgb1
Nherf1	0	0.901997764255554	0.479	0.267	0	Fibroblasts	Nherf1
Ptar1	0	1.17075884863453	0.426	0.215	0	Fibroblasts	Ptar1
Bcl2l1	0	-1.81436	0.351	0.561	0	Fibroblasts	Bcl2l1
Uck2	0	1.54551632153747	0.328	0.118	0	Fibroblasts	Uck2
Asah1	0	-1.58098	0.341	0.551	0	Fibroblasts	Asah1
Pkdcc	0	2.24649914971105	0.279	0.069	0	Fibroblasts	Pkdcc
Atosa	0	0.993056949630372	0.467	0.257	0	Fibroblasts	Atosa
Tmem131	0	0.677045402122957	0.721	0.511	0	Fibroblasts	Tmem131
Dusp8	0	0.921921253970256	0.474	0.264	0	Fibroblasts	Dusp8
Chd6	0	0.758434431422621	0.788	0.579	0	Fibroblasts	Chd6
Pde4a	0	1.96772421735203	0.329	0.12	0	Fibroblasts	Pde4a
Tbrg1	0	0.878503819861608	0.501	0.292	0	Fibroblasts	Tbrg1
Rfx2	0	2.48288155542443	0.262	0.053	0	Fibroblasts	Rfx2
Mill2	0	1.51490304339885	0.307	0.098	0	Fibroblasts	Mill2
Pnpla2	0	0.888508173778263	0.61	0.401	0	Fibroblasts	Pnpla2
Vapb	0	0.777705718544733	0.55	0.342	0	Fibroblasts	Vapb
Cpm	0	1.27490330305951	0.388	0.18	0	Fibroblasts	Cpm
Dynll1	0	1.00069073420059	0.856	0.648	0	Fibroblasts	Dynll1
Creg1	0	-1.83659	0.336	0.543	0	Fibroblasts	Creg1
Sema6a	0	-2.86596	0.069	0.276	0	Fibroblasts	Sema6a
Phyh	0	0.794488188088265	0.433	0.226	0	Fibroblasts	Phyh
Car2	0	-4.55455	0.088	0.295	0	Fibroblasts	Car2
Foxp1	0	0.602002127334084	0.935	0.729	0	Fibroblasts	Foxp1
Cyba	0	-2.20874	0.452	0.658	0	Fibroblasts	Cyba
Pitpnb	0	0.787792858354132	0.564	0.358	0	Fibroblasts	Pitpnb
Kmt2a	0	0.700389880641041	0.829	0.623	0	Fibroblasts	Kmt2a
Dip2b	0	-1.65312	0.548	0.754	0	Fibroblasts	Dip2b
Art3	0	3.08626068656474	0.28	0.075	0	Fibroblasts	Art3
Apoe	0	-2.37857	0.407	0.612	0	Fibroblasts	Apoe
Rhobtb3	0	1.08041184728415	0.33	0.125	0	Fibroblasts	Rhobtb3
Smc1a	0	0.85616846176869	0.8	0.596	0	Fibroblasts	Smc1a
Prkar2b	0	2.01302817038525	0.261	0.057	0	Fibroblasts	Prkar2b
2610307P16Rik	0	2.02242075434395	0.274	0.07	0	Fibroblasts	2610307P16Rik
Dubr	0	1.51174881902274	0.314	0.11	0	Fibroblasts	Dubr
Rab31	0	-1.69039	0.426	0.63	0	Fibroblasts	Rab31
Nbdy	0	0.921167806434836	0.385	0.181	0	Fibroblasts	Nbdy
Pgap4	0	2.17879596943003	0.261	0.057	0	Fibroblasts	Pgap4
Osbpl3	0	1.85892079005367	0.291	0.087	0	Fibroblasts	Osbpl3
Pnp	0	-1.50168	0.372	0.576	0	Fibroblasts	Pnp
Atp5d	0	0.807106593756947	0.811	0.608	0	Fibroblasts	Atp5d
Sh3pxd2b	0	1.42726180646904	0.295	0.092	0	Fibroblasts	Sh3pxd2b
Dctn4	0	0.841573901056549	0.649	0.447	0	Fibroblasts	Dctn4
mt-Nd4l	0	0.688404879453665	0.817	0.615	0	Fibroblasts	mt-Nd4l
Ramp1	0	1.23371467426815	0.307	0.106	0	Fibroblasts	Ramp1
Rnf217	0	2.55734265114927	0.276	0.075	0	Fibroblasts	Rnf217
Abca5	0	1.44476633328821	0.307	0.106	0	Fibroblasts	Abca5
Ly6a	0	-4.37683	0.124	0.325	0	Fibroblasts	Ly6a
Foxp4	0	1.21503872318239	0.305	0.104	0	Fibroblasts	Foxp4
Fbxl2	0	1.83675101341655	0.284	0.083	0	Fibroblasts	Fbxl2
Pacsin3	0	2.10445473351119	0.262	0.062	0	Fibroblasts	Pacsin3
Gm26532	0	1.09415074008053	0.449	0.249	0	Fibroblasts	Gm26532
Hmgn5	0	1.38621768233171	0.344	0.144	0	Fibroblasts	Hmgn5
Tmed5	0	-0.977385	0.429	0.628	0	Fibroblasts	Tmed5
Npdc1	0	0.921667529131908	0.368	0.169	0	Fibroblasts	Npdc1
Epb41l1	0	1.61504016420505	0.286	0.087	0	Fibroblasts	Epb41l1
Atp6v0b	0	-1.45115	0.519	0.718	0	Fibroblasts	Atp6v0b
Micos10	0	0.651101581959842	0.74	0.541	0	Fibroblasts	Micos10
mt-Nd3	0	0.560470783730706	0.869	0.67	0	Fibroblasts	mt-Nd3
Zfp467	0	1.11007347092471	0.383	0.185	0	Fibroblasts	Zfp467
Pcbp3	0	1.68639917992503	0.292	0.094	0	Fibroblasts	Pcbp3
Stard8	0	1.37313905926943	0.469	0.271	0	Fibroblasts	Stard8
Prkar1a	0	1.36106053485538	0.895	0.698	0	Fibroblasts	Prkar1a
Slc41a1	0	1.42707696706957	0.361	0.164	0	Fibroblasts	Slc41a1
Rock2	0	1.28628646151681	0.924	0.728	0	Fibroblasts	Rock2
Oxr1	0	-1.42322	0.362	0.558	0	Fibroblasts	Oxr1
Ttc23	0	1.42854535711174	0.29	0.094	0	Fibroblasts	Ttc23
Nfe2l2	0	-1.60255	0.512	0.708	0	Fibroblasts	Nfe2l2
Galnt18	0	1.17563513682564	0.315	0.12	0	Fibroblasts	Galnt18
Dysf	0	1.34548616299964	0.283	0.088	0	Fibroblasts	Dysf
Socs3	0	1.28189993451766	0.735	0.54	0	Fibroblasts	Socs3
Ubr5	0	0.862008367614265	0.885	0.691	0	Fibroblasts	Ubr5
Bin1	0	-2.42894	0.408	0.602	0	Fibroblasts	Bin1
Dock8	0	-2.2297	0.282	0.476	0	Fibroblasts	Dock8
H2-K1	0	-2.19936	0.609	0.802	0	Fibroblasts	H2-K1
Chchd10	0	0.540401743272417	0.271	0.079	0	Fibroblasts	Chchd10
Bod1	0	0.978560812349067	0.372	0.18	0	Fibroblasts	Bod1
Serpine1	0	2.16549522443075	0.285	0.093	0	Fibroblasts	Serpine1
Wdr1	0	0.79244698599577	0.67	0.479	0	Fibroblasts	Wdr1
Pten	0	1.18513236711972	0.897	0.706	0	Fibroblasts	Pten
Hacd1	0	1.46699379961903	0.293	0.102	0	Fibroblasts	Hacd1
Smim12	0	1.04446862101027	0.372	0.181	0	Fibroblasts	Smim12
Mturn	0	1.89382745423386	0.261	0.07	0	Fibroblasts	Mturn
Gna13	0	-1.47269	0.45	0.641	0	Fibroblasts	Gna13
Tmem254	0	1.42036983674733	0.292	0.101	0	Fibroblasts	Tmem254
Gcc1	0	1.89168079553316	0.275	0.085	0	Fibroblasts	Gcc1
Nectin3	0	2.02962720961569	0.251	0.061	0	Fibroblasts	Nectin3
Rreb1	0	-1.72424	0.364	0.553	0	Fibroblasts	Rreb1
Rarg	0	1.44880316032721	0.28	0.091	0	Fibroblasts	Rarg
Angptl4	0	1.80375459868975	0.268	0.079	0	Fibroblasts	Angptl4
Tiparp	0	0.744794161497201	0.72	0.531	0	Fibroblasts	Tiparp
Gnaq	0	-1.36037	0.55	0.739	0	Fibroblasts	Gnaq
Ctsd	0	-3.42662	0.619	0.807	0	Fibroblasts	Ctsd
Fgl2	0	1.4873213866638	0.286	0.098	0	Fibroblasts	Fgl2
Ldlr	0	1.34506306556132	0.35	0.162	0	Fibroblasts	Ldlr
Dnm2	0	-1.13962	0.53	0.718	0	Fibroblasts	Dnm2
Adarb1	0	1.52527597027263	0.309	0.122	0	Fibroblasts	Adarb1
Ldlrap1	0	1.13551135522583	0.353	0.166	0	Fibroblasts	Ldlrap1
Klhl26	0	1.76627361161467	0.267	0.081	0	Fibroblasts	Klhl26
Atp1a1	0	-1.13164	0.47	0.655	0	Fibroblasts	Atp1a1
H2-D1	0	-2.04753	0.619	0.804	0	Fibroblasts	H2-D1
Slc25a24	0	1.31585806268128	0.278	0.093	0	Fibroblasts	Slc25a24
Dennd2a	0	2.16366862454402	0.32	0.135	0	Fibroblasts	Dennd2a
Glg1	0	0.645665293945169	0.807	0.623	0	Fibroblasts	Glg1
Numb	0	-1.52172	0.465	0.649	0	Fibroblasts	Numb
Grn	0	-2.28515	0.383	0.567	0	Fibroblasts	Grn
Dst	0	0.51024164932761	0.929	0.746	0	Fibroblasts	Dst
Grm7	0	2.97781768537538	0.256	0.073	0	Fibroblasts	Grm7
Rftn2	0	1.42114520871539	0.282	0.099	0	Fibroblasts	Rftn2
Txndc11	0	2.28708911419376	0.49	0.308	0	Fibroblasts	Txndc11
Zfp36l2	0	-1.69153	0.466	0.648	0	Fibroblasts	Zfp36l2
Snx7	0	1.82142359708403	0.282	0.1	0	Fibroblasts	Snx7
Capza1	0	-1.27677	0.492	0.673	0	Fibroblasts	Capza1
Fmc1	0	0.908455824302103	0.339	0.158	0	Fibroblasts	Fmc1
Fam8a1	0	1.21917851786395	0.328	0.147	0	Fibroblasts	Fam8a1
Atp6ap2	0	-1.45758	0.465	0.646	0	Fibroblasts	Atp6ap2
Pde4b	0	0.926789329179942	0.874	0.694	0	Fibroblasts	Pde4b
Lrrk2	0	0.858549043341541	0.27	0.09	0	Fibroblasts	Lrrk2
Cyfip1	0	-2.05593	0.532	0.712	0	Fibroblasts	Cyfip1
Tut7	0	-1.64914	0.563	0.742	0	Fibroblasts	Tut7
Ncapd3	0	2.35251642288369	0.4	0.221	0	Fibroblasts	Ncapd3
Scarb2	0	-1.17524	0.46	0.639	0	Fibroblasts	Scarb2
Rpa1	0	1.37356277226221	0.362	0.183	0	Fibroblasts	Rpa1
Marcks	0	-1.47334	0.455	0.633	0	Fibroblasts	Marcks
Filip1l	0	2.16273359385384	0.951	0.773	0	Fibroblasts	Filip1l
Mthfr	0	1.48934194535635	0.288	0.112	0	Fibroblasts	Mthfr
Lpl	0	-1.31531	0.294	0.118	0	Fibroblasts	Lpl
Eprs	0	1.13677111026471	0.748	0.575	0	Fibroblasts	Eprs
Tob2	0	1.06764700436258	0.765	0.592	0	Fibroblasts	Tob2
Tfpi	0	1.52494100217371	0.334	0.161	0	Fibroblasts	Tfpi
Tmem100	0	1.38918007415227	0.294	0.121	0	Fibroblasts	Tmem100
Laptm4a	0	0.9311407674835	0.908	0.736	0	Fibroblasts	Laptm4a
Arpc1b	0	-1.22779	0.575	0.745	0	Fibroblasts	Arpc1b
Fblim1	0	1.26942402272449	0.293	0.123	0	Fibroblasts	Fblim1
Rock1	0	1.67558744563747	0.93	0.761	0	Fibroblasts	Rock1
Gid4	0	1.10667785810663	0.311	0.143	0	Fibroblasts	Gid4
Rnf13	0	-1.50699	0.417	0.585	0	Fibroblasts	Rnf13
Erp29	0	-1.38034	0.437	0.605	0	Fibroblasts	Erp29
Cbx7	0	1.11633539314039	0.305	0.137	0	Fibroblasts	Cbx7
Plp2	0	0.916923576277829	0.253	0.085	0	Fibroblasts	Plp2
Csrnp1	0	0.934067046983849	0.651	0.484	0	Fibroblasts	Csrnp1
Atox1	0	-1.57194	0.481	0.648	0	Fibroblasts	Atox1
H6pd	0	1.67893983511115	0.268	0.102	0	Fibroblasts	H6pd
Xpc	0	1.41299915965159	0.319	0.153	0	Fibroblasts	Xpc
Grb2	0	-1.46196	0.582	0.747	0	Fibroblasts	Grb2
Erbin	0	-1.79345	0.625	0.79	0	Fibroblasts	Erbin
Akap1	0	1.48229485271831	0.26	0.095	0	Fibroblasts	Akap1
Mrc2	0	2.33591541343814	0.254	0.089	0	Fibroblasts	Mrc2
Ppp1cb	0	0.957497826823998	0.843	0.68	0	Fibroblasts	Ppp1cb
Taldo1	0	-1.64308	0.479	0.641	0	Fibroblasts	Taldo1
Fosb	0	0.827495482004453	0.864	0.703	0	Fibroblasts	Fosb
Atp8b2	0	1.37803358995036	0.255	0.094	0	Fibroblasts	Atp8b2
Stk35	0	1.57649284202702	0.277	0.117	0	Fibroblasts	Stk35
Tgfbr1	0	-2.16155	0.44	0.6	0	Fibroblasts	Tgfbr1
Glul	0	-2.05773	0.648	0.806	0	Fibroblasts	Glul
Pdlim5	0	1.48323144548172	0.761	0.605	0	Fibroblasts	Pdlim5
Hexb	0	-4.20165	0.605	0.758	0	Fibroblasts	Hexb
Purb	0	0.581227639166878	0.815	0.663	0	Fibroblasts	Purb
Atp5b	0	0.874093015941647	0.88	0.729	0	Fibroblasts	Atp5b
Tacc1	0	0.519478812616085	0.891	0.743	0	Fibroblasts	Tacc1
Ash1l	0	0.559853795158571	0.881	0.735	0	Fibroblasts	Ash1l
Rabac1	0	0.528125654372652	0.872	0.728	0	Fibroblasts	Rabac1
Ostf1	0	-1.41214	0.509	0.653	0	Fibroblasts	Ostf1
Arl6ip1	0	-1.20502	0.63	0.773	0	Fibroblasts	Arl6ip1
Kif5b	0	0.66165126647477	0.89	0.751	0	Fibroblasts	Kif5b
Ppp1r12a	0	2.10705836630238	0.935	0.798	0	Fibroblasts	Ppp1r12a
Atp5a1	0	0.620153448080538	0.852	0.717	0	Fibroblasts	Atp5a1
Rap1a	0	0.879898936381383	0.858	0.725	0	Fibroblasts	Rap1a
Clic1	0	-1.24268	0.543	0.676	0	Fibroblasts	Clic1
Ankrd44	0	-1.38297	0.507	0.632	0	Fibroblasts	Ankrd44
Sat1	0	-1.38644	0.631	0.755	0	Fibroblasts	Sat1
Nme2	0	0.719319039288419	0.811	0.689	0	Fibroblasts	Nme2
Tln1	0	0.849320992497199	0.897	0.775	0	Fibroblasts	Tln1
Zmiz1	0	-0.979502	0.597	0.716	0	Fibroblasts	Zmiz1
Ctsl	0	-1.76928	0.622	0.738	0	Fibroblasts	Ctsl
Sh3glb1	0	-1.15921	0.749	0.861	0	Fibroblasts	Sh3glb1
Arpc3	0	-0.814887	0.687	0.798	0	Fibroblasts	Arpc3
Cox8a	0	0.759250772509308	0.897	0.786	0	Fibroblasts	Cox8a
mt-Nd5	0	0.667144276726068	0.957	0.848	0	Fibroblasts	mt-Nd5
Ubl3	0	-1.09857	0.634	0.74	0	Fibroblasts	Ubl3
Tgfbr2	0	-1.54905	0.544	0.65	0	Fibroblasts	Tgfbr2
Csnk1a1	0	0.743069431825202	0.946	0.841	0	Fibroblasts	Csnk1a1
B2m	0	-2.50821	0.767	0.868	0	Fibroblasts	B2m
Ppp3ca	0	-0.860111	0.686	0.784	0	Fibroblasts	Ppp3ca
Foxn3	0	-1.46965	0.701	0.798	0	Fibroblasts	Foxn3
Ctsb	0	-2.00119	0.713	0.809	0	Fibroblasts	Ctsb
Tpm3	0	-1.16138	0.743	0.839	0	Fibroblasts	Tpm3
Ppp1r15a	0	1.15370170026681	0.818	0.723	0	Fibroblasts	Ppp1r15a
Stat3	0	0.69205813448432	0.887	0.792	0	Fibroblasts	Stat3
Csde1	0	0.513233480960304	0.89	0.797	0	Fibroblasts	Csde1
Atp1b3	0	-1.01649	0.635	0.727	0	Fibroblasts	Atp1b3
Myl6	0	2.64226356193415	0.953	0.862	0	Fibroblasts	Myl6
Tmbim6	0	-1.03667	0.764	0.85	0	Fibroblasts	Tmbim6
Sdcbp	0	-1.09977	0.688	0.762	0	Fibroblasts	Sdcbp
Pnrc1	0	0.585026700071388	0.867	0.799	0	Fibroblasts	Pnrc1
Clta	0	-1.25057	0.747	0.814	0	Fibroblasts	Clta
Ptbp3	0	-1.0952	0.706	0.772	0	Fibroblasts	Ptbp3
Capza2	0	-1.07008	0.72	0.783	0	Fibroblasts	Capza2
mt-Cytb	0	0.671789423693546	0.99	0.928	0	Fibroblasts	mt-Cytb
Morf4l1	0	0.527831447919564	0.928	0.867	0	Fibroblasts	Morf4l1
Fos	0	1.03612744588268	0.915	0.854	0	Fibroblasts	Fos
Nfkb1	0	-1.57695	0.643	0.703	0	Fibroblasts	Nfkb1
Calm2	0	0.986139869641476	0.91	0.852	0	Fibroblasts	Calm2
Rps29	0	-1.44921	0.818	0.875	0	Fibroblasts	Rps29
Klf6	0	-1.58161	0.736	0.793	0	Fibroblasts	Klf6
Nfkbia	0	-1.57832	0.829	0.882	0	Fibroblasts	Nfkbia
Ftl1	0	-1.99233	0.899	0.951	0	Fibroblasts	Ftl1
Qki	0	-1.85109	0.839	0.79	0	Fibroblasts	Qki
Rps9	0	-1.02783	0.884	0.931	0	Fibroblasts	Rps9
Rps12	0	-0.937346	0.881	0.926	0	Fibroblasts	Rps12
Ier5	0	-1.43093	0.667	0.712	0	Fibroblasts	Ier5
Actg1	0	-0.901187	0.893	0.936	0	Fibroblasts	Actg1
Rps27a	0	-0.884953	0.88	0.921	0	Fibroblasts	Rps27a
mt-Nd4	0	0.950585555038584	0.993	0.953	0	Fibroblasts	mt-Nd4
Fau	0	-1.33066	0.914	0.954	0	Fibroblasts	Fau
Atp6v0c	0	-1.0642	0.801	0.838	0	Fibroblasts	Atp6v0c
Rbm39	0	-0.577348	0.946	0.91	0	Fibroblasts	Rbm39
mt-Atp6	0	0.691442779383231	0.991	0.956	0	Fibroblasts	mt-Atp6
Rpl11	0	-0.898015	0.854	0.888	0	Fibroblasts	Rpl11
Cst3	0	-3.02557	0.954	0.925	0	Fibroblasts	Cst3
Rpl18a	0	-0.896503	0.908	0.933	0	Fibroblasts	Rpl18a
Rplp1	0	-0.830742	0.919	0.943	0	Fibroblasts	Rplp1
Rap1b	0	-1.35543	0.816	0.836	0	Fibroblasts	Rap1b
Malat1	0	0.96120730131328	0.991	0.974	0	Fibroblasts	Malat1
Mcl1	0	-1.19563	0.807	0.824	0	Fibroblasts	Mcl1
Tmsb4x	0	-1.67389	0.964	0.98	0	Fibroblasts	Tmsb4x
Wnk1	0	-1.04166	0.837	0.85	0	Fibroblasts	Wnk1
Picalm	0	-1.1344	0.849	0.86	0	Fibroblasts	Picalm
Jmjd1c	0	-1.42357	0.837	0.846	0	Fibroblasts	Jmjd1c
Wasf2	0	-0.799355	0.799	0.805	0	Fibroblasts	Wasf2
Cdc42	0	-0.602699	0.906	0.904	0	Fibroblasts	Cdc42
Psap	0	-1.45416	0.86	0.858	0	Fibroblasts	Psap
Lgals3bp	1.97626258336499e-323	-1.89185	0.094	0.312	5.41219271080335e-319	Fibroblasts	Lgals3bp
Myo18a	1.97626258336499e-323	0.706358025232908	0.629	0.422	5.41219271080335e-319	Fibroblasts	Myo18a
Calcoco1	1.97626258336499e-323	1.10070970225133	0.278	0.12	5.41219271080335e-319	Fibroblasts	Calcoco1
Rnpep	1.18575755001899e-322	-1.61389	0.184	0.401	3.24731562648201e-318	Fibroblasts	Rnpep
Dpy19l1	1.18575755001899e-322	-2.00712	0.138	0.353	3.24731562648201e-318	Fibroblasts	Dpy19l1
Adgrl4	2.17388884170148e-322	-5.8762	0.072	0.264	5.95341198188369e-318	Fibroblasts	Adgrl4
Psmb9	2.56914135837448e-322	-2.65573	0.052	0.254	7.03585052404436e-318	Fibroblasts	Psmb9
Spsb2	8.34970941471707e-321	1.41285518738735	0.253	0.107	2.28665142031442e-316	Fibroblasts	Spsb2
Sike1	1.2588792656035e-320	0.989650491939159	0.409	0.22	3.44756675678173e-316	Fibroblasts	Sike1
Smarca2	2.23910550695253e-320	-1.24883	0.513	0.654	6.1320143413402e-316	Fibroblasts	Smarca2
Fbxo9	1.91035422620976e-319	0.943480581759476	0.409	0.218	5.23169608389806e-315	Fibroblasts	Fbxo9
Rps10	5.01852120419705e-319	-0.849796	0.87	0.906	1.3743722169814e-314	Fibroblasts	Rps10
Slc24a3	1.331763829678e-318	-1.30768	0.138	0.368	3.64716842395616e-314	Fibroblasts	Slc24a3
Rnf14	7.1707798519236e-318	0.873821617221183	0.464	0.264	1.9637897702478e-313	Fibroblasts	Rnf14
Vps18	5.11692327074796e-317	-2.39605	0.091	0.296	1.40132060692704e-312	Fibroblasts	Vps18
Rab8b	6.07859833522694e-317	-1.56239	0.567	0.645	1.66468494008525e-312	Fibroblasts	Rab8b
Zswim6	3.60374080861902e-316	-1.13004	0.731	0.767	9.86920457848406e-312	Fibroblasts	Zswim6
Whrn	6.4207672531532e-316	-2.67443	0.092	0.294	1.75839131994854e-311	Fibroblasts	Whrn
Synj1	2.57604350485345e-315	-1.29375	0.351	0.544	7.05475274239165e-311	Fibroblasts	Synj1
Ywhab	5.6610851078831e-315	0.540407485108125	0.812	0.65	1.55034476764487e-310	Fibroblasts	Ywhab
Nrip1	1.12422650974401e-314	-1.38865	0.514	0.632	3.07880671958493e-310	Fibroblasts	Nrip1
Tnk2	1.25912085876366e-314	1.08370498855231	0.29	0.13	3.44822838381015e-310	Fibroblasts	Tnk2
Cds2	6.28670794029169e-314	0.867454104945998	0.568	0.361	1.72167783652828e-309	Fibroblasts	Cds2
Hsdl2	6.35659386284871e-314	1.01709120153702	0.353	0.176	1.74081679527975e-309	Fibroblasts	Hsdl2
Stk11	8.51968927827008e-314	0.819989491445877	0.524	0.322	2.33320210574705e-309	Fibroblasts	Stk11
Rassf1	6.44446911536872e-313	0.771187759674976	0.656	0.455	1.76488231193488e-308	Fibroblasts	Rassf1
Btd	6.84777656390814e-313	1.37081484419336	0.251	0.108	1.87533208979188e-308	Fibroblasts	Btd
Camk2n1	8.4852963693659e-313	0.720128140705774	0.548	0.343	2.32378326371455e-308	Fibroblasts	Camk2n1
Il17ra	1.10607021803306e-312	-1.95286	0.12	0.332	3.02908389910534e-308	Fibroblasts	Il17ra
Swap70	1.58308623881524e-312	-1.54965	0.308	0.491	4.33543997361942e-308	Fibroblasts	Swap70
Birc3	7.53633169913383e-312	-1.53729	0.368	0.536	2.06389979912479e-307	Fibroblasts	Birc3
Stard3	1.48837052912355e-311	-2.13238	0.084	0.29	4.07605153105774e-307	Fibroblasts	Stard3
Rhoq	1.67287020945517e-311	0.940004345547087	0.69	0.498	4.58132235561394e-307	Fibroblasts	Rhoq
Npnt	1.91984970264442e-311	1.29611790098914	0.263	0.114	5.257700395662e-307	Fibroblasts	Npnt
Nabp1	9.50226091791209e-311	-2.12388	0.147	0.352	2.6022891749794e-306	Fibroblasts	Nabp1
Ptp4a2	4.98278128583568e-310	-0.767725	0.717	0.778	1.36458448293896e-305	Fibroblasts	Ptp4a2
Junb	1.41149602259476e-309	0.619069381307796	0.895	0.847	3.86552300747801e-305	Fibroblasts	Junb
Sorl1	1.47824461413304e-309	-2.42504	0.146	0.357	4.04832070026475e-305	Fibroblasts	Sorl1
Klhl5	2.79055316615731e-309	-1.58295	0.19	0.406	7.64220890083842e-305	Fibroblasts	Klhl5
Fam117b	5.15599229762057e-309	-1.12391	0.427	0.608	1.41202005062637e-304	Fibroblasts	Fam117b
Mesd	6.72756392753082e-309	0.806975803245734	0.521	0.316	1.84241065719359e-304	Fibroblasts	Mesd
Sec23a	6.99769881565122e-309	1.01839566462082	0.368	0.189	1.91638979765424e-304	Fibroblasts	Sec23a
Tcn2	9.28466055915127e-309	-1.15102	0.292	0.504	2.54269714072917e-304	Fibroblasts	Tcn2
Eif5	2.341270254677e-308	-0.730507	0.847	0.846	6.41180271945842e-304	Fibroblasts	Eif5
Il13ra1	1.07264665819823e-307	0.6872595657699	0.538	0.321	2.93755013814168e-303	Fibroblasts	Il13ra1
Gpr155	9.24345612726784e-307	-1.82637	0.135	0.345	2.53141289501357e-302	Fibroblasts	Gpr155
Spin1	3.64508392843934e-306	0.862385140092483	0.398	0.21	9.98242684642397e-302	Fibroblasts	Spin1
Sipa1	4.39210110868976e-306	-1.18721	0.21	0.44	1.20282080962578e-301	Fibroblasts	Sipa1
Slc12a6	7.69718139224979e-306	-1.16615	0.411	0.59	2.10795009608153e-301	Fibroblasts	Slc12a6
Ap2m1	5.21041148774827e-305	0.681491135358636	0.605	0.401	1.42692329003474e-300	Fibroblasts	Ap2m1
Heatr5a	1.42018585617654e-303	-1.43086	0.229	0.439	3.88932098572508e-299	Fibroblasts	Heatr5a
Ksr1	3.84929073071945e-303	1.00652039967574	0.456	0.259	1.05416675951483e-298	Fibroblasts	Ksr1
Zfp948	4.82323979109079e-303	1.21540536118463	0.274	0.122	1.32089244918812e-298	Fibroblasts	Zfp948
Arhgap17	4.93181714008668e-303	-1.41074	0.573	0.66	1.35062744198414e-298	Fibroblasts	Arhgap17
Nrp2	8.01336648675697e-302	-1.96916	0.117	0.327	2.19454054606326e-297	Fibroblasts	Nrp2
Ecscr	3.13459281586278e-301	-2.08994	0.166	0.361	8.58439588552182e-297	Fibroblasts	Ecscr
Dclre1c	9.44986180190872e-301	-2.21998	0.103	0.306	2.58793915307072e-296	Fibroblasts	Dclre1c
Adamts10	1.7109504586851e-300	1.14856421208008	0.265	0.115	4.68560892615501e-296	Fibroblasts	Adamts10
Zfp362	1.87189586288519e-300	1.24544242249843	0.316	0.154	5.12637401009738e-296	Fibroblasts	Zfp362
S100a16	3.51252497085824e-300	-2.44892	0.076	0.271	9.61940088519237e-296	Fibroblasts	S100a16
Il18	7.51480182224975e-300	-2.58569	0.063	0.256	2.05800362704132e-295	Fibroblasts	Il18
Nacc2	9.13644700021903e-300	0.864023800756804	0.414	0.225	2.50210737547998e-295	Fibroblasts	Nacc2
Agps	1.48928024473197e-299	-1.18689	0.334	0.527	4.07854287822296e-295	Fibroblasts	Agps
Tmbim1	2.31708507933646e-299	0.62415753979725	0.524	0.308	6.34556919827084e-295	Fibroblasts	Tmbim1
Nucks1	2.38781368508554e-299	0.560238744550127	0.749	0.542	6.53926655797526e-295	Fibroblasts	Nucks1
Pcnt	5.71517258427128e-299	0.898683152358666	0.505	0.307	1.56515716392853e-294	Fibroblasts	Pcnt
Tmem135	6.339791489914e-299	-1.3246	0.341	0.524	1.73621529742785e-294	Fibroblasts	Tmem135
Tmem106b	1.16343077280301e-298	0.802975596130381	0.533	0.329	3.18617151439833e-294	Fibroblasts	Tmem106b
Dab2	2.23795490080738e-298	-2.21612	0.103	0.309	6.1288632913511e-294	Fibroblasts	Dab2
Lamp2	4.38605613582774e-298	-0.945496	0.782	0.783	1.20116533335778e-293	Fibroblasts	Lamp2
Pex5	6.73478615606655e-298	1.21063700234539	0.327	0.164	1.84438853670039e-293	Fibroblasts	Pex5
Tubb4b	1.03141143378413e-297	0.63394123395916	0.652	0.455	2.82462335256123e-293	Fibroblasts	Tubb4b
Celf1	1.3543050962772e-297	0.550359199381392	0.792	0.606	3.70889993666473e-293	Fibroblasts	Celf1
Svil	2.25251658562869e-297	0.823439437017085	0.648	0.447	6.16874192140273e-293	Fibroblasts	Svil
Acsl1	2.65702888603153e-297	0.708552573764026	0.56	0.35	7.27653930728595e-293	Fibroblasts	Acsl1
Smc6	2.86809993313029e-297	0.701726611588375	0.662	0.464	7.85457847687062e-293	Fibroblasts	Smc6
Phactr1	3.20946944071516e-297	-2.16472	0.105	0.304	8.78945301034254e-293	Fibroblasts	Phactr1
Tes	7.24926952867786e-297	-2.79706	0.066	0.259	1.98528495312372e-292	Fibroblasts	Tes
Egr1	2.12990732017487e-296	0.556961575855575	0.892	0.767	5.8329641870309e-292	Fibroblasts	Egr1
Gng10	9.13465245287267e-296	-2.06752	0.251	0.427	2.50161592074371e-291	Fibroblasts	Gng10
Pigp	2.27429302481186e-294	0.888981171535426	0.404	0.219	6.22837887774976e-290	Fibroblasts	Pigp
Rbms2	7.22067598121726e-294	0.74729424999943	0.444	0.244	1.97745432421616e-289	Fibroblasts	Rbms2
Acox3	1.16855197054208e-293	-2.04124	0.117	0.318	3.20019642652654e-289	Fibroblasts	Acox3
Cltc	1.23146682026927e-293	-0.792833	0.819	0.82	3.37249503398941e-289	Fibroblasts	Cltc
Pkig	5.95501433838141e-293	0.54687430002992	0.741	0.528	1.63084022670913e-288	Fibroblasts	Pkig
Adam17	1.0000728407946e-292	-1.29254	0.332	0.517	2.73879948180009e-288	Fibroblasts	Adam17
Mgat4a	1.73679907607457e-292	-1.7168	0.362	0.503	4.75639794973781e-288	Fibroblasts	Mgat4a
Mbd2	3.17983630061062e-292	0.587307580573529	0.63	0.413	8.70829969285224e-288	Fibroblasts	Mbd2
Kras	7.70156684745693e-292	-1.16812	0.445	0.602	2.10915109684456e-287	Fibroblasts	Kras
Ifngr2	5.42012811419812e-291	-1.53942	0.237	0.426	1.4843562853543e-286	Fibroblasts	Ifngr2
Sdf2l1	6.14500801911413e-291	-2.19291	0.096	0.293	1.6828718961146e-286	Fibroblasts	Sdf2l1
Phf2	9.17386475003077e-291	0.844894384133096	0.458	0.264	2.51235460044343e-286	Fibroblasts	Phf2
Ptprb	1.18943618814214e-290	-5.33942	0.082	0.262	3.25738994484605e-286	Fibroblasts	Ptprb
Dnajc3	1.31659623542167e-290	0.60084120297317	0.793	0.624	3.6056304503258e-286	Fibroblasts	Dnajc3
Atp6v1e1	2.76007573622192e-290	-1.1417	0.509	0.638	7.55874341121735e-286	Fibroblasts	Atp6v1e1
Abcb1a	4.39176813408728e-290	-4.33908	0.084	0.264	1.20272962120114e-285	Fibroblasts	Abcb1a
Arhgap35	6.27915200733536e-290	0.83992167062771	0.5	0.3	1.71960856872886e-285	Fibroblasts	Arhgap35
Mdh2	8.1097740200756e-290	0.519972115463514	0.745	0.571	2.2209427131379e-285	Fibroblasts	Mdh2
Rab11fip2	1.26264055311528e-288	0.931025162440474	0.421	0.234	3.45786741876152e-284	Fibroblasts	Rab11fip2
Malt1	5.2223611215164e-288	-2.37019	0.16	0.362	1.43019581673848e-283	Fibroblasts	Malt1
Rpl38	5.69977564191818e-288	-1.09469	0.742	0.796	1.56094055729571e-283	Fibroblasts	Rpl38
Baz1b	5.9803221156541e-288	0.596368541155915	0.764	0.577	1.63777101459303e-283	Fibroblasts	Baz1b
Gem	6.28730787166459e-288	0.704520217859534	0.583	0.365	1.72184213373407e-283	Fibroblasts	Gem
Abcd2	1.00467319665994e-287	-2.31428	0.074	0.265	2.75139801637292e-283	Fibroblasts	Abcd2
Aktip	1.64813757608939e-287	0.854473617656636	0.351	0.178	4.51358956587841e-283	Fibroblasts	Aktip
Hps4	2.07397048691442e-287	-1.88059	0.148	0.344	5.67977557546383e-283	Fibroblasts	Hps4
Stxbp1	2.30572143778272e-287	1.01021726283516	0.372	0.196	6.31444872951177e-283	Fibroblasts	Stxbp1
Bbx	3.60676917426545e-287	0.677906244471602	0.665	0.473	9.87749806064337e-283	Fibroblasts	Bbx
Anapc5	3.88577158741198e-287	0.666864205073601	0.599	0.398	1.06415740692865e-282	Fibroblasts	Anapc5
Ext2	5.03127744068504e-287	0.865303320418951	0.516	0.322	1.377865639906e-282	Fibroblasts	Ext2
Elf1	8.31453692190915e-287	-1.01154	0.573	0.683	2.27701908143404e-282	Fibroblasts	Elf1
Pip4k2c	1.05604853869775e-286	0.94223040218986	0.398	0.219	2.89209452807766e-282	Fibroblasts	Pip4k2c
Armcx3	1.27815369261434e-286	0.917124619371227	0.412	0.23	3.50035170259364e-282	Fibroblasts	Armcx3
Rnd1	1.43106575907772e-286	1.48285763917483	0.262	0.119	3.91911668781024e-282	Fibroblasts	Rnd1
Hdac11	2.38721347577996e-286	1.01552326904371	0.253	0.108	6.53762282477099e-282	Fibroblasts	Hdac11
Acvrl1	3.11533892472699e-286	-3.10414	0.074	0.258	8.53166717925734e-282	Fibroblasts	Acvrl1
Cebpz	3.4156709460577e-286	-1.23114	0.345	0.526	9.35415645287361e-282	Fibroblasts	Cebpz
Tmem250-ps	3.57680460842542e-286	1.17465693082985	0.253	0.111	9.79543710063386e-282	Fibroblasts	Tmem250-ps
Ywhah	1.18017594217159e-285	-1.14296	0.512	0.63	3.23202983523113e-281	Fibroblasts	Ywhah
Sipa1l2	6.09074673410581e-285	-1.22692	0.371	0.539	1.66801190060222e-280	Fibroblasts	Sipa1l2
Daam1	1.6960021871222e-284	0.850577921268921	0.683	0.461	4.64467158965285e-280	Fibroblasts	Daam1
Mfsd1	5.39817086171176e-284	-1.6735	0.159	0.361	1.47834307218838e-279	Fibroblasts	Mfsd1
Tmem109	6.83337837180745e-284	0.835576812630088	0.531	0.337	1.87138900090319e-279	Fibroblasts	Tmem109
Ppp1r21	7.38532798588304e-284	-1.45239	0.215	0.414	2.02254592221393e-279	Fibroblasts	Ppp1r21
Bcl10	7.72903434914161e-284	-1.29686	0.328	0.508	2.11667334685592e-279	Fibroblasts	Bcl10
Cldn5	1.03867189823056e-283	-5.55642	0.115	0.292	2.84450686049422e-279	Fibroblasts	Cldn5
Mitf	5.25575817825337e-283	-1.51761	0.189	0.391	1.43934193469647e-278	Fibroblasts	Mitf
Spop	8.6296343142353e-283	0.561882387645916	0.802	0.676	2.36331165329648e-278	Fibroblasts	Spop
Pitpnm1	9.61537682577889e-283	1.02165637231789	0.259	0.113	2.63326709750781e-278	Fibroblasts	Pitpnm1
Ap1s2	1.5108301546552e-282	-1.85214	0.128	0.33	4.13755946153874e-278	Fibroblasts	Ap1s2
Gatm	3.72403557886999e-282	-0.860619	0.292	0.534	1.01986438362934e-277	Fibroblasts	Gatm
Sppl2a	5.36007122760659e-282	-1.02594	0.485	0.627	1.46790910639234e-277	Fibroblasts	Sppl2a
Mast3	6.44723360145014e-281	-2.41524	0.119	0.311	1.76563939409313e-276	Fibroblasts	Mast3
Ctps	2.6633334797014e-280	1.09478359108028	0.317	0.158	7.29380506751024e-276	Fibroblasts	Ctps
Washc2	9.52459809210083e-280	-1.18133	0.431	0.583	2.60840643350273e-275	Fibroblasts	Washc2
Rnf149	2.14674374776973e-279	-3.6165	0.078	0.262	5.87907242764217e-275	Fibroblasts	Rnf149
Id2	9.98221639013023e-279	-1.39495	0.306	0.511	2.73372978060106e-274	Fibroblasts	Id2
Dbp	4.00438395349645e-278	1.56586662134656	0.259	0.121	1.09664058950454e-273	Fibroblasts	Dbp
Slc12a9	8.85351998810188e-278	-2.17185	0.075	0.264	2.42462498394158e-273	Fibroblasts	Slc12a9
Midn	2.57695250397988e-277	0.682743187502118	0.669	0.476	7.05724212739931e-273	Fibroblasts	Midn
Mthfs	3.27615685971513e-277	-2.0937	0.1	0.291	8.97208317601585e-273	Fibroblasts	Mthfs
Pmvk	4.45465249213185e-277	1.34385526551391	0.334	0.172	1.21995113149523e-272	Fibroblasts	Pmvk
Itsn2	7.76847500799663e-277	-0.907801	0.572	0.68	2.12747456568996e-272	Fibroblasts	Itsn2
Sh3glb2	9.33941716585165e-276	1.16215576283405	0.307	0.154	2.55769278504013e-271	Fibroblasts	Sh3glb2
Ncoa7	1.1529801846962e-275	0.936402050228963	0.379	0.204	3.15755153380901e-271	Fibroblasts	Ncoa7
Tmem134	2.04406465627448e-275	0.803939761134763	0.551	0.354	5.5978754676733e-271	Fibroblasts	Tmem134
Irf2	2.41783766871588e-275	-0.956404	0.534	0.659	6.62149023954531e-271	Fibroblasts	Irf2
Golga3	1.2038067629673e-274	0.848181342096224	0.444	0.261	3.29674520106225e-270	Fibroblasts	Golga3
E2f3	3.81042069544015e-274	-1.97526	0.113	0.305	1.04352181165324e-269	Fibroblasts	E2f3
Slc15a4	2.52104852998595e-273	-1.94543	0.105	0.296	6.90414350421953e-269	Fibroblasts	Slc15a4
Wipf1	3.0877294814461e-273	-1.1935	0.414	0.58	8.45605595788829e-269	Fibroblasts	Wipf1
Rgs3	3.6655301145083e-273	-1.39372	0.166	0.371	1.00384207715924e-268	Fibroblasts	Rgs3
Ckap4	8.18321196614141e-273	0.786295773412096	0.385	0.207	2.24105442904749e-268	Fibroblasts	Ckap4
Tmtc2	8.20333371905632e-273	-2.69508	0.22	0.387	2.24656497230076e-268	Fibroblasts	Tmtc2
E130308A19Rik	1.35864433796899e-272	1.05569513479674	0.424	0.241	3.72078338396186e-268	Fibroblasts	E130308A19Rik
Ctdsp1	1.64884048755836e-272	0.817005536909501	0.425	0.24	4.51551455922732e-268	Fibroblasts	Ctdsp1
Abhd6	2.59967476101279e-272	-2.26533	0.071	0.255	7.11946930050963e-268	Fibroblasts	Abhd6
Pepd	1.2401822765418e-271	-1.64945	0.121	0.318	3.39636318253738e-267	Fibroblasts	Pepd
Atp6v1a	1.41631465671709e-271	-1.11921	0.48	0.616	3.87871931888543e-267	Fibroblasts	Atp6v1a
Pink1	1.91297788098185e-271	0.715686532719626	0.495	0.299	5.23888122485689e-267	Fibroblasts	Pink1
Mef2a	2.19873148670461e-271	-1.11916	0.862	0.804	6.02144604948924e-267	Fibroblasts	Mef2a
Tpst1	4.66167708944924e-271	1.01469387187369	0.343	0.177	1.27664688771657e-266	Fibroblasts	Tpst1
Idh3b	5.9819930937201e-271	0.741303728470136	0.473	0.289	1.63822862864619e-266	Fibroblasts	Idh3b
Arhgdib	1.78877153598527e-270	-1.22441	0.275	0.491	4.89872972844926e-266	Fibroblasts	Arhgdib
Crem	2.59805401330182e-270	1.19905999510815	0.436	0.264	7.11503072082837e-266	Fibroblasts	Crem
Tmem104	4.37099156715099e-270	-2.30373	0.083	0.266	1.19703975057997e-265	Fibroblasts	Tmem104
Tank	6.86248645075293e-269	-1.75606	0.273	0.451	1.8793605394032e-264	Fibroblasts	Tank
Ifnar1	8.27499487797537e-269	-1.5503	0.275	0.453	2.26619009728233e-264	Fibroblasts	Ifnar1
Ctla2a	8.44089166688816e-269	-5.12692	0.149	0.322	2.31162259189399e-264	Fibroblasts	Ctla2a
Rab20	2.13740544939764e-268	-2.33318	0.117	0.301	5.85349856372037e-264	Fibroblasts	Rab20
Rps13	1.17747986541829e-267	-0.812028	0.873	0.893	3.22464635943454e-263	Fibroblasts	Rps13
Rpl32	7.62140733066571e-267	-1.00991	0.844	0.863	2.08719861157611e-262	Fibroblasts	Rpl32
Slco1c1	1.92777960838614e-266	-4.93103	0.096	0.264	5.27941723552629e-262	Fibroblasts	Slco1c1
Cerk	4.79550353586598e-266	-1.16044	0.307	0.498	1.31329659833226e-261	Fibroblasts	Cerk
Zdhhc20	1.40010815703633e-265	-1.0972	0.489	0.624	3.8343361988597e-261	Fibroblasts	Zdhhc20
Fundc2	1.45897268660181e-265	0.76405663234578	0.412	0.234	3.99554259952772e-261	Fibroblasts	Fundc2
Zfp608	6.99306091196059e-265	-1.24472	0.326	0.514	1.91511966134953e-260	Fibroblasts	Zfp608
Commd8	1.32613277241499e-264	-1.49745	0.248	0.432	3.6317472105357e-260	Fibroblasts	Commd8
Rab11b	1.95688674099736e-264	0.532116882886596	0.778	0.621	5.35913002889538e-260	Fibroblasts	Rab11b
Bcas3	2.16421170007659e-264	0.743707676931628	0.703	0.519	5.92691016182976e-260	Fibroblasts	Bcas3
Kdm3a	2.72013344943296e-264	-1.13468	0.342	0.525	7.44935746461712e-260	Fibroblasts	Kdm3a
Zdhhc1	6.09400847877269e-264	1.39847983903312	0.266	0.127	1.66890516199669e-259	Fibroblasts	Zdhhc1
Bcl7c	8.11146217780568e-264	0.907632303095988	0.393	0.22	2.22140503201386e-259	Fibroblasts	Bcl7c
Ppip5k1	1.21018544571442e-263	1.31727898779712	0.261	0.122	3.31421386163352e-259	Fibroblasts	Ppip5k1
Rnaset2b	1.56705135274403e-263	-1.79152	0.156	0.347	4.2915268346248e-259	Fibroblasts	Rnaset2b
Opa3	1.76846522475558e-262	0.940715746035516	0.467	0.287	4.84311886451564e-258	Fibroblasts	Opa3
Tle1	3.93882722662178e-262	0.928872177738595	0.432	0.249	1.07868722428264e-257	Fibroblasts	Tle1
Rab18	4.53200631544472e-262	0.602989626763731	0.612	0.417	1.24113524954769e-257	Fibroblasts	Rab18
Ndufab1	9.58249812904553e-262	0.531822040649127	0.611	0.413	2.62426293762041e-257	Fibroblasts	Ndufab1
Ndufc1	1.69675074552001e-261	0.516542902970219	0.517	0.318	4.64672159168111e-257	Fibroblasts	Ndufc1
Gab2	2.58690274706855e-261	-1.15986	0.61	0.674	7.08449186312194e-257	Fibroblasts	Gab2
Ssbp3	1.15528560323086e-260	0.781853799190811	0.464	0.276	3.16386515300804e-256	Fibroblasts	Ssbp3
Tmc7	1.79998464459196e-260	-2.06044	0.104	0.288	4.92943794767954e-256	Fibroblasts	Tmc7
Mrps6	2.68031308201024e-260	0.566253562956224	0.529	0.33	7.34030540639325e-256	Fibroblasts	Mrps6
Huwe1	6.0588594327468e-260	0.597519468198474	0.875	0.734	1.65927924425204e-255	Fibroblasts	Huwe1
Ube2f	6.75183633528396e-260	-1.42676	0.361	0.51	1.84905789878087e-255	Fibroblasts	Ube2f
Arpc2	1.00125349206361e-259	-0.640043	0.838	0.868	2.74203281336541e-255	Fibroblasts	Arpc2
Znrf1	1.14619348216812e-258	-1.17206	0.291	0.486	3.1389654702656e-254	Fibroblasts	Znrf1
Mlxip	1.90931977517845e-258	-1.6749	0.21	0.389	5.2288631363037e-254	Fibroblasts	Mlxip
Imp3	3.29769345920211e-258	0.851907432910026	0.54	0.356	9.0310633073709e-254	Fibroblasts	Imp3
Rbbp7	3.77843945558623e-257	0.573065424587488	0.649	0.45	1.03476342930684e-252	Fibroblasts	Rbbp7
Pdgfd	4.73246691166511e-257	0.695026134571329	0.336	0.165	1.29603338842861e-252	Fibroblasts	Pdgfd
Klf10	6.0342205119671e-257	-2.02716	0.107	0.291	1.65253162940731e-252	Fibroblasts	Klf10
Tent5a	9.83107380237469e-257	-1.80363	0.11	0.297	2.69233787151833e-252	Fibroblasts	Tent5a
Ipmk	1.78268322423365e-256	-1.57007	0.172	0.364	4.88205627788627e-252	Fibroblasts	Ipmk
Cyc1	2.98768904614234e-256	0.581075029338188	0.551	0.361	8.18208522176542e-252	Fibroblasts	Cyc1
Os9	8.07265297883822e-256	-0.963641	0.384	0.561	2.21077674478464e-251	Fibroblasts	Os9
Prkcd	3.35712700781541e-255	-1.59922	0.274	0.431	9.19382802360329e-251	Fibroblasts	Prkcd
Gltp	3.66185837432622e-255	-1.79188	0.204	0.38	1.00283653439298e-250	Fibroblasts	Gltp
Pcm1	7.29312158019752e-255	0.516811334446691	0.818	0.643	1.99729427595289e-250	Fibroblasts	Pcm1
Ghr	9.08419733009119e-255	0.814954193210277	0.282	0.133	2.48779828081877e-250	Fibroblasts	Ghr
Rnf187	9.25050790452818e-255	0.6160857754001	0.578	0.386	2.53334409473409e-250	Fibroblasts	Rnf187
Eif1a	1.55024180987792e-254	0.72658500646719	0.621	0.433	4.24549222053168e-250	Fibroblasts	Eif1a
Mecp2	1.79344909981291e-254	0.665769888093295	0.654	0.456	4.91153970474764e-250	Fibroblasts	Mecp2
Zfp622	2.66165782054184e-253	-1.62184	0.188	0.372	7.2892161073359e-249	Fibroblasts	Zfp622
Jpt1	9.59734202991688e-253	-1.48783	0.243	0.419	2.62832808831304e-248	Fibroblasts	Jpt1
Gm34455	9.90830618535153e-253	-2.1418	0.102	0.281	2.71348873192037e-248	Fibroblasts	Gm34455
4921524J17Rik	1.37984141071555e-252	0.775192221965941	0.381	0.209	3.77883368738559e-248	Fibroblasts	4921524J17Rik
Ildr2	1.82712615633143e-252	1.22673898518198	0.281	0.134	5.00376769172926e-248	Fibroblasts	Ildr2
Nr2f6	3.18837208236324e-252	1.01189245385758	0.287	0.142	8.73167578475997e-248	Fibroblasts	Nr2f6
Sdha	3.60427404093716e-252	0.578065096581789	0.661	0.47	9.87066488851049e-248	Fibroblasts	Sdha
Pdia6	4.71522682745455e-252	-0.991722	0.442	0.593	1.2913120189667e-247	Fibroblasts	Pdia6
Grb14	3.81563691462262e-251	-2.93781	0.096	0.265	1.04495032543855e-246	Fibroblasts	Grb14
Dram2	5.64460750321112e-251	-1.32614	0.224	0.413	1.5458322108294e-246	Fibroblasts	Dram2
Ldlrad4	7.43212965705065e-251	-1.62384	0.545	0.613	2.03536302787989e-246	Fibroblasts	Ldlrad4
Eif4a1	1.46067077949106e-249	-0.752077	0.832	0.822	4.00019299671422e-245	Fibroblasts	Eif4a1
Scoc	1.84577057088958e-249	-1.33157	0.43	0.554	5.0548272854382e-245	Fibroblasts	Scoc
Baz2b	2.15262480457611e-249	-0.75097	0.783	0.798	5.89517828981214e-245	Fibroblasts	Baz2b
Mylip	2.15322276690834e-249	-1.57551	0.463	0.555	5.89681586945518e-245	Fibroblasts	Mylip
Ly6c1	2.46063962272526e-249	-5.13884	0.134	0.296	6.7387076707954e-245	Fibroblasts	Ly6c1
Agl	3.83984463765281e-249	0.818650255059849	0.346	0.184	1.0515798524676e-244	Fibroblasts	Agl
Cd47	4.26552448800012e-249	-0.94638	0.594	0.689	1.16815653628371e-244	Fibroblasts	Cd47
Vamp2	5.90007463277467e-249	0.684383392492081	0.474	0.285	1.61579443893167e-244	Fibroblasts	Vamp2
Pan3	7.64949869303914e-249	-0.831946	0.553	0.67	2.0948917120757e-244	Fibroblasts	Pan3
Klf3	4.32403622001874e-248	-1.07598	0.446	0.595	1.18418055921433e-243	Fibroblasts	Klf3
Lamp1	7.11268467756571e-248	-0.737216	0.874	0.829	1.94787982579815e-243	Fibroblasts	Lamp1
Tamalin	1.46758927766761e-247	-2.7995	0.086	0.254	4.01913999582053e-243	Fibroblasts	Tamalin
Ptpn4	1.52830195023946e-247	0.833890830682797	0.483	0.298	4.18540772092578e-243	Fibroblasts	Ptpn4
Slc6a8	1.62840310235152e-247	0.833891235380959	0.284	0.136	4.45954473609987e-243	Fibroblasts	Slc6a8
Mapkapk2	3.60427372283971e-247	-1.51633	0.539	0.615	9.87066401736882e-243	Fibroblasts	Mapkapk2
Nr3c2	3.90301098767934e-247	0.790622290840859	0.498	0.304	1.06887858908586e-242	Fibroblasts	Nr3c2
Rrm1	8.24904790550904e-247	1.55367739444023	0.287	0.148	2.25908425940271e-242	Fibroblasts	Rrm1
Mtmr10	5.64234843177607e-246	-1.7175	0.139	0.324	1.54521354152619e-241	Fibroblasts	Mtmr10
Lmnb1	6.11845829845574e-246	-3.63322	0.091	0.261	1.67560098961509e-241	Fibroblasts	Lmnb1
Hpcal1	7.50719311412374e-246	-1.60899	0.105	0.292	2.05591990623393e-241	Fibroblasts	Hpcal1
Vrk2	2.58793196853782e-245	-1.64774	0.132	0.315	7.08731048903767e-241	Fibroblasts	Vrk2
Hsd17b12	8.77073584866033e-245	-1.08663	0.339	0.511	2.40195371951412e-240	Fibroblasts	Hsd17b12
Klf13	1.37605373520469e-244	-0.961561	0.665	0.722	3.76846075923156e-240	Fibroblasts	Klf13
Clcn5	1.51161728769975e-244	-1.78716	0.082	0.259	4.13971510409455e-240	Fibroblasts	Clcn5
Rps3	2.27586450248063e-244	-0.724728	0.863	0.89	6.23268252649344e-240	Fibroblasts	Rps3
Ppp1r10	1.00011671834393e-243	-1.2393	0.501	0.614	2.73891964485668e-239	Fibroblasts	Ppp1r10
Rap2c	3.09910491470119e-243	-1.73442	0.142	0.322	8.48720871940068e-239	Fibroblasts	Rap2c
Ccng2	4.23896656475218e-243	-1.70266	0.108	0.29	1.16088338342303e-238	Fibroblasts	Ccng2
Cycs	9.27838743111351e-243	0.547456653078079	0.584	0.398	2.54097918188474e-238	Fibroblasts	Cycs
Man1c1	2.65049492735825e-242	-1.34894	0.229	0.411	7.25864540806331e-238	Fibroblasts	Man1c1
Tsc22d3	5.26376683957289e-242	-1.06947	0.435	0.594	1.44153518668543e-237	Fibroblasts	Tsc22d3
Nfkbib	7.55159909223494e-242	-1.56429	0.179	0.358	2.06808092739946e-237	Fibroblasts	Nfkbib
Alas1	3.37689191474009e-241	-1.61438	0.254	0.42	9.24795619770722e-237	Fibroblasts	Alas1
Dusp7	8.19073860026539e-241	-1.40309	0.207	0.387	2.24311567306868e-236	Fibroblasts	Dusp7
Flcn	8.26872838561635e-240	-1.77515	0.121	0.298	2.26447395568489e-235	Fibroblasts	Flcn
Btg2	1.51746292075027e-239	0.687491058656747	0.9	0.821	4.15572395476669e-235	Fibroblasts	Btg2
Wrnip1	8.39407549578988e-239	1.08542797703935	0.273	0.135	2.29880151527702e-234	Fibroblasts	Wrnip1
Nr1d2	1.11609218449477e-238	0.810656398451763	0.51	0.325	3.05653005645738e-234	Fibroblasts	Nr1d2
Gpd2	1.74920541137067e-238	-2.05919	0.176	0.342	4.79037393957971e-234	Fibroblasts	Gpd2
Gprasp1	1.8955057419106e-238	0.816318816773381	0.456	0.28	5.19103202479638e-234	Fibroblasts	Gprasp1
Rhoa	2.25270057987917e-238	-0.51554	0.869	0.876	6.16924580805711e-234	Fibroblasts	Rhoa
Cept1	2.56279918342736e-238	-1.2586	0.233	0.418	7.01848184373417e-234	Fibroblasts	Cept1
Pttg1ip	4.19985380866817e-238	0.53107011768081	0.674	0.478	1.15017196404186e-233	Fibroblasts	Pttg1ip
Tent5c	5.20398270238334e-238	-2.14805	0.093	0.264	1.4251627028747e-233	Fibroblasts	Tent5c
Rheb	1.00182035125856e-237	0.508197676494307	0.735	0.579	2.7435852139567e-233	Fibroblasts	Rheb
Slco1a4	1.28445322712985e-237	-5.12695	0.107	0.265	3.51760360781781e-233	Fibroblasts	Slco1a4
Dennd4c	1.68561742039792e-237	0.731307648998549	0.556	0.372	4.61623186750174e-233	Fibroblasts	Dennd4c
Msantd4	1.74115917998398e-237	0.867546153747072	0.297	0.151	4.76833853030413e-233	Fibroblasts	Msantd4
Vrk1	3.21217763590174e-237	-1.66496	0.117	0.295	8.7968696736805e-233	Fibroblasts	Vrk1
Rpl6	3.7800056181357e-237	-0.658288	0.877	0.891	1.03519233858264e-232	Fibroblasts	Rpl6
Ndufv2	4.17109711945226e-237	0.519596208983571	0.565	0.37	1.1422966571332e-232	Fibroblasts	Ndufv2
Kif3a	5.01643254430858e-237	0.799536916344666	0.346	0.185	1.37380021658435e-232	Fibroblasts	Kif3a
Prdm5	5.14841777399845e-237	1.06024788000386	0.254	0.121	1.40994569158721e-232	Fibroblasts	Prdm5
Pxk	1.29141207916769e-236	-1.18461	0.288	0.467	3.53666112000865e-232	Fibroblasts	Pxk
S100a13	1.70575339225398e-236	-1.49403	0.235	0.406	4.67137624002675e-232	Fibroblasts	S100a13
Rab6a	3.838209383693e-236	0.669934644607654	0.698	0.522	1.05113202181816e-231	Fibroblasts	Rab6a
Osbpl8	4.67195252218389e-236	-1.32817	0.55	0.643	1.27946091772528e-231	Fibroblasts	Osbpl8
Hdgf	7.66950182994823e-236	0.594103538174389	0.613	0.432	2.10036977114962e-231	Fibroblasts	Hdgf
Large1	7.68748727493656e-236	0.53656749788781	0.733	0.516	2.10529526511413e-231	Fibroblasts	Large1
Hnrnpr	2.10512527438315e-235	0.614153698644131	0.653	0.476	5.7650960764257e-231	Fibroblasts	Hnrnpr
Slc39a10	7.93734327435124e-235	-2.70085	0.247	0.405	2.17372082911383e-230	Fibroblasts	Slc39a10
Chd3	6.80492863361031e-234	0.681580186522811	0.436	0.257	1.86359775560052e-229	Fibroblasts	Chd3
Ciao2b	1.42215853135267e-233	0.682594879360992	0.492	0.315	3.89472335396242e-229	Fibroblasts	Ciao2b
Adam15	4.01538135336484e-233	-1.26677	0.302	0.463	1.0996523374325e-228	Fibroblasts	Adam15
Anks1	4.74102701701415e-233	-1.16135	0.312	0.48	1.2983776588795e-228	Fibroblasts	Anks1
Ppp3cb	2.75832208366782e-232	0.681217323698589	0.532	0.349	7.55394085833269e-228	Fibroblasts	Ppp3cb
Ext1	4.09240621019499e-232	-0.961706	0.375	0.546	1.120746364724e-227	Fibroblasts	Ext1
Herpud1	8.96978077034016e-232	-1.26206	0.433	0.556	2.45646416176536e-227	Fibroblasts	Herpud1
Dlat	9.97498587564687e-232	1.03017300574917	0.353	0.198	2.73174963190465e-227	Fibroblasts	Dlat
Rab7	1.09249491575734e-231	-0.815355	0.705	0.758	2.99190657629306e-227	Fibroblasts	Rab7
Homer1	1.27465213188134e-231	1.26544625958729	0.455	0.294	3.49076232837025e-227	Fibroblasts	Homer1
Cnp	1.56476481300277e-230	-4.28641	0.124	0.287	4.28526491688939e-226	Fibroblasts	Cnp
Mosmo	2.63299678919594e-230	0.75333037320381	0.397	0.23	7.21072500689199e-226	Fibroblasts	Mosmo
Smarca5	4.81947393851546e-230	0.646903531105699	0.837	0.727	1.31986113280184e-225	Fibroblasts	Smarca5
Grk2	6.76030239135025e-230	-1.28131	0.274	0.441	1.85137641289518e-225	Fibroblasts	Grk2
Gm2a	1.08833785654777e-229	-1.61097	0.186	0.365	2.98052205394174e-225	Fibroblasts	Gm2a
Pitpnc1	1.11635158506529e-229	1.2009152731699	0.766	0.675	3.0572404508598e-225	Fibroblasts	Pitpnc1
Arhgap32	1.77900803232313e-229	1.03645787414647	0.383	0.224	4.87199139732011e-225	Fibroblasts	Arhgap32
Polr2c	2.62896043141716e-229	0.599174134001822	0.513	0.333	7.19967103747903e-225	Fibroblasts	Polr2c
Gamt	4.45798066172295e-229	0.587680809016517	0.277	0.134	1.22086258401945e-224	Fibroblasts	Gamt
Ndufv1	4.72977031893812e-229	0.653057195510366	0.469	0.292	1.29529489954439e-224	Fibroblasts	Ndufv1
Orai3	1.40171798303399e-228	0.836201221675678	0.313	0.164	3.83874486833688e-224	Fibroblasts	Orai3
Htra1	1.56243458965821e-228	-0.8374	0.413	0.209	4.27888336723798e-224	Fibroblasts	Htra1
Tmed10	2.85014907117926e-228	-0.596557	0.762	0.796	7.80541824633152e-224	Fibroblasts	Tmed10
Zfand5	7.54319439425059e-228	-0.891098	0.853	0.829	2.06577921680947e-223	Fibroblasts	Zfand5
Jdp2	1.26362945508932e-227	-1.75275	0.155	0.333	3.46057562570761e-223	Fibroblasts	Jdp2
Pld1	1.62360381499826e-227	1.14571100552295	0.562	0.391	4.44640140775423e-223	Fibroblasts	Pld1
Htatsf1	1.72034263790566e-227	0.739034717974879	0.45	0.28	4.71133034816844e-223	Fibroblasts	Htatsf1
Gnl3l	5.68591505581814e-227	0.8234023471304	0.351	0.193	1.55714469718635e-222	Fibroblasts	Gnl3l
Ogdh	1.85779917661482e-226	0.550975673484235	0.68	0.511	5.08776882507733e-222	Fibroblasts	Ogdh
Timm17a	7.89206163789838e-226	0.613755470555764	0.503	0.321	2.16132000015485e-221	Fibroblasts	Timm17a
St8sia4	2.27525904176425e-225	-1.71881	0.112	0.288	6.23102441177558e-221	Fibroblasts	St8sia4
Pld3	4.57141760770162e-225	-1.70406	0.13	0.302	1.25192842604517e-220	Fibroblasts	Pld3
Fam122a	6.05552673740113e-225	0.797178494188647	0.333	0.181	1.65836655230467e-220	Fibroblasts	Fam122a
Hnrnph3	1.34352425650308e-224	0.601645836078111	0.601	0.414	3.67937552885933e-220	Fibroblasts	Hnrnph3
Tmem243	8.36447722751837e-224	-1.16836	0.255	0.433	2.29069573352818e-219	Fibroblasts	Tmem243
Prkaca	1.32600165237673e-223	0.891170729578714	0.315	0.169	3.6313881251989e-219	Fibroblasts	Prkaca
Alg14	1.16227737342319e-222	0.963080801140569	0.318	0.171	3.18301281485674e-218	Fibroblasts	Alg14
Adipor1	1.8904007661904e-222	-0.968621	0.56	0.658	5.17705153828904e-218	Fibroblasts	Adipor1
Mllt6	3.89045420283118e-222	0.768781848866127	0.401	0.237	1.06543978798735e-217	Fibroblasts	Mllt6
Aff1	4.44904578257548e-222	0.88275992799565	0.74	0.604	1.21841567801612e-217	Fibroblasts	Aff1
Ap3b1	5.55131082655004e-222	-0.836212	0.515	0.631	1.52028198295899e-217	Fibroblasts	Ap3b1
Slc25a23	7.81815080449711e-222	0.850655157357275	0.278	0.139	2.14107877931958e-217	Fibroblasts	Slc25a23
Pde4dip	2.53171257370963e-221	0.848990193434937	0.507	0.339	6.93334805436119e-217	Fibroblasts	Pde4dip
Smyd3	3.94182963350434e-221	-1.02733	0.289	0.468	1.0795094634315e-216	Fibroblasts	Smyd3
Klc1	5.64865729062739e-221	0.581930059125543	0.535	0.347	1.54694128561122e-216	Fibroblasts	Klc1
Mapkbp1	6.08287359813421e-221	1.07328527550272	0.284	0.146	1.66585576358504e-216	Fibroblasts	Mapkbp1
Rptor	1.185318007688e-220	-1.06786	0.414	0.548	3.24611189585437e-216	Fibroblasts	Rptor
Bola3	1.84502748693608e-220	0.624096928966428	0.354	0.197	5.05279227572315e-216	Fibroblasts	Bola3
Synj2bp	2.72761579335882e-220	0.634456448505295	0.455	0.28	7.46984861169247e-216	Fibroblasts	Synj2bp
Eps8	7.67541699208086e-220	1.64183295072093	0.376	0.243	2.10198969745126e-215	Fibroblasts	Eps8
Kansl1	2.0178907359061e-219	-0.707913	0.762	0.772	5.52619556935245e-215	Fibroblasts	Kansl1
Slc3a2	2.72894268103768e-219	-0.7171	0.706	0.754	7.47348242628979e-215	Fibroblasts	Slc3a2
Hadhb	1.45614111666516e-218	0.53597479599177	0.567	0.39	3.98778806209922e-214	Fibroblasts	Hadhb
Sugt1	3.41381387623521e-218	0.512617373811012	0.668	0.495	9.34907068145775e-214	Fibroblasts	Sugt1
Hmg20b	4.31992012859597e-218	0.578602011096353	0.526	0.345	1.18305332641729e-213	Fibroblasts	Hmg20b
Agtpbp1	4.9135713725625e-218	0.602391618876885	0.48	0.299	1.34563065608997e-213	Fibroblasts	Agtpbp1
Zfp568	6.78654260394417e-218	1.19849213567194	0.262	0.131	1.85856255751615e-213	Fibroblasts	Zfp568
Atf6	9.2804178508259e-218	-1.04219	0.408	0.55	2.54153523262718e-213	Fibroblasts	Atf6
[truncated: 47,068 more rows]

## Sheet: Data S5 MG_subtype.Markers
Data S5 MG_subtype.Markers
	p_val	avg_log2FC	pct.1	pct.2	p_val_adj	cluster	gene
Gm34455	0	1.68466	0.744	0.318	0	MG0	Gm34455
Gm56830	0	2.24621	0.569	0.167	0	MG0	Gm56830
Gm26802	0	2.91352	0.455	0.081	0	MG0	Gm26802
Gm34343	0	2.08983	0.503	0.159	0	MG0	Gm34343
Ptpro	0	2.13101	0.976	0.643	0	MG0	Ptpro
H2bc4	0	1.27604	0.732	0.405	0	MG0	H2bc4
Agmo	0	1.2731	0.925	0.601	0	MG0	Agmo
Gm57200	0	2.59794	0.404	0.081	0	MG0	Gm57200
Junos	0	1.7291	0.53	0.21	0	MG0	Junos
Enkur	0	2.20658	0.434	0.121	0	MG0	Enkur
Tmx4	0	1.67966	0.919	0.609	0	MG0	Tmx4
Klf2	0	1.67881	0.976	0.671	0	MG0	Klf2
Klf4	0	1.5708	0.983	0.682	0	MG0	Klf4
H4c4	0	1.21648	0.676	0.382	0	MG0	H4c4
2810013P06Rik	0	1.48336	0.541	0.249	0	MG0	2810013P06Rik
Gm826	0	2.16086	0.415	0.127	0	MG0	Gm826
Arrdc3	0	0.884112	0.67	0.39	0	MG0	Arrdc3
Abca9	0	0.69071	0.92	0.642	0	MG0	Abca9
Atp8a2	0	0.7112	0.896	0.624	0	MG0	Atp8a2
Gm10790	0	0.801495	0.776	0.516	0	MG0	Gm10790
Gm57271	0	1.24801	0.613	0.354	0	MG0	Gm57271
Whrn	0	1.06759	0.784	0.532	0	MG0	Whrn
Hpgd	0	0.796867	0.88	0.63	0	MG0	Hpgd
Dnajb1	0	1.06804	0.913	0.665	0	MG0	Dnajb1
Mtmr10	0	1.43167	0.543	0.297	0	MG0	Mtmr10
Smim3	0	-1.99478	0.155	0.401	0	MG0	Smim3
Slfn2	0	-2.27833	0.155	0.4	0	MG0	Slfn2
Ccnd3	0	0.88859	0.845	0.6	0	MG0	Ccnd3
Col27a1	0	0.774398	0.774	0.531	0	MG0	Col27a1
H1f4	0	1.19974	0.505	0.262	0	MG0	H1f4
Tsc22d3	0	0.954894	0.731	0.489	0	MG0	Tsc22d3
H2bc6	0	1.6709	0.403	0.162	0	MG0	H2bc6
Ehd1	0	-3.2959	0.045	0.286	0	MG0	Ehd1
Cass4	0	1.36493	0.492	0.257	0	MG0	Cass4
Id2	0	-2.24695	0.423	0.656	0	MG0	Id2
Slc2a5	0	0.700559	0.653	0.421	0	MG0	Slc2a5
Fosb	0	1.66238	0.998	0.767	0	MG0	Fosb
Osm	0	-2.55761	0.122	0.353	0	MG0	Osm
Prkca	0	0.738963	0.847	0.616	0	MG0	Prkca
Ifih1	0	1.7708	0.595	0.365	0	MG0	Ifih1
Rgs3	0	1.4032	0.493	0.263	0	MG0	Rgs3
Lilrb4a	0	-3.93492	0.052	0.281	0	MG0	Lilrb4a
Pld4	0	0.450797	0.903	0.674	0	MG0	Pld4
Sting1	0	0.676935	0.719	0.492	0	MG0	Sting1
P2ry13	0	0.672397	0.926	0.703	0	MG0	P2ry13
Mt1	0	-2.24956	0.477	0.698	0	MG0	Mt1
Gpr34	0	0.637766	0.95	0.729	0	MG0	Gpr34
Marchf3	0	0.68096	0.629	0.409	0	MG0	Marchf3
Adgrg1	0	0.559053	0.853	0.633	0	MG0	Adgrg1
Prkn	0	0.723677	0.735	0.515	0	MG0	Prkn
Cxcl16	0	-1.6644	0.237	0.456	0	MG0	Cxcl16
P3h2	0	0.779512	0.745	0.526	0	MG0	P3h2
Sdc4	0	-2.19703	0.271	0.489	0	MG0	Sdc4
Klf10	0	-1.76964	0.158	0.375	0	MG0	Klf10
Slc9a9	0	0.603798	0.97	0.753	0	MG0	Slc9a9
Chaserr	0	0.781676	0.74	0.523	0	MG0	Chaserr
Pdcd4	0	0.844648	0.673	0.457	0	MG0	Pdcd4
Pim1	0	-1.56973	0.26	0.475	0	MG0	Pim1
Gm5086	0	0.877792	0.561	0.348	0	MG0	Gm5086
9930111J21Rik2	0	0.708655	0.734	0.521	0	MG0	9930111J21Rik2
Cpd	0	-1.87154	0.351	0.564	0	MG0	Cpd
Pacrg	0	1.9829	0.297	0.084	0	MG0	Pacrg
Ccrl2	0	-1.51381	0.349	0.561	0	MG0	Ccrl2
Cxcl2	0	-4.45658	0.105	0.315	0	MG0	Cxcl2
Trib1	0	-1.34466	0.374	0.584	0	MG0	Trib1
Csmd3	0	0.639718	0.912	0.705	0	MG0	Csmd3
Dnajb4	0	0.77399	0.869	0.662	0	MG0	Dnajb4
Akap8l	0	0.773276	0.733	0.526	0	MG0	Akap8l
Bank1	0	0.716477	0.621	0.415	0	MG0	Bank1
Plaur	0	-1.75379	0.213	0.419	0	MG0	Plaur
Lpl	0	-4.29574	0.079	0.285	0	MG0	Lpl
Ints6	0	0.714292	0.893	0.688	0	MG0	Ints6
Ifitm10	0	0.626235	0.67	0.465	0	MG0	Ifitm10
Gm26542	0	0.825033	0.632	0.427	0	MG0	Gm26542
Csf3r	0	0.590008	0.939	0.734	0	MG0	Csf3r
Mir142hg	0	0.839144	0.941	0.736	0	MG0	Mir142hg
Marchf1	0	0.562685	0.789	0.585	0	MG0	Marchf1
Slc11a2	0	-1.58429	0.158	0.362	0	MG0	Slc11a2
Nav2	0	0.688564	0.969	0.765	0	MG0	Nav2
Msr1	0	-3.78702	0.063	0.266	0	MG0	Msr1
Rybp	0	0.853989	0.858	0.655	0	MG0	Rybp
Rtn4rl1	0	0.699672	0.765	0.563	0	MG0	Rtn4rl1
0610040J01Rik	0	0.651673	0.807	0.606	0	MG0	0610040J01Rik
Susd3	0	0.635731	0.787	0.586	0	MG0	Susd3
Tgm2	0	-1.83198	0.239	0.44	0	MG0	Tgm2
Ppp1r10	0	0.921693	0.947	0.746	0	MG0	Ppp1r10
Hspa1a	0	0.592474	0.863	0.663	0	MG0	Hspa1a
Pcf11	0	0.653717	0.937	0.738	0	MG0	Pcf11
Cfap74	0	1.19897	0.448	0.249	0	MG0	Cfap74
4933406I18Rik	0	0.756791	0.863	0.664	0	MG0	4933406I18Rik
Simc1	0	0.880206	0.567	0.368	0	MG0	Simc1
Entpd1	0	0.666941	0.974	0.775	0	MG0	Entpd1
Dusp6	0	0.749785	0.795	0.597	0	MG0	Dusp6
Gm57192	0	1.96292	0.299	0.101	0	MG0	Gm57192
Iqgap1	0	-2.29857	0.177	0.374	0	MG0	Iqgap1
Garin4	0	1.50832	0.344	0.147	0	MG0	Garin4
Snx29	0	0.559478	0.94	0.743	0	MG0	Snx29
Ulk2	0	0.763296	0.919	0.723	0	MG0	Ulk2
Atosa	0	1.35898	0.382	0.186	0	MG0	Atosa
Ltc4s	0	0.284807	0.859	0.663	0	MG0	Ltc4s
Arid4a	0	0.604983	0.866	0.67	0	MG0	Arid4a
Gm2629	0	0.690164	0.827	0.631	0	MG0	Gm2629
Abi3	0	0.490522	0.9	0.705	0	MG0	Abi3
Nhp2	0	-1.36511	0.197	0.392	0	MG0	Nhp2
Taf13	0	0.976811	0.564	0.369	0	MG0	Taf13
Mif	0	-1.74007	0.349	0.543	0	MG0	Mif
Cdh23	0	0.703781	0.531	0.337	0	MG0	Cdh23
Creb5	0	1.26807	0.727	0.533	0	MG0	Creb5
Cbx4	0	0.707367	0.733	0.54	0	MG0	Cbx4
Rnase4	0	0.46588	0.915	0.723	0	MG0	Rnase4
Plxna4	0	0.613495	0.851	0.659	0	MG0	Plxna4
Bbc3	0	1.1953	0.454	0.263	0	MG0	Bbc3
Tpm4	0	-1.74973	0.173	0.364	0	MG0	Tpm4
Parp8	0	0.657401	0.753	0.562	0	MG0	Parp8
Prpsap2	0	0.759564	0.677	0.487	0	MG0	Prpsap2
Gm47283	0	1.06476	0.936	0.746	0	MG0	Gm47283
Iqcn	0	1.59095	0.281	0.091	0	MG0	Iqcn
Ddit3	0	0.750845	0.687	0.498	0	MG0	Ddit3
Rab20	0	-1.13857	0.35	0.538	0	MG0	Rab20
Tbc1d16	0	0.639978	0.891	0.703	0	MG0	Tbc1d16
Prox1	0	1.10149	0.477	0.289	0	MG0	Prox1
Frmd4b	0	0.612896	0.961	0.773	0	MG0	Frmd4b
Rps6ka5	0	0.770035	0.584	0.396	0	MG0	Rps6ka5
Tubb6	0	-1.69027	0.132	0.319	0	MG0	Tubb6
Pgk1	0	-1.76352	0.282	0.469	0	MG0	Pgk1
Otulinl	0	0.559787	0.938	0.751	0	MG0	Otulinl
Zbtb20	0	0.401332	0.872	0.685	0	MG0	Zbtb20
Tmem119	0	0.684908	0.989	0.803	0	MG0	Tmem119
Eif4a2	0	0.839078	0.952	0.766	0	MG0	Eif4a2
Sik2	0	0.718641	0.772	0.587	0	MG0	Sik2
Cstb	0	-1.60073	0.365	0.55	0	MG0	Cstb
Mrps6	0	1.0163	0.531	0.346	0	MG0	Mrps6
Baiap2	0	1.009	0.446	0.261	0	MG0	Baiap2
Apba1	0	0.768549	0.567	0.382	0	MG0	Apba1
Pld1	0	0.589152	0.75	0.566	0	MG0	Pld1
Dab2	0	-2.76175	0.153	0.337	0	MG0	Dab2
Sall1	0	0.374896	0.838	0.654	0	MG0	Sall1
Ern1	0	0.728234	0.674	0.491	0	MG0	Ern1
Bcl2a1a	0	-2.10082	0.111	0.294	0	MG0	Bcl2a1a
Rgs2	0	0.810857	0.986	0.803	0	MG0	Rgs2
Ppp1r9a	0	0.541689	0.854	0.671	0	MG0	Ppp1r9a
Tnrc6b	0	0.523402	0.869	0.686	0	MG0	Tnrc6b
Bcl2a1d	0	-3.04631	0.045	0.227	0	MG0	Bcl2a1d
Cops4	0	0.931401	0.75	0.569	0	MG0	Cops4
Eif1a	0	-0.994239	0.416	0.597	0	MG0	Eif1a
Gm56532	0	1.48424	0.299	0.118	0	MG0	Gm56532
Ighm	0	0.422751	0.724	0.543	0	MG0	Ighm
Arhgap22	0	0.558043	0.849	0.668	0	MG0	Arhgap22
Inpp4b	0	0.552898	0.899	0.719	0	MG0	Inpp4b
Gadd45b	0	-2.12933	0.415	0.595	0	MG0	Gadd45b
Ccnyl1	0	0.903216	0.528	0.349	0	MG0	Ccnyl1
Bcl2l1	0	-1.12992	0.359	0.538	0	MG0	Bcl2l1
E330020D12Rik	0	1.0123	0.414	0.235	0	MG0	E330020D12Rik
Srsf7	0	0.719323	0.917	0.739	0	MG0	Srsf7
Fxyd5	0	-2.67444	0.071	0.249	0	MG0	Fxyd5
Cbfa2t3	0	0.715504	0.539	0.362	0	MG0	Cbfa2t3
Tnf	0	-1.94168	0.506	0.683	0	MG0	Tnf
Prkce	0	0.614343	0.752	0.575	0	MG0	Prkce
Chn2	0	0.440819	0.864	0.688	0	MG0	Chn2
Sec24a	0	-1.44812	0.378	0.554	0	MG0	Sec24a
Foxp1	0	0.431495	0.834	0.658	0	MG0	Foxp1
Rab43	0	0.69631	0.811	0.636	0	MG0	Rab43
Mt2	0	-4.02475	0.046	0.221	0	MG0	Mt2
Pttg1	0	1.06116	0.473	0.298	0	MG0	Pttg1
Dock8	0	0.551254	0.965	0.79	0	MG0	Dock8
Zfp710	0	0.481856	0.866	0.692	0	MG0	Zfp710
H3c4	0	2.22582	0.23	0.056	0	MG0	H3c4
Sbno2	0	-1.12868	0.419	0.593	0	MG0	Sbno2
Batf	0	-2.25095	0.071	0.245	0	MG0	Batf
Lpcat3	0	0.999389	0.829	0.655	0	MG0	Lpcat3
Slc29a3	0	0.545026	0.895	0.722	0	MG0	Slc29a3
Tle4	0	0.629465	0.907	0.734	0	MG0	Tle4
St3gal6	0	0.672319	0.958	0.785	0	MG0	St3gal6
Maff	0	-1.07568	0.366	0.538	0	MG0	Maff
Ecscr	0	0.498947	0.743	0.571	0	MG0	Ecscr
Sirt1	0	0.771283	0.571	0.399	0	MG0	Sirt1
Pid1	0	0.475863	0.757	0.586	0	MG0	Pid1
Rapgef2	0	0.572992	0.793	0.622	0	MG0	Rapgef2
Dusp18	0	1.72127	0.269	0.098	0	MG0	Dusp18
Sdk1	0	0.755987	0.488	0.317	0	MG0	Sdk1
Bbs9	0	0.706829	0.631	0.46	0	MG0	Bbs9
Phtf2	0	0.918712	0.566	0.395	0	MG0	Phtf2
Bach2	0	0.542683	0.741	0.571	0	MG0	Bach2
Sik3	0	0.583073	0.878	0.708	0	MG0	Sik3
Rbms1	0	-1.21731	0.306	0.476	0	MG0	Rbms1
Gm26887	0	1.75091	0.254	0.084	0	MG0	Gm26887
Fhit	0	0.61939	0.627	0.457	0	MG0	Fhit
Rsrc2	0	0.747703	0.967	0.797	0	MG0	Rsrc2
Il6ra	0	0.558562	0.891	0.722	0	MG0	Il6ra
Fchsd2	0	0.610137	0.925	0.756	0	MG0	Fchsd2
Slc7a1	0	-1.05957	0.259	0.428	0	MG0	Slc7a1
Zfp36l2	0	0.485873	0.938	0.769	0	MG0	Zfp36l2
Gm26532	0	0.870483	0.399	0.231	0	MG0	Gm26532
Gcnt2	0	-1.43385	0.205	0.373	0	MG0	Gcnt2
Crebrf	0	0.609531	0.633	0.465	0	MG0	Crebrf
Brd2	0	0.678833	0.98	0.812	0	MG0	Brd2
Il16	0	0.828066	0.457	0.29	0	MG0	Il16
Mtus1	0	0.374779	0.771	0.604	0	MG0	Mtus1
Ints6l	0	0.622899	0.791	0.624	0	MG0	Ints6l
Cacnb2	0	0.442628	0.719	0.552	0	MG0	Cacnb2
Slco2b1	0	0.425927	0.969	0.802	0	MG0	Slco2b1
Cdk19	0	0.633114	0.688	0.521	0	MG0	Cdk19
Clec4a2	0	0.664986	0.46	0.294	0	MG0	Clec4a2
Egr3	0	-2.22315	0.092	0.257	0	MG0	Egr3
Cd33	0	0.418058	0.804	0.64	0	MG0	Cd33
Rtn1	0	0.530187	0.66	0.496	0	MG0	Rtn1
Gm12703	0	1.48394	0.252	0.088	0	MG0	Gm12703
Magi3	0	0.664391	0.602	0.438	0	MG0	Magi3
Ppm1l	0	0.704845	0.539	0.376	0	MG0	Ppm1l
Ppp1r15a	0	0.383599	0.981	0.818	0	MG0	Ppp1r15a
Zranb1	0	0.727688	0.778	0.615	0	MG0	Zranb1
Odc1	0	0.901835	0.677	0.514	0	MG0	Odc1
Hspa1b	0	0.312741	0.639	0.476	0	MG0	Hspa1b
Phlda1	0	-1.93058	0.15	0.313	0	MG0	Phlda1
Dusp2	0	-1.50059	0.201	0.364	0	MG0	Dusp2
Nme1	0	-1.3636	0.276	0.439	0	MG0	Nme1
Tmem251	0	-1.37446	0.126	0.289	0	MG0	Tmem251
Gpr84	0	-1.58991	0.418	0.581	0	MG0	Gpr84
Nasp	0	0.555187	0.724	0.561	0	MG0	Nasp
Ythdc1	0	0.678673	0.963	0.8	0	MG0	Ythdc1
Mir99ahg	0	0.507517	0.939	0.776	0	MG0	Mir99ahg
Garnl3	0	0.712241	0.52	0.358	0	MG0	Garnl3
Siglech	0	0.60519	0.985	0.823	0	MG0	Siglech
Maml2	0	0.533393	0.884	0.722	0	MG0	Maml2
Itga9	0	0.537624	0.739	0.577	0	MG0	Itga9
Gtf2h2	0	0.543033	0.687	0.525	0	MG0	Gtf2h2
Lmnb1	0	-2.03989	0.104	0.266	0	MG0	Lmnb1
Gnl3	0	-0.921129	0.454	0.616	0	MG0	Gnl3
Hhex	0	0.615019	0.616	0.454	0	MG0	Hhex
Arsb	0	0.49062	0.824	0.662	0	MG0	Arsb
Gm46224	0	-1.4411	0.174	0.335	0	MG0	Gm46224
Pde4d	0	0.577515	0.548	0.387	0	MG0	Pde4d
Ivns1abp	0	0.654258	0.962	0.801	0	MG0	Ivns1abp
Tra2a	0	0.623184	0.943	0.782	0	MG0	Tra2a
Chd2	0	0.520397	0.918	0.758	0	MG0	Chd2
Ankrd44	0	0.404857	0.956	0.796	0	MG0	Ankrd44
Pnpla7	0	0.436579	0.695	0.535	0	MG0	Pnpla7
Rnf19b	0	0.6114	0.959	0.799	0	MG0	Rnf19b
Nfia	0	0.463715	0.921	0.762	0	MG0	Nfia
Ccng2	0	0.723453	0.505	0.346	0	MG0	Ccng2
Rlim	0	0.559688	0.912	0.753	0	MG0	Rlim
Tuba1c	0	-0.992185	0.339	0.498	0	MG0	Tuba1c
Ptgs1	0	0.38223	0.956	0.797	0	MG0	Ptgs1
Serpine2	0	0.480529	0.891	0.733	0	MG0	Serpine2
Tbxas1	0	1.11685	0.922	0.764	0	MG0	Tbxas1
Peli1	0	1.07384	0.976	0.818	0	MG0	Peli1
Tspo	0	-1.28644	0.297	0.455	0	MG0	Tspo
Rnf34	0	0.733513	0.585	0.427	0	MG0	Rnf34
Hsph1	0	0.883737	0.59	0.432	0	MG0	Hsph1
Eef2k	0	0.551461	0.621	0.463	0	MG0	Eef2k
Tut4	0	0.531126	0.75	0.593	0	MG0	Tut4
Fgd2	0	0.345368	0.744	0.587	0	MG0	Fgd2
Plin2	0	-1.86286	0.208	0.365	0	MG0	Plin2
Txnip	0	0.528833	0.964	0.807	0	MG0	Txnip
Arhgap17	0	0.429334	0.946	0.789	0	MG0	Arhgap17
Ikzf1	0	0.46647	0.948	0.791	0	MG0	Ikzf1
F11r	0	0.295422	0.808	0.652	0	MG0	F11r
Olfml3	0	0.435398	0.969	0.813	0	MG0	Olfml3
Bcl3	0	-1.0927	0.148	0.304	0	MG0	Bcl3
Trim26	0	0.885527	0.595	0.439	0	MG0	Trim26
Rbm5	0	0.532183	0.819	0.663	0	MG0	Rbm5
Slc12a2	0	0.551666	0.693	0.537	0	MG0	Slc12a2
Ctc1	0	0.666676	0.52	0.365	0	MG0	Ctc1
Capg	0	-2.20352	0.083	0.238	0	MG0	Capg
Fam117b	0	0.593974	0.815	0.66	0	MG0	Fam117b
Nabp1	0	0.634607	0.633	0.479	0	MG0	Nabp1
Clk1	0	1.18391	0.997	0.843	0	MG0	Clk1
Sft2d2	0	0.592229	0.539	0.385	0	MG0	Sft2d2
Selplg	0	0.605372	0.992	0.838	0	MG0	Selplg
Herc2	0	0.453708	0.917	0.763	0	MG0	Herc2
Tln2	0	0.633876	0.545	0.391	0	MG0	Tln2
Rapgef5	0	0.452829	0.968	0.814	0	MG0	Rapgef5
Gm11210	0	2.29104	0.19	0.036	0	MG0	Gm11210
Myadm	0	0.989951	0.407	0.253	0	MG0	Myadm
Ttc28	0	0.392137	0.863	0.71	0	MG0	Ttc28
Foxo3	0	0.437686	0.765	0.612	0	MG0	Foxo3
Pnp	0	0.519966	0.876	0.723	0	MG0	Pnp
Rcsd1	0	0.369151	0.693	0.54	0	MG0	Rcsd1
Zbtb11	0	0.534416	0.819	0.666	0	MG0	Zbtb11
Pou2f2	0	0.409677	0.908	0.756	0	MG0	Pou2f2
Slc7a11	0	-4.64312	0.033	0.185	0	MG0	Slc7a11
Trappc14	0	0.646197	0.565	0.413	0	MG0	Trappc14
Cyrib	0	0.264757	0.953	0.801	0	MG0	Cyrib
Dnaja1	0	0.937379	0.968	0.817	0	MG0	Dnaja1
Zswim4	0	0.634791	0.549	0.398	0	MG0	Zswim4
Gm12185	0	0.693185	0.501	0.35	0	MG0	Gm12185
Mctp1	0	0.378006	0.781	0.63	0	MG0	Mctp1
Ubr2	0	0.61151	0.781	0.63	0	MG0	Ubr2
Rhbdf2	0	-1.12072	0.152	0.303	0	MG0	Rhbdf2
Gal3st4	0	0.494343	0.59	0.439	0	MG0	Gal3st4
Maf	0	0.478397	0.946	0.795	0	MG0	Maf
Tcf7l2	0	0.440177	0.79	0.64	0	MG0	Tcf7l2
ENSMUSG00000095041	0	0.560571	0.605	0.455	0	MG0	ENSMUSG00000095041
Ophn1	0	0.465969	0.958	0.808	0	MG0	Ophn1
Dock10	0	0.341384	0.973	0.824	0	MG0	Dock10
Uvrag	0	0.428834	0.902	0.753	0	MG0	Uvrag
P4ha1	0	0.487222	0.899	0.75	0	MG0	P4ha1
Rel	0	0.316464	0.984	0.835	0	MG0	Rel
Dhx40	0	0.67112	0.507	0.358	0	MG0	Dhx40
Naa50	0	-0.882002	0.496	0.645	0	MG0	Naa50
Narf	0	0.859053	0.415	0.266	0	MG0	Narf
Gpr155	0	0.559394	0.556	0.408	0	MG0	Gpr155
Maml3	0	0.372055	0.977	0.829	0	MG0	Maml3
P2ry12	0	0.851769	0.995	0.847	0	MG0	P2ry12
Magi1	0	0.391288	0.844	0.696	0	MG0	Magi1
E230029C05Rik	0	0.400981	0.791	0.643	0	MG0	E230029C05Rik
Tut7	0	0.472982	0.929	0.781	0	MG0	Tut7
Tbc1d5	0	0.407458	0.917	0.769	0	MG0	Tbc1d5
Rab3il1	0	0.393456	0.802	0.654	0	MG0	Rab3il1
Polg2	0	1.21004	0.316	0.168	0	MG0	Polg2
Gm57375	0	1.03024	0.291	0.143	0	MG0	Gm57375
8030442B05Rik	0	0.641707	0.423	0.275	0	MG0	8030442B05Rik
Gab1	0	0.536475	0.562	0.415	0	MG0	Gab1
Itga6	0	0.406864	0.932	0.785	0	MG0	Itga6
Arid1a	0	0.419839	0.912	0.765	0	MG0	Arid1a
Itpr2	0	0.368517	0.908	0.761	0	MG0	Itpr2
Ksr1	0	0.849344	0.405	0.258	0	MG0	Ksr1
Rreb1	0	0.498761	0.93	0.783	0	MG0	Rreb1
Tagap	0	0.657108	0.634	0.487	0	MG0	Tagap
Dusp1	0	1.17161	0.997	0.85	0	MG0	Dusp1
Ddx3y	0	0.557817	0.837	0.69	0	MG0	Ddx3y
Pspc1	0	0.559894	0.702	0.555	0	MG0	Pspc1
Cttnbp2nl	0	0.357317	0.919	0.773	0	MG0	Cttnbp2nl
Akirin2	0	0.444263	0.794	0.648	0	MG0	Akirin2
Phf14	0	0.465133	0.779	0.633	0	MG0	Phf14
Rbbp6	0	0.49061	0.886	0.74	0	MG0	Rbbp6
Per1	0	0.47303	0.736	0.59	0	MG0	Per1
Ppp1r11	0	0.667594	0.625	0.479	0	MG0	Ppp1r11
Plcl2	0	0.475889	0.884	0.738	0	MG0	Plcl2
Rasgrp3	0	0.397668	0.872	0.726	0	MG0	Rasgrp3
Mid1	0	0.610863	0.658	0.512	0	MG0	Mid1
Nup210l	0	1.07709	0.366	0.22	0	MG0	Nup210l
Nrip1	0	0.514098	0.958	0.812	0	MG0	Nrip1
Rhoc	0	-1.78735	0.124	0.269	0	MG0	Rhoc
Dleu2	0	0.731257	0.99	0.845	0	MG0	Dleu2
Stx5a	0	0.641388	0.643	0.498	0	MG0	Stx5a
Gm3134	0	0.731176	0.373	0.228	0	MG0	Gm3134
Nlrp1b	0	0.570693	0.599	0.454	0	MG0	Nlrp1b
Cmtm7	0	0.405021	0.693	0.548	0	MG0	Cmtm7
Hnrnpdl	0	0.367877	0.901	0.757	0	MG0	Hnrnpdl
Nuak1	0	0.404794	0.743	0.599	0	MG0	Nuak1
Klf6	0	0.894954	0.989	0.845	0	MG0	Klf6
Zfp608	0	0.578837	0.669	0.525	0	MG0	Zfp608
A830008E24Rik	0	1.02018	0.355	0.211	0	MG0	A830008E24Rik
Prkcg	0	2.04973	0.209	0.065	0	MG0	Prkcg
Rnf180	0	0.430092	0.695	0.551	0	MG0	Rnf180
Btaf1	0	0.435031	0.952	0.808	0	MG0	Btaf1
Rps6ka1	0	0.303219	0.866	0.723	0	MG0	Rps6ka1
Tmcc3	0	0.496207	0.978	0.835	0	MG0	Tmcc3
Trim47	0	0.715798	0.534	0.391	0	MG0	Trim47
Gadd45g	0	0.525803	0.531	0.388	0	MG0	Gadd45g
Golm1	0	0.431592	0.963	0.82	0	MG0	Golm1
Galnt6	0	-1.63684	0.081	0.224	0	MG0	Galnt6
Tra2b	0	0.656844	0.981	0.838	0	MG0	Tra2b
Cask	0	0.583472	0.687	0.544	0	MG0	Cask
Gm15726	0	0.635103	0.527	0.384	0	MG0	Gm15726
Hcar2	0	-3.11843	0.036	0.179	0	MG0	Hcar2
Abcc3	0	0.566803	0.582	0.439	0	MG0	Abcc3
Kmt2e	0	0.415549	0.939	0.796	0	MG0	Kmt2e
Gng2	0	0.444133	0.702	0.559	0	MG0	Gng2
Gls	0	0.515351	0.934	0.792	0	MG0	Gls
Trit1	0	0.915577	0.39	0.248	0	MG0	Trit1
Fbrsl1	0	0.431889	0.766	0.624	0	MG0	Fbrsl1
Rnf216	0	0.41058	0.863	0.721	0	MG0	Rnf216
Clasp2	0	0.380016	0.862	0.72	0	MG0	Clasp2
Cd164	0	0.442019	0.868	0.726	0	MG0	Cd164
Med13	0	0.503968	0.916	0.774	0	MG0	Med13
Tspan13	0	0.328559	0.633	0.491	0	MG0	Tspan13
Mylip	0	0.529103	0.98	0.838	0	MG0	Mylip
Plcl1	0	0.372226	0.954	0.812	0	MG0	Plcl1
Mllt10	0	0.51924	0.823	0.681	0	MG0	Mllt10
Stard9	0	0.454221	0.713	0.572	0	MG0	Stard9
Git2	0	0.416157	0.833	0.692	0	MG0	Git2
C5ar1	0	-1.05136	0.522	0.663	0	MG0	C5ar1
Large1	0	0.358833	0.874	0.733	0	MG0	Large1
Fli1	0	0.614354	0.978	0.837	0	MG0	Fli1
Lrch1	0	0.399438	0.901	0.76	0	MG0	Lrch1
Csnk1e	0	0.398194	0.841	0.7	0	MG0	Csnk1e
Myo1f	0	0.48227	0.751	0.61	0	MG0	Myo1f
Herc6	0	0.916992	0.415	0.274	0	MG0	Herc6
Tpst2	0	0.432434	0.823	0.682	0	MG0	Tpst2
Chd9	0	0.373612	0.951	0.81	0	MG0	Chd9
Etv5	0	0.587726	0.555	0.415	0	MG0	Etv5
Celf2	0	0.463502	0.97	0.83	0	MG0	Celf2
Hnrnph1	0	0.470343	0.901	0.761	0	MG0	Hnrnph1
Numb	0	0.439833	0.931	0.791	0	MG0	Numb
Slc39a14	0	-1.51222	0.126	0.266	0	MG0	Slc39a14
Arhgap39	0	0.505737	0.706	0.566	0	MG0	Arhgap39
Dyrk1a	0	0.846977	0.896	0.756	0	MG0	Dyrk1a
Ldlrad4	0	0.477221	0.989	0.849	0	MG0	Ldlrad4
C430049B03Rik	0	1.64177	0.258	0.118	0	MG0	C430049B03Rik
Stk17b	0	0.48177	0.678	0.539	0	MG0	Stk17b
Frmd4a	0	0.506552	0.985	0.846	0	MG0	Frmd4a
Pip4k2a	0	0.60336	0.976	0.837	0	MG0	Pip4k2a
Pik3cd	0	0.471387	0.736	0.597	0	MG0	Pik3cd
Wsb1	0	0.532877	0.991	0.852	0	MG0	Wsb1
Ep300	0	0.375123	0.86	0.721	0	MG0	Ep300
Rab11b	0	0.517141	0.75	0.611	0	MG0	Rab11b
Shb	0	0.70986	0.437	0.299	0	MG0	Shb
Zfp658	0	1.0374	0.326	0.188	0	MG0	Zfp658
Rhobtb1	0	0.633837	0.49	0.352	0	MG0	Rhobtb1
Adap2	0	0.306898	0.897	0.759	0	MG0	Adap2
Zswim6	0	0.447762	0.988	0.85	0	MG0	Zswim6
Etf1	0	0.377313	0.976	0.838	0	MG0	Etf1
Gm35417	0	0.722738	0.5	0.362	0	MG0	Gm35417
Kansl1l	0	0.533246	0.728	0.591	0	MG0	Kansl1l
Pias1	0	0.410958	0.878	0.741	0	MG0	Pias1
2610037D02Rik	0	0.918377	0.39	0.253	0	MG0	2610037D02Rik
Ifi207	0	-2.71318	0.055	0.191	0	MG0	Ifi207
Rin2	0	0.492413	0.833	0.697	0	MG0	Rin2
Man1c1	0	0.365286	0.804	0.668	0	MG0	Man1c1
Ssh2	0	0.467394	0.99	0.854	0	MG0	Ssh2
Lgals3	0	-5.70071	0.017	0.153	0	MG0	Lgals3
Cxxc5	0	0.342833	0.762	0.626	0	MG0	Cxxc5
Ccnl1	0	0.3924	0.995	0.86	0	MG0	Ccnl1
Commd8	0	0.302919	0.706	0.571	0	MG0	Commd8
Lrrk1	0	0.474036	0.717	0.582	0	MG0	Lrrk1
Nufip2	0	0.391624	0.93	0.795	0	MG0	Nufip2
Mtarc2	0	0.457154	0.538	0.403	0	MG0	Mtarc2
Nes	0	-3.33001	0.038	0.173	0	MG0	Nes
Pag1	0	0.298227	0.972	0.838	0	MG0	Pag1
Tsc22d2	0	0.525799	0.889	0.755	0	MG0	Tsc22d2
Sfpq	0	0.462288	0.986	0.852	0	MG0	Sfpq
Tmem86a	0	0.411505	0.645	0.511	0	MG0	Tmem86a
4632427E13Rik	0	0.607144	0.607	0.473	0	MG0	4632427E13Rik
Ddx3x	0	0.433815	0.958	0.824	0	MG0	Ddx3x
Abl1	0	0.468179	0.688	0.554	0	MG0	Abl1
Lrba	0	0.427701	0.644	0.511	0	MG0	Lrba
Chst8	0	1.28284	0.331	0.198	0	MG0	Chst8
Specc1	0	0.416854	0.878	0.745	0	MG0	Specc1
Mycbp2	0	0.405444	0.974	0.841	0	MG0	Mycbp2
Dip2b	0	0.393128	0.968	0.835	0	MG0	Dip2b
Mx2	0	1.26117	0.25	0.117	0	MG0	Mx2
Qki	0	0.426692	0.969	0.836	0	MG0	Qki
Tlr2	0	-1.05508	0.434	0.567	0	MG0	Tlr2
Katna1	0	0.629543	0.591	0.458	0	MG0	Katna1
Parp14	0	0.558334	0.571	0.438	0	MG0	Parp14
Anxa5	0	-1.7135	0.113	0.245	0	MG0	Anxa5
Cnot10	0	0.77826	0.482	0.35	0	MG0	Cnot10
Dnajc7	0	0.406563	0.759	0.627	0	MG0	Dnajc7
Bicral	0	0.59537	0.557	0.426	0	MG0	Bicral
Nsun6	0	0.761211	0.446	0.315	0	MG0	Nsun6
Ldha	0	-1.14707	0.489	0.62	0	MG0	Ldha
Gab2	0	0.338334	0.958	0.827	0	MG0	Gab2
Nfil3	0	-2.1653	0.061	0.192	0	MG0	Nfil3
Mir155hg	0	-4.70964	0.009	0.14	0	MG0	Mir155hg
Cd274	0	-1.91195	0.105	0.236	0	MG0	Cd274
Wdr44	0	0.516947	0.622	0.491	0	MG0	Wdr44
Gpcpd1	0	0.389818	0.797	0.667	0	MG0	Gpcpd1
Rap1gds1	0	0.420723	0.911	0.781	0	MG0	Rap1gds1
Hilpda	0	-2.90593	0.048	0.178	0	MG0	Hilpda
Kat6a	0	0.388106	0.833	0.703	0	MG0	Kat6a
Bclaf1	0	0.345834	0.875	0.745	0	MG0	Bclaf1
Map3k3	0	0.436347	0.731	0.601	0	MG0	Map3k3
Zdhhc14	0	0.383012	0.716	0.586	0	MG0	Zdhhc14
Trim36	0	0.749303	0.402	0.272	0	MG0	Trim36
mt-Nd3	0	-1.40653	0.602	0.732	0	MG0	mt-Nd3
Mertk	0	0.538877	0.994	0.865	0	MG0	Mertk
Clip1	0	0.638862	0.853	0.724	0	MG0	Clip1
Tox4	0	0.487118	0.81	0.681	0	MG0	Tox4
Elf1	0	0.395628	0.903	0.774	0	MG0	Elf1
Rai14	0	-3.13837	0.024	0.153	0	MG0	Rai14
Slc8a1	0	0.339217	0.986	0.857	0	MG0	Slc8a1
Tubgcp5	0	0.481646	0.605	0.477	0	MG0	Tubgcp5
Numa1	0	0.442316	0.655	0.527	0	MG0	Numa1
Ubash3b	0	0.392207	0.927	0.799	0	MG0	Ubash3b
Scamp2	0	0.418525	0.969	0.841	0	MG0	Scamp2
Twf2	0	0.357745	0.68	0.552	0	MG0	Twf2
Srsf5	0	0.349685	0.982	0.854	0	MG0	Srsf5
Usp9x	0	0.417109	0.922	0.794	0	MG0	Usp9x
Gse1	0	0.542855	0.539	0.412	0	MG0	Gse1
Ube2h	0	0.44599	0.921	0.794	0	MG0	Ube2h
Irf2	0	0.380446	0.837	0.71	0	MG0	Irf2
Irf8	0	0.331465	0.972	0.845	0	MG0	Irf8
Vsir	0	0.530256	0.99	0.863	0	MG0	Vsir
Rnf167	0	0.609693	0.462	0.335	0	MG0	Rnf167
Wdfy2	0	0.473354	0.63	0.503	0	MG0	Wdfy2
Cyth4	0	0.367621	0.972	0.845	0	MG0	Cyth4
Mapk14	0	0.432405	0.691	0.564	0	MG0	Mapk14
Foxp4	0	-1.99244	0.064	0.191	0	MG0	Foxp4
Safb2	0	0.400033	0.775	0.648	0	MG0	Safb2
Cdkn1a	0	-1.23658	0.457	0.584	0	MG0	Cdkn1a
Mapk6	0	-0.836394	0.504	0.63	0	MG0	Mapk6
Tor1aip1	0	0.345689	0.897	0.772	0	MG0	Tor1aip1
Rhoh	0	0.416284	0.726	0.601	0	MG0	Rhoh
Retreg1	0	0.327966	0.924	0.799	0	MG0	Retreg1
Arl13b	0	0.797739	0.505	0.38	0	MG0	Arl13b
Lilrb4b	0	-5.7129	0.011	0.136	0	MG0	Lilrb4b
Gm56698	0	1.80142	0.19	0.065	0	MG0	Gm56698
Gm56519	0	1.58088	0.202	0.078	0	MG0	Gm56519
Lair1	0	0.324393	0.96	0.836	0	MG0	Lair1
Tgfbr2	0	0.28515	0.959	0.835	0	MG0	Tgfbr2
Aftph	0	0.408697	0.846	0.722	0	MG0	Aftph
Csnk1d	0	0.490942	0.735	0.611	0	MG0	Csnk1d
Sipa1l1	0	0.390966	0.737	0.613	0	MG0	Sipa1l1
Tfe3	0	0.443816	0.725	0.601	0	MG0	Tfe3
Rnf2	0	0.372636	0.782	0.659	0	MG0	Rnf2
Skil	0	0.306065	0.984	0.861	0	MG0	Skil
Glipr2	0	1.71388	0.189	0.066	0	MG0	Glipr2
Naa35	0	0.508533	0.615	0.492	0	MG0	Naa35
Osbpl11	0	0.445558	0.763	0.64	0	MG0	Osbpl11
Sf1	0	0.366753	0.826	0.703	0	MG0	Sf1
Cfap68	0	1.03426	0.26	0.137	0	MG0	Cfap68
Ddx6	0	0.401191	0.967	0.845	0	MG0	Ddx6
Acly	0	0.626992	0.612	0.49	0	MG0	Acly
Dock4	0	0.390681	0.991	0.869	0	MG0	Dock4
Ppp1r21	0	0.452634	0.629	0.507	0	MG0	Ppp1r21
Ldb1	0	0.508758	0.58	0.458	0	MG0	Ldb1
Nek7	0	0.328266	0.871	0.75	0	MG0	Nek7
Epc2	0	0.465524	0.675	0.554	0	MG0	Epc2
Chd4	0	0.57885	0.985	0.864	0	MG0	Chd4
Qrich1	0	0.482271	0.729	0.608	0	MG0	Qrich1
Ifngr1	0	0.331219	0.962	0.841	0	MG0	Ifngr1
Zmym5	0	0.585298	0.58	0.459	0	MG0	Zmym5
Cd72	0	-3.1077	0.044	0.164	0	MG0	Cd72
Glul	0	0.933811	0.992	0.872	0	MG0	Glul
Rnf13	0	0.328658	0.804	0.684	0	MG0	Rnf13
Vamp1	0	1.202	0.242	0.122	0	MG0	Vamp1
Tbc1d9	0	0.509219	0.833	0.713	0	MG0	Tbc1d9
Foxn3	0	0.345799	0.985	0.865	0	MG0	Foxn3
Fmr1	0	0.617691	0.607	0.487	0	MG0	Fmr1
Rfx1	0	1.0741	0.282	0.162	0	MG0	Rfx1
Btg2	0	0.284445	0.999	0.88	0	MG0	Btg2
Morc3	0	0.409361	0.702	0.583	0	MG0	Morc3
Egr1	0	0.299992	0.999	0.88	0	MG0	Egr1
Ankrd33b	0	-3.99665	0.018	0.136	0	MG0	Ankrd33b
Gm9725	0	1.20547	0.239	0.121	0	MG0	Gm9725
Dpysl2	0	0.529769	0.681	0.564	0	MG0	Dpysl2
S100a9	0	-3.53976	0.06	0.177	0	MG0	S100a9
Fus	0	0.47025	0.975	0.858	0	MG0	Fus
Atp2c1	0	0.429688	0.729	0.612	0	MG0	Atp2c1
Csnk1a1	0	0.307247	0.948	0.831	0	MG0	Csnk1a1
Eif5	0	0.412755	0.987	0.871	0	MG0	Eif5
Niban2	0	-1.90286	0.053	0.168	0	MG0	Niban2
Srsf3	0	0.279337	0.961	0.846	0	MG0	Srsf3
Spp1	0	-6.59531	0.047	0.161	0	MG0	Spp1
Cebpb	0	-1.61967	0.686	0.8	0	MG0	Cebpb
Pde3b	0	0.425097	0.98	0.867	0	MG0	Pde3b
Hivep2	0	-0.899056	0.525	0.638	0	MG0	Hivep2
Rpl35	0	-1.12869	0.613	0.725	0	MG0	Rpl35
Arhgap5	0	0.299843	0.938	0.826	0	MG0	Arhgap5
Puf60	0	0.487574	0.619	0.507	0	MG0	Puf60
Gm57275	0	1.66236	0.177	0.065	0	MG0	Gm57275
Srgap2	0	0.580917	0.997	0.886	0	MG0	Srgap2
Atf3	0	0.492097	0.984	0.873	0	MG0	Atf3
Ywhaz	0	0.689614	0.977	0.866	0	MG0	Ywhaz
Sf3b1	0	0.432077	0.991	0.881	0	MG0	Sf3b1
Hdlbp	0	0.433615	0.903	0.793	0	MG0	Hdlbp
Elmo1	0	0.528831	0.996	0.886	0	MG0	Elmo1
D830025C05Rik	0	1.38851	0.191	0.082	0	MG0	D830025C05Rik
Ube2d3	0	0.433448	0.964	0.855	0	MG0	Ube2d3
Casp4	0	0.810626	0.763	0.654	0	MG0	Casp4
Tanc2	0	0.420296	0.996	0.887	0	MG0	Tanc2
Lpcat2	0	0.356699	0.99	0.882	0	MG0	Lpcat2
Ptprc	0	0.443717	0.978	0.871	0	MG0	Ptprc
Jmjd1c	0	0.469137	0.995	0.888	0	MG0	Jmjd1c
Fam222a	0	1.35931	0.187	0.081	0	MG0	Fam222a
Gm47819	0	1.84985	0.156	0.051	0	MG0	Gm47819
Plxdc2	0	0.600688	0.997	0.892	0	MG0	Plxdc2
Rbm39	0	0.602045	0.997	0.892	0	MG0	Rbm39
Pkm	0	-1.57537	0.654	0.758	0	MG0	Pkm
Nfkbia	0	0.2988	0.998	0.894	0	MG0	Nfkbia
Jund	0	0.54558	0.999	0.896	0	MG0	Jund
Fos	0	1.1784	0.999	0.896	0	MG0	Fos
Adam8	0	-5.07893	0.012	0.114	0	MG0	Adam8
Ptger4	0	-2.33578	0.035	0.137	0	MG0	Ptger4
Nme2	0	-1.12947	0.656	0.758	0	MG0	Nme2
Tgif1	0	-0.827059	0.56	0.662	0	MG0	Tgif1
Tnfsf9	0	-3.53281	0.022	0.123	0	MG0	Tnfsf9
Zfhx3	0	0.532751	0.997	0.896	0	MG0	Zfhx3
Trim17	0	1.86717	0.146	0.046	0	MG0	Trim17
Gm57242	0	1.64652	0.154	0.055	0	MG0	Gm57242
Il1a	0	-1.27942	0.637	0.736	0	MG0	Il1a
Mafb	0	0.547234	0.994	0.895	0	MG0	Mafb
Eif4g2	0	0.26887	0.98	0.881	0	MG0	Eif4g2
Ptgs2	0	-3.11608	0.033	0.131	0	MG0	Ptgs2
Mef2c	0	0.34196	0.995	0.898	0	MG0	Mef2c
Ier3	0	-1.35196	0.634	0.731	0	MG0	Ier3
Hspa9	0	-0.811554	0.593	0.69	0	MG0	Hspa9
Rab7b	0	-4.49406	0.007	0.103	0	MG0	Rab7b
Apbb1ip	0	0.281056	0.98	0.884	0	MG0	Apbb1ip
Ccl3	0	-1.36978	0.651	0.747	0	MG0	Ccl3
Bcl2a1b	0	-1.27784	0.69	0.785	0	MG0	Bcl2a1b
D830036C21Rik	0	1.91266	0.134	0.039	0	MG0	D830036C21Rik
Lamp2	0	0.418636	0.986	0.891	0	MG0	Lamp2
Meig1	0	2.0284	0.127	0.033	0	MG0	Meig1
Itgb5	0	0.255111	0.99	0.896	0	MG0	Itgb5
Mef2a	0	0.278456	0.996	0.903	0	MG0	Mef2a
H2ac6	0	1.75628	0.14	0.048	0	MG0	H2ac6
Atp6v1a	0	-0.77625	0.598	0.69	0	MG0	Atp6v1a
Unc93b1	0	0.375597	0.993	0.903	0	MG0	Unc93b1
Ptprj	0	-0.58654	0.953	0.866	0	MG0	Ptprj
Gm16287	0	2.34634	0.111	0.027	0	MG0	Gm16287
Tpm3	0	0.436129	0.988	0.904	0	MG0	Tpm3
Jun	0	0.831063	1	0.916	0	MG0	Jun
Rgs10	0	0.250446	0.989	0.905	0	MG0	Rgs10
Calm2	0	0.280792	0.985	0.901	0	MG0	Calm2
Ier2	0	-0.788831	0.883	0.801	0	MG0	Ier2
Cd53	0	0.282313	0.97	0.89	0	MG0	Cd53
Rhoa	0	0.341945	0.964	0.886	0	MG0	Rhoa
Rap1b	0	0.426787	0.992	0.914	0	MG0	Rap1b
Ubc	0	0.319884	0.999	0.922	0	MG0	Ubc
Hsp90aa1	0	0.672812	0.988	0.912	0	MG0	Hsp90aa1
Etfbkmt	0	2.14866	0.1	0.026	0	MG0	Etfbkmt
Cx3cr1	0	0.479576	0.999	0.925	0	MG0	Cx3cr1
Eef1g	0	-1.04768	0.69	0.763	0	MG0	Eef1g
Mcl1	0	-0.665703	0.945	0.872	0	MG0	Mcl1
Gnas	0	0.911114	0.979	0.91	0	MG0	Gnas
Hspa5	0	0.375781	0.999	0.939	0	MG0	Hspa5
Btg1	0	-0.601154	0.914	0.855	0	MG0	Btg1
Plek	0	-0.617856	0.982	0.924	0	MG0	Plek
Eef2	0	-0.450152	0.938	0.881	0	MG0	Eef2
Ddx5	0	0.510164	0.999	0.943	0	MG0	Ddx5
Serinc3	0	0.535942	0.999	0.944	0	MG0	Serinc3
Rpl38	0	-0.952483	0.758	0.81	0	MG0	Rpl38
Malat1	0	0.483162	1	0.955	0	MG0	Malat1
mt-Nd2	0	-1.30329	0.87	0.915	0	MG0	mt-Nd2
Rpl36	0	-0.917452	0.765	0.809	0	MG0	Rpl36
Hspa8	0	0.574723	0.999	0.956	0	MG0	Hspa8
Actg1	0	-0.394479	0.984	0.941	0	MG0	Actg1
Cfl1	0	-0.543834	0.935	0.893	0	MG0	Cfl1
Rps15	0	-0.625312	0.97	0.928	0	MG0	Rps15
Rpl36a	0	-0.823783	0.757	0.797	0	MG0	Rpl36a
Rpl5	0	-0.644434	0.967	0.927	0	MG0	Rpl5
Rpl10	0	-0.604038	0.955	0.915	0	MG0	Rpl10
Rpl17	0	-0.68538	0.984	0.946	0	MG0	Rpl17
Rps29	0	-0.938278	0.966	0.928	0	MG0	Rps29
Rpl30	0	-0.699633	0.979	0.942	0	MG0	Rpl30
Ptma	0	0.532485	0.999	0.963	0	MG0	Ptma
Rpl7	0	-0.667853	0.963	0.927	0	MG0	Rpl7
Laptm5	0	0.407766	0.999	0.964	0	MG0	Laptm5
Rpl13a	0	-0.653617	0.987	0.952	0	MG0	Rpl13a
Rps14	0	-0.655307	0.985	0.95	0	MG0	Rps14
Rpl12	0	-0.774618	0.966	0.931	0	MG0	Rpl12
Rps13	0	-0.679052	0.964	0.929	0	MG0	Rps13
Rpl18a	0	-0.515116	0.993	0.959	0	MG0	Rpl18a
Rps4x	0	-0.720897	0.975	0.941	0	MG0	Rps4x
Rps6	0	-0.681452	0.948	0.914	0	MG0	Rps6
Rps11	0	-0.713	0.972	0.939	0	MG0	Rps11
Rpl34	0	-0.678764	0.954	0.921	0	MG0	Rpl34
Rps3a1	0	-0.764918	0.979	0.947	0	MG0	Rps3a1
Rplp0	0	-0.783274	0.971	0.939	0	MG0	Rplp0
Rpl21	0	-0.687642	0.972	0.94	0	MG0	Rpl21
Gapdh	0	-0.919621	0.936	0.904	0	MG0	Gapdh
Rps16	0	-0.789194	0.984	0.952	0	MG0	Rps16
Rps24	0	-0.768778	0.984	0.952	0	MG0	Rps24
Rps10	0	-0.819617	0.971	0.939	0	MG0	Rps10
Rps3	0	-0.758812	0.968	0.936	0	MG0	Rps3
Rplp2	0	-0.673015	0.963	0.931	0	MG0	Rplp2
Rpl27a	0	-0.749496	0.984	0.953	0	MG0	Rpl27a
Rps15a	0	-0.822566	0.974	0.943	0	MG0	Rps15a
Rps12	0	-0.763795	0.991	0.96	0	MG0	Rps12
Rpl23	0	-0.753097	0.98	0.949	0	MG0	Rpl23
Rps23	0	-0.798982	0.971	0.94	0	MG0	Rps23
Rpl35a	0	-0.759553	0.954	0.923	0	MG0	Rpl35a
Rpsa	0	-1.32213	0.905	0.935	0	MG0	Rpsa
Rpl19	0	-0.786853	0.976	0.946	0	MG0	Rpl19
Msn	0	-0.51685	0.914	0.885	0	MG0	Msn
Rps20	0	-0.81542	0.966	0.937	0	MG0	Rps20
Fau	0	-0.643483	0.995	0.967	0	MG0	Fau
Rpl26	0	-0.744045	0.947	0.919	0	MG0	Rpl26
Rpl9	0	-0.848425	0.965	0.938	0	MG0	Rpl9
Rps27a	0	-0.933339	0.976	0.949	0	MG0	Rps27a
mt-Atp6	0	-1.34914	0.948	0.974	0	MG0	mt-Atp6
Rpl28	0	-0.754986	0.951	0.925	0	MG0	Rpl28
Rpl18	0	-0.821175	0.961	0.935	0	MG0	Rpl18
Rps25	0	-0.761918	0.956	0.93	0	MG0	Rps25
Rpl13	0	-0.872746	0.993	0.968	0	MG0	Rpl13
Rpl27	0	-0.738959	0.943	0.918	0	MG0	Rpl27
Rpl11	0	-0.760517	0.963	0.939	0	MG0	Rpl11
Rplp1	0	-0.710811	0.998	0.974	0	MG0	Rplp1
Rpl10a	0	-0.730047	0.936	0.912	0	MG0	Rpl10a
Rps8	0	-0.891295	0.983	0.96	0	MG0	Rps8
Rpl6	0	-0.713625	0.962	0.94	0	MG0	Rpl6
Rpl15	0	-0.777112	0.938	0.916	0	MG0	Rpl15
Tpt1	0	-0.394273	0.999	0.978	0	MG0	Tpt1
Rps17	0	-0.70355	0.901	0.881	0	MG0	Rps17
Rps26	0	-0.868315	0.863	0.882	0	MG0	Rps26
Rps2	0	-1.01727	0.968	0.949	0	MG0	Rps2
Eif3a	0	-0.606051	0.837	0.818	0	MG0	Eif3a
Rpl39	0	-0.786247	0.908	0.889	0	MG0	Rpl39
Fth1	0	-1.37833	0.998	0.98	0	MG0	Fth1
Rpl41	0	-0.861177	0.941	0.923	0	MG0	Rpl41
Rpl37a	0	-0.863856	0.933	0.916	0	MG0	Rpl37a
Myh9	0	-0.597365	0.792	0.809	0	MG0	Myh9
Rpl32	0	-0.929831	0.945	0.928	0	MG0	Rpl32
Actr3	0	-0.518891	0.855	0.839	0	MG0	Actr3
Npm1	0	-0.732983	0.869	0.853	0	MG0	Npm1
Rps5	0	-0.916491	0.94	0.924	0	MG0	Rps5
Rps7	0	-0.879055	0.94	0.924	0	MG0	Rps7
Eef1b2	0	-0.680964	0.882	0.868	0	MG0	Eef1b2
Rpl8	0	-0.920783	0.941	0.927	0	MG0	Rpl8
Rpl22	0	-0.798624	0.843	0.855	0	MG0	Rpl22
Eef1a1	0	-0.370729	1	0.989	0	MG0	Eef1a1
Rpl29	0	-0.79373	0.915	0.904	0	MG0	Rpl29
Srgn	0	-1.1415	0.838	0.849	0	MG0	Srgn
Cd63	0	-0.93472	0.82	0.831	0	MG0	Cd63
Rps18	0	-0.967053	0.93	0.919	0	MG0	Rps18
mt-Co3	0	-1.2744	0.967	0.977	0	MG0	mt-Co3
mt-Co1	0	-0.991683	0.995	0.986	0	MG0	mt-Co1
mt-Cytb	0	-1.38617	0.945	0.954	0	MG0	mt-Cytb
Rpl37	0	-0.835548	0.892	0.884	0	MG0	Rpl37
Rps28	0	-0.846989	0.837	0.845	0	MG0	Rps28
Rpl4	0	-0.679331	0.888	0.881	0	MG0	Rpl4
Rpl14	0	-0.915735	0.89	0.897	0	MG0	Rpl14
Rack1	0	-0.931385	0.927	0.921	0	MG0	Rack1
Rpl24	0	-0.717558	0.9	0.894	0	MG0	Rpl24
Cd14	0	-2.12994	0.778	0.772	0	MG0	Cd14
mt-Co2	0	-1.25531	0.987	0.981	0	MG0	mt-Co2
Actb	0	-0.375885	1	0.995	0	MG0	Actb
Rps19	0	-1.05967	0.911	0.916	0	MG0	Rps19
mt-Nd4	0	-1.12756	0.983	0.978	0	MG0	mt-Nd4
Naca	0	-0.599122	0.867	0.863	0	MG0	Naca
mt-Nd1	0	-1.35623	0.958	0.962	0	MG0	mt-Nd1
mt-Nd5	0	-0.960436	0.893	0.892	0	MG0	mt-Nd5
Klf3	9.88131291682493e-324	0.398011	0.711	0.583	2.70609635540168e-319	MG0	Klf3
Oga	2.96439387504748e-323	0.433411	0.698	0.582	8.11828906620503e-319	MG0	Oga
Eno1	3.95252516672997e-323	-1.30803	0.234	0.387	1.08243854216067e-318	MG0	Eno1
Ypel3	1.08694442085074e-322	0.321247	0.619	0.47	2.97670599094184e-318	MG0	Ypel3
Dlgap4	1.18575755001899e-322	0.409168	0.753	0.629	3.24731562648201e-318	MG0	Dlgap4
Efhd2	4.84184332924422e-322	-0.369354	0.947	0.891	1.32598721414682e-317	MG0	Efhd2
Phyhd1	6.91691904177745e-322	0.303367	0.767	0.626	1.89426744878117e-317	MG0	Phyhd1
Rps21	1.09682573376757e-321	-0.737655	0.939	0.905	3.00376695449586e-317	MG0	Rps21
mt-Nd4l	8.58686092472086e-321	-0.916721	0.585	0.679	2.35159773284406e-316	MG0	mt-Nd4l
Btf3	1.42488532260616e-320	-0.6105	0.835	0.834	3.90219094448922e-316	MG0	Btf3
Arl5c	2.15906687232625e-320	-1.47458	0.145	0.283	5.91282053655266e-316	MG0	Arl5c
Ctsb	3.39620724951273e-320	-0.524701	0.998	0.971	9.30085317351556e-316	MG0	Ctsb
Acer3	7.23312105511585e-320	0.367663	0.871	0.748	1.98086253215403e-315	MG0	Acer3
Pik3cg	1.49099130601971e-319	0.408815	0.688	0.564	4.08322879066559e-315	MG0	Pik3cg
Eloa	1.89533463057619e-319	0.398958	0.719	0.591	5.19056341929595e-315	MG0	Eloa
Cyb561a3	2.15837518042207e-319	0.653667	0.438	0.31	5.91092626910388e-315	MG0	Cyb561a3
Gmip	3.30994338774885e-318	0.396449	0.752	0.633	9.06461096168899e-314	MG0	Gmip
Katnip	5.17832179668794e-318	1.01588	0.29	0.168	1.41813520724096e-313	MG0	Katnip
Tnfaip8l2	5.64086605432451e-318	0.344863	0.63	0.501	1.54480757763731e-313	MG0	Tnfaip8l2
Cep68	3.19609514928574e-316	0.49329	0.556	0.431	8.75282617583394e-312	MG0	Cep68
Ang	1.76855068632317e-315	0.395288	0.503	0.367	4.84335290956463e-311	MG0	Ang
Acp2	1.79859766406489e-315	0.371686	0.703	0.579	4.92563956280812e-311	MG0	Acp2
Aldoa	6.36369026012952e-315	-0.902128	0.67	0.724	1.74276021463907e-310	MG0	Aldoa
Gm42418	9.54975511594359e-315	-2.71671	0.022	0.11	2.61529593605231e-310	MG0	Gm42418
Slc1a3	8.99124196624874e-314	0.350412	0.708	0.565	0	MG0	Slc1a3
Arf4	1.13051678655267e-313	0.33844	0.953	0.846	0	MG0	Arf4
Slc7a8	4.85247836301892e-313	0.336307	0.922	0.798	0	MG0	Slc7a8
Casp3	3.37946039100393e-312	0.726129	0.396	0.27	9.25e-308	MG0	Casp3
Nfam1	7.8574125604982e-312	0.440887	0.618	0.497	2.15e-307	MG0	Nfam1
Rpl3	7.99522362301463e-312	-0.442072	0.978	0.935	2.19e-307	MG0	Rpl3
H2ac8	2.47546753792243e-311	1.67657	0.132	0.046	6.78e-307	MG0	H2ac8
Slc40a1	3.18411761860065e-310	0.411633	0.529	0.389	8.72e-306	MG0	Slc40a1
Tbpl1	0	0.509347	0.619	0.503	1.08e-304	MG0	Tbpl1
Zfp90	0	0.596101	0.494	0.371	1.28e-304	MG0	Zfp90
Sirt7	3.27e-308	0.616416	0.484	0.371	8.95e-304	MG0	Sirt7
Atraid	4.15e-308	0.344462	0.618	0.5	1.14e-303	MG0	Atraid
Hps4	9.38e-308	0.376609	0.714	0.581	2.57e-303	MG0	Hps4
Fosl2	9.39e-308	-1.11147	0.182	0.331	2.57e-303	MG0	Fosl2
Crlf3	1.43e-307	0.38049	0.743	0.628	3.91e-303	MG0	Crlf3
Rsf1	5.11e-307	0.374469	0.758	0.635	1.4e-302	MG0	Rsf1
Rpl31	6.46e-307	-0.595221	0.855	0.848	1.77e-302	MG0	Rpl31
Gm56530	9.5e-307	1.48872	0.162	0.067	2.6e-302	MG0	Gm56530
Mgll	6.95e-306	0.470978	0.565	0.43	1.9e-301	MG0	Mgll
Gla	1.35e-305	-1.09814	0.213	0.362	3.7e-301	MG0	Gla
Gpr65	1.41e-305	-1.58061	0.072	0.187	3.87e-301	MG0	Gpr65
Gas2l3	2.06e-305	-2.4037	0.037	0.132	5.64e-301	MG0	Gas2l3
Ptpra	2.14e-305	0.305493	0.874	0.753	5.85e-301	MG0	Ptpra
Tec	3.42e-305	0.37978	0.74	0.615	9.37e-301	MG0	Tec
AI506816	4.48e-305	-1.06285	0.329	0.467	1.23e-300	MG0	AI506816
Ndfip1	6.17e-305	0.302588	0.829	0.715	1.69e-300	MG0	Ndfip1
Nos1ap	8.39e-305	0.602426	0.469	0.34	2.3e-300	MG0	Nos1ap
Kdm3a	9.11e-305	0.431846	0.708	0.586	2.5e-300	MG0	Kdm3a
Trafd1	1.87e-304	0.448016	0.628	0.512	5.13e-300	MG0	Trafd1
Uhrf2	2.13e-304	0.573192	0.623	0.512	5.84e-300	MG0	Uhrf2
Lrch4	2.19e-304	0.583109	0.497	0.382	5.99e-300	MG0	Lrch4
Lpcat1	1.05e-303	0.439618	0.618	0.499	2.89e-299	MG0	Lpcat1
Vrk1	1.28e-303	0.542765	0.502	0.381	3.51e-299	MG0	Vrk1
Eif5a	6.16e-302	-0.854007	0.691	0.737	1.69e-297	MG0	Eif5a
Hnrnpf	8.82e-302	-0.454756	0.869	0.847	2.42e-297	MG0	Hnrnpf
Mir22hg	9.22e-302	-1.38762	0.086	0.206	2.53e-297	MG0	Mir22hg
Sipa1	1.83e-301	0.362767	0.709	0.589	5.01e-297	MG0	Sipa1
Tubb2a	4.23e-301	0.51074	0.576	0.461	1.16e-296	MG0	Tubb2a
Cited2	4.64e-301	0.287233	0.845	0.677	1.27e-296	MG0	Cited2
Azi2	8.07e-301	0.563664	0.541	0.429	2.21e-296	MG0	Azi2
Lrrc3	1.84e-300	0.429374	0.591	0.46	5.05e-296	MG0	Lrrc3
Slc16a10	2.93e-300	0.329071	0.724	0.581	8.02e-296	MG0	Slc16a10
Cybb	5.31e-300	-3.25814	0.041	0.135	1.45e-295	MG0	Cybb
Fcho2	1.83e-299	0.314271	0.858	0.731	5e-295	MG0	Fcho2
Top1	1.4e-298	0.294399	0.967	0.837	3.84e-294	MG0	Top1
Rnf149	2.48e-298	-1.52342	0.181	0.319	6.78e-294	MG0	Rnf149
Bcas3	2.93e-298	0.485842	0.591	0.457	8.04e-294	MG0	Bcas3
Srxn1	3.84e-298	-3.33414	0.02	0.102	1.05e-293	MG0	Srxn1
Ssbp2	7.06e-298	0.62529	0.523	0.395	1.93e-293	MG0	Ssbp2
Tnfrsf23	1.84e-297	1.12012	0.257	0.143	5.04e-293	MG0	Tnfrsf23
Mvb12b	4e-297	0.352538	0.724	0.609	1.1e-292	MG0	Mvb12b
Heatr5a	2.57e-296	0.406308	0.702	0.586	7.04e-292	MG0	Heatr5a
Stk10	1.33e-295	0.397808	0.661	0.541	3.65e-291	MG0	Stk10
Spire1	9.95e-295	0.346864	0.792	0.676	2.72e-290	MG0	Spire1
Ccdc173	1.02e-294	1.57313	0.138	0.052	2.79e-290	MG0	Ccdc173
Foxo1	2.05e-294	0.535001	0.533	0.407	5.62e-290	MG0	Foxo1
Smurf2	7.48e-294	0.348127	0.809	0.687	2.05e-289	MG0	Smurf2
mt-Atp8	1.1e-293	-1.08313	0.328	0.472	3.01e-289	MG0	mt-Atp8
Hps3	1.13e-293	0.505329	0.523	0.402	3.1e-289	MG0	Hps3
Abhd15	1.11e-292	0.568155	0.493	0.368	3.03e-288	MG0	Abhd15
Vrk2	1.65e-292	0.461837	0.614	0.496	4.51e-288	MG0	Vrk2
Zeb1	3.35e-292	0.378717	0.721	0.595	9.17e-288	MG0	Zeb1
Slmap	7.94e-292	0.402504	0.804	0.688	2.17e-287	MG0	Slmap
Adamts1	1.27e-291	-0.844694	0.263	0.413	3.48e-287	MG0	Adamts1
2610035D17Rik	1.52e-290	0.891573	0.262	0.145	4.15e-286	MG0	2610035D17Rik
Wls	1.73e-290	0.486578	0.592	0.48	4.73e-286	MG0	Wls
Rptor	2.25e-290	0.308999	0.854	0.74	6.15e-286	MG0	Rptor
Epc1	2.66e-290	0.35279	0.727	0.614	7.27e-286	MG0	Epc1
Rgl2	4.14e-290	0.626973	0.453	0.338	1.13e-285	MG0	Rgl2
Capn3	6.55e-290	0.409766	0.601	0.463	1.79e-285	MG0	Capn3
Ftl1	9.65e-290	-0.35972	0.997	0.974	2.64e-285	MG0	Ftl1
Tapbp	2.36e-289	0.357175	0.735	0.625	6.45e-285	MG0	Tapbp
Slc4a7	1.16e-288	0.355626	0.727	0.606	3.18e-284	MG0	Slc4a7
Mtmr12	3.01e-287	0.552293	0.584	0.477	8.25e-283	MG0	Mtmr12
Snta1	1.94e-286	0.496259	0.539	0.423	5.3e-282	MG0	Snta1
Pkig	6.54e-286	0.292315	0.684	0.565	1.79e-281	MG0	Pkig
Sdccag8	8.78e-286	0.468692	0.568	0.449	2.4e-281	MG0	Sdccag8
Cryl1	1e-285	0.396781	0.606	0.486	2.74e-281	MG0	Cryl1
Ipo5	2.73e-284	-0.871211	0.339	0.492	7.46e-280	MG0	Ipo5
Cenpb	4.37e-284	-1.20739	0.133	0.269	1.2e-279	MG0	Cenpb
Rps9	6.87e-284	-0.535877	0.992	0.957	1.88e-279	MG0	Rps9
Ctsf	1.01e-282	0.388576	0.548	0.424	2.76e-278	MG0	Ctsf
Morrbid	2.09e-282	-1.49233	0.077	0.189	5.72e-278	MG0	Morrbid
Gm9949	3.72e-282	1.51487	0.126	0.046	1.02e-277	MG0	Gm9949
Pfn1	4.83e-282	-0.652708	0.913	0.879	1.32e-277	MG0	Pfn1
Ifitm2	3.06e-281	-2.3831	0.053	0.152	8.38e-277	MG0	Ifitm2
Gm36459	7.67e-281	1.27154	0.184	0.087	2.1e-276	MG0	Gm36459
Rtn3	1.3e-280	0.295204	0.916	0.805	3.56e-276	MG0	Rtn3
Gm57070	4.83e-280	1.51654	0.147	0.06	1.32e-275	MG0	Gm57070
Snhg15	8.64e-280	-1.27656	0.089	0.207	2.37e-275	MG0	Snhg15
Fam107b	1.61e-279	0.529824	0.487	0.366	4.4e-275	MG0	Fam107b
Crebbp	2.31e-279	0.287403	0.923	0.793	6.32e-275	MG0	Crebbp
Calhm2	2.83e-278	0.859227	0.313	0.198	7.74e-274	MG0	Calhm2
Fgd4	8.28e-278	0.493756	0.611	0.487	2.27e-273	MG0	Fgd4
Pik3r1	1.77e-277	0.303702	0.948	0.83	4.84e-273	MG0	Pik3r1
Gm56560	2.2e-277	1.03024	0.257	0.148	6.02e-273	MG0	Gm56560
Anp32b	2.26e-277	-0.923723	0.473	0.596	6.2e-273	MG0	Anp32b
Gng5	4.68e-276	-0.688501	0.743	0.781	1.28e-271	MG0	Gng5
Hsd17b11	6.55e-276	0.46315	0.525	0.409	1.79e-271	MG0	Hsd17b11
Gmfg	1.24e-275	0.369781	0.528	0.403	3.38e-271	MG0	Gmfg
Dhrs3	1.43e-275	0.404669	0.569	0.453	3.9e-271	MG0	Dhrs3
Hnrnpu	5.16e-275	0.278942	0.974	0.877	1.41e-270	MG0	Hnrnpu
Ppcdc	8.23e-275	0.482798	0.553	0.437	2.25e-270	MG0	Ppcdc
Hfe	1.49e-274	0.433243	0.522	0.399	4.09e-270	MG0	Hfe
Qk	2.69e-274	-1.99973	0.022	0.102	7.35e-270	MG0	Qk
Irak2	3.26e-274	-0.706046	0.647	0.709	8.93e-270	MG0	Irak2
Xpr1	8.9e-274	0.452808	0.601	0.49	2.44e-269	MG0	Xpr1
Ralgps2	2.85e-273	0.56863	0.473	0.352	7.81e-269	MG0	Ralgps2
Fnbp4	6.83e-273	0.399062	0.681	0.571	1.87e-268	MG0	Fnbp4
Cdk6	8e-273	-0.84629	0.656	0.708	2.19e-268	MG0	Cdk6
Fgr	1.1e-272	-2.43958	0.023	0.103	3e-268	MG0	Fgr
Cd244a	1.3e-272	-1.58983	0.057	0.157	3.57e-268	MG0	Cd244a
Cd44	2.5e-272	-2.56907	0.046	0.138	6.84e-268	MG0	Cd44
Glrx	5e-272	-1.94774	0.11	0.225	1.37e-267	MG0	Glrx
Rcbtb2	2.22e-271	0.366068	0.575	0.45	6.08e-267	MG0	Rcbtb2
H2-K1	4.26e-271	0.252411	0.981	0.886	1.17e-266	MG0	H2-K1
Gm42962	1.21e-270	1.16984	0.155	0.067	3.31e-266	MG0	Gm42962
Ccdc86	3.07e-270	-0.819172	0.363	0.505	8.41e-266	MG0	Ccdc86
Sdc3	3.58e-270	-1.10758	0.202	0.342	9.79e-266	MG0	Sdc3
Nav3	7.35e-269	0.272367	0.965	0.84	2.01e-264	MG0	Nav3
Klf9	1.21e-268	-1.80684	0.066	0.168	3.3e-264	MG0	Klf9
Hsp90ab1	2.12e-268	0.329518	0.997	0.965	5.8e-264	MG0	Hsp90ab1
Cysltr1	5.25e-268	0.502009	0.459	0.336	1.44e-263	MG0	Cysltr1
Slc49a4	3.63e-267	0.49553	0.585	0.472	9.95e-263	MG0	Slc49a4
Lpin1	1.39e-266	0.680481	0.37	0.253	3.82e-262	MG0	Lpin1
Sod2	3.95e-266	-1.4235	0.29	0.428	1.08e-261	MG0	Sod2
Thnsl1	2.32e-265	1.48996	0.137	0.055	6.37e-261	MG0	Thnsl1
Gabbr1	5.59e-265	0.646297	0.377	0.261	1.53e-260	MG0	Gabbr1
Stau1	6.49e-265	0.350017	0.695	0.588	1.78e-260	MG0	Stau1
Cflar	1.02e-264	-0.599812	0.734	0.754	2.79e-260	MG0	Cflar
Oxr1	2.17e-264	0.401365	0.698	0.582	5.94e-260	MG0	Oxr1
Ppm1h	6.25e-264	0.259043	0.865	0.744	1.71e-259	MG0	Ppm1h
Hbp1	6.24e-263	0.451226	0.555	0.444	1.71e-258	MG0	Hbp1
Map3k5	7.34e-263	0.27411	0.695	0.574	2.01e-258	MG0	Map3k5
Sptan1	1.77e-262	0.398433	0.758	0.644	4.85e-258	MG0	Sptan1
Xylt1	8.44e-262	-2.24859	0.046	0.136	2.31e-257	MG0	Xylt1
H2bc18	4.2e-261	1.76277	0.105	0.035	1.15e-256	MG0	H2bc18
Rbpj	5.24e-261	-0.705688	0.677	0.727	1.43e-256	MG0	Rbpj
Dusp10	6.32e-260	0.924677	0.271	0.164	1.73e-255	MG0	Dusp10
Ifitm3	3.42e-259	-1.97243	0.115	0.229	9.38e-255	MG0	Ifitm3
Nxf1	9.75e-259	0.524935	0.511	0.411	2.67e-254	MG0	Nxf1
Myo5a	9.92e-259	-1.38	0.136	0.258	2.72e-254	MG0	Myo5a
S100a8	6.7e-258	-3.44633	0.051	0.143	1.84e-253	MG0	S100a8
Rrs1	5.84e-257	-1.26837	0.114	0.232	1.6e-252	MG0	Rrs1
Gm4258	1.06e-256	0.769366	0.297	0.182	2.91e-252	MG0	Gm4258
Tln1	1.53e-256	-0.491712	0.91	0.865	4.18e-252	MG0	Tln1
Psat1	1.7e-256	-1.22375	0.149	0.275	4.64e-252	MG0	Psat1
Rpl23a	3.64e-256	-0.532648	0.966	0.916	9.97e-252	MG0	Rpl23a
Gm42937	5.94e-256	1.38315	0.166	0.079	1.63e-251	MG0	Gm42937
Insig1	1.13e-255	-1.18416	0.105	0.223	3.08e-251	MG0	Insig1
Zmym2	1.97e-255	0.434606	0.653	0.545	5.39e-251	MG0	Zmym2
Gm57093	2.71e-254	1.54672	0.132	0.053	7.41e-250	MG0	Gm57093
Cnot8	4.78e-254	0.535678	0.442	0.34	1.31e-249	MG0	Cnot8
Spacdr	1.76e-253	0.318384	0.724	0.595	4.81e-249	MG0	Spacdr
Klf12	3.12e-253	0.384789	0.706	0.585	8.55e-249	MG0	Klf12
Rmnd5a	6.64e-253	0.556334	0.491	0.384	1.82e-248	MG0	Rmnd5a
Safb	1.86e-252	0.377373	0.654	0.552	5.1e-248	MG0	Safb
Tmem131l	3.32e-252	0.491652	0.51	0.401	9.09e-248	MG0	Tmem131l
Lhfpl2	5.78e-252	0.329659	0.699	0.588	1.58e-247	MG0	Lhfpl2
Zfp638	8.28e-252	0.335032	0.776	0.668	2.27e-247	MG0	Zfp638
Nipbl	9.04e-252	0.250103	0.954	0.828	2.48e-247	MG0	Nipbl
Tpd52	1.12e-251	-0.723964	0.706	0.749	3.07e-247	MG0	Tpd52
Mllt6	2.07e-251	-1.15244	0.105	0.223	5.68e-247	MG0	Mllt6
Wdr45b	5.52e-251	0.376531	0.699	0.603	1.51e-246	MG0	Wdr45b
Sppl2a	2.61e-249	0.292602	0.824	0.72	7.14e-245	MG0	Sppl2a
Fbxl20	3.28e-249	0.53982	0.456	0.343	8.97e-245	MG0	Fbxl20
Slc7a6	1.4e-248	-0.971801	0.151	0.281	3.82e-244	MG0	Slc7a6
Rin3	2.24e-248	0.435861	0.565	0.46	6.13e-244	MG0	Rin3
Znrf2	2.92e-248	0.361566	0.671	0.572	7.98e-244	MG0	Znrf2
Cnksr3	8.93e-248	0.798614	0.31	0.201	2.44e-243	MG0	Cnksr3
H2-Q4	1.25e-247	0.609476	0.393	0.284	3.41e-243	MG0	H2-Q4
D17H6S56E-5	4.11e-247	0.551509	0.634	0.49	1.13e-242	MG0	D17H6S56E-5
Vim	3.62e-246	-2.72453	0.07	0.166	9.92e-242	MG0	Vim
Cntrl	8.79e-246	0.387036	0.659	0.553	2.41e-241	MG0	Cntrl
Setd2	1.4e-245	0.299921	0.835	0.714	3.83e-241	MG0	Setd2
Rere	3.1e-245	0.256921	0.848	0.732	8.49e-241	MG0	Rere
Cd300lf	1.49e-244	-2.08471	0.055	0.147	4.08e-240	MG0	Cd300lf
Irs2	2.19e-244	0.446605	0.549	0.433	6.01e-240	MG0	Irs2
Myo1e	9.21e-244	-0.932794	0.496	0.582	2.52e-239	MG0	Myo1e
Gm3739	2.95e-243	0.951211	0.229	0.129	8.08e-239	MG0	Gm3739
Khdrbs3	1.43e-242	0.579769	0.404	0.287	3.91e-238	MG0	Khdrbs3
Plxdc1	2.68e-242	0.47998	0.446	0.332	7.34e-238	MG0	Plxdc1
2610203C22Rik	4.09e-242	0.592337	0.401	0.286	1.12e-237	MG0	2610203C22Rik
Clk4	6.75e-242	0.406138	0.629	0.527	1.85e-237	MG0	Clk4
Birc3	7.98e-242	0.318772	0.822	0.7	2.18e-237	MG0	Birc3
Mex3c	1.19e-241	-0.826763	0.312	0.453	3.26e-237	MG0	Mex3c
Cndp2	3.11e-241	-0.753975	0.566	0.652	8.53e-237	MG0	Cndp2
Naga	5.09e-241	0.47138	0.526	0.428	1.39e-236	MG0	Naga
Cyth2	9.5e-241	0.686434	0.36	0.26	2.6e-236	MG0	Cyth2
Ybx3	2.2e-239	-1.15067	0.241	0.373	6.02e-235	MG0	Ybx3
Nr1d2	8.55e-239	0.527455	0.442	0.33	2.34e-234	MG0	Nr1d2
Tubb5	9.32e-239	-0.739463	0.742	0.763	2.55e-234	MG0	Tubb5
Gtf2b	1.26e-238	0.557875	0.518	0.421	3.44e-234	MG0	Gtf2b
Serf2	1.32e-238	-0.616858	0.82	0.829	3.61e-234	MG0	Serf2
Enc1	1.49e-238	0.674459	0.371	0.263	4.09e-234	MG0	Enc1
Rpl7a	3.39e-238	-0.483876	0.943	0.902	9.28e-234	MG0	Rpl7a
Ccl12	3.48e-238	-1.62367	0.439	0.544	9.53e-234	MG0	Ccl12
Ccl4	3.51e-238	-0.881964	0.802	0.812	9.6e-234	MG0	Ccl4
Atp6v0a2	4.34e-238	0.31675	0.665	0.558	1.19e-233	MG0	Atp6v0a2
Dglucy	1.16e-237	0.744402	0.341	0.232	3.17e-233	MG0	Dglucy
Flna	1.35e-237	-1.16204	0.255	0.384	3.69e-233	MG0	Flna
Cep120	1.74e-237	0.679218	0.417	0.314	4.77e-233	MG0	Cep120
H3c6	3.77e-237	1.16882	0.179	0.091	1.03e-232	MG0	H3c6
Nckap5l	5.66e-237	0.4756	0.576	0.469	1.55e-232	MG0	Nckap5l
B4galt1	6.4e-237	-0.58132	0.746	0.768	1.75e-232	MG0	B4galt1
Pmaip1	5.97e-235	-0.915651	0.201	0.335	1.64e-230	MG0	Pmaip1
Ndel1	1.21e-234	0.292596	0.861	0.746	3.33e-230	MG0	Ndel1
Ercc5	1.24e-234	0.649318	0.416	0.313	3.4e-230	MG0	Ercc5
Pla2g15	5.3e-234	0.295458	0.68	0.578	1.45e-229	MG0	Pla2g15
Tgfa	7.96e-234	0.446007	0.515	0.407	2.18e-229	MG0	Tgfa
Arid4b	4.8e-233	0.253161	0.837	0.708	1.31e-228	MG0	Arid4b
Pald1	2.56e-232	0.302866	0.704	0.591	7.01e-228	MG0	Pald1
Nfya	6.09e-232	0.435165	0.631	0.524	1.67e-227	MG0	Nfya
Sort1	2.46e-231	0.293508	0.638	0.529	6.72e-227	MG0	Sort1
Gm47664	1.79e-229	0.692219	0.39	0.287	4.9e-225	MG0	Gm47664
Atf7ip	2.2e-229	0.353021	0.648	0.55	6.01e-225	MG0	Atf7ip
Gm4221	8.85e-229	1.25518	0.154	0.072	2.42e-224	MG0	Gm4221
Arhgef6	2.24e-228	0.400323	0.572	0.47	6.13e-224	MG0	Arhgef6
Adgre1	3.92e-228	0.250615	0.802	0.684	1.07e-223	MG0	Adgre1
Utp4	5.33e-228	-0.850725	0.177	0.308	1.46e-223	MG0	Utp4
Fry	7.07e-228	0.314145	0.537	0.408	1.94e-223	MG0	Fry
Fam20c	8.68e-228	-2.26291	0.028	0.101	2.38e-223	MG0	Fam20c
Rsbn1	9.01e-228	0.411279	0.586	0.489	2.47e-223	MG0	Rsbn1
Gna15	1.34e-227	0.290893	0.639	0.529	3.66e-223	MG0	Gna15
Hint1	1.52e-227	-0.918823	0.505	0.61	4.16e-223	MG0	Hint1
Zfp593	2.09e-227	-0.982631	0.118	0.235	5.71e-223	MG0	Zfp593
Sh3bgrl3	5.57e-227	-0.798071	0.729	0.763	1.53e-222	MG0	Sh3bgrl3
Chd6	1.57e-226	0.349659	0.676	0.579	4.31e-222	MG0	Chd6
Lyzl4	2.42e-226	0.932603	0.228	0.131	6.62e-222	MG0	Lyzl4
Gpi1	3.96e-226	-0.850928	0.439	0.561	1.08e-221	MG0	Gpi1
Pard3b	4.56e-226	0.425899	0.608	0.493	1.25e-221	MG0	Pard3b
Tle3	9.38e-226	0.457649	0.485	0.376	2.57e-221	MG0	Tle3
Tbc1d31	9.99e-226	0.804937	0.284	0.185	2.74e-221	MG0	Tbc1d31
Patl2	1.11e-225	1.08645	0.186	0.098	3.03e-221	MG0	Patl2
Vat1	2.03e-225	-1.77314	0.05	0.134	5.57e-221	MG0	Vat1
Cks2	2.34e-225	-0.903711	0.23	0.36	6.41e-221	MG0	Cks2
Tnpo1	3.2e-225	0.307991	0.773	0.675	8.78e-221	MG0	Tnpo1
Csf1	2.05e-224	-1.22003	0.279	0.404	5.61e-220	MG0	Csf1
Hnrnph3	2.82e-224	0.552506	0.425	0.324	7.71e-220	MG0	Hnrnph3
Susd6	3.99e-224	0.31963	0.814	0.711	1.09e-219	MG0	Susd6
Eprs	5.07e-224	-0.673659	0.606	0.678	1.39e-219	MG0	Eprs
Gtf2a1	6.71e-224	0.393506	0.644	0.55	1.84e-219	MG0	Gtf2a1
Kif9	7.67e-223	1.3229	0.136	0.06	2.1e-218	MG0	Kif9
Rnf103	1.21e-222	0.599127	0.467	0.372	3.31e-218	MG0	Rnf103
Fam193a	1.25e-222	0.31226	0.739	0.638	3.42e-218	MG0	Fam193a
Zcchc7	2.32e-222	0.283093	0.788	0.678	6.35e-218	MG0	Zcchc7
Gm57236	2.45e-222	1.54972	0.116	0.047	6.71e-218	MG0	Gm57236
Cox4i1	4.34e-222	-0.676786	0.787	0.807	1.19e-217	MG0	Cox4i1
Lyl1	4.62e-222	0.528509	0.427	0.326	1.26e-217	MG0	Lyl1
Ep400	7.43e-222	0.463587	0.757	0.665	2.03e-217	MG0	Ep400
Gm35154	1e-221	0.826591	0.266	0.165	2.74e-217	MG0	Gm35154
Eid1	1.55e-221	-1.05624	0.294	0.431	4.25e-217	MG0	Eid1
Phf20l1	2.58e-221	0.297668	0.811	0.702	7.06e-217	MG0	Phf20l1
H1f2	2.7e-221	0.488443	0.38	0.264	7.41e-217	MG0	H1f2
Atxn1	4.56e-221	0.362675	0.651	0.536	1.25e-216	MG0	Atxn1
Tmbim1	1.13e-220	-1.03498	0.138	0.255	3.1e-216	MG0	Tmbim1
Lcmt1	3.62e-220	0.799564	0.313	0.215	9.9e-216	MG0	Lcmt1
Rars	3.72e-220	-0.775454	0.315	0.455	1.02e-215	MG0	Rars
Adssl1	1.36e-219	-1.58231	0.128	0.237	3.73e-215	MG0	Adssl1
Plau	2.54e-219	-1.77099	0.119	0.224	6.96e-215	MG0	Plau
Ccl2	9.45e-219	-1.69151	0.263	0.375	2.59e-214	MG0	Ccl2
Phf21a	1.3e-218	0.317364	0.76	0.656	3.57e-214	MG0	Phf21a
Zfp652	1.64e-218	0.261762	0.75	0.643	4.48e-214	MG0	Zfp652
Eml6	3.92e-218	0.626739	0.415	0.305	1.07e-213	MG0	Eml6
Tsr1	4.21e-218	-1.00885	0.12	0.232	1.15e-213	MG0	Tsr1
Snn	6.9e-218	0.44394	0.391	0.285	1.89e-213	MG0	Snn
Pacs1	2.61e-217	0.458269	0.541	0.436	7.16e-213	MG0	Pacs1
Dusp16	3.37e-217	0.276764	0.826	0.716	9.22e-213	MG0	Dusp16
Kcnk12	5.09e-217	0.869668	0.231	0.136	1.39e-212	MG0	Kcnk12
Gm16638	1.65e-216	1.51357	0.108	0.042	4.53e-212	MG0	Gm16638
Gm10382	2.86e-216	1.21014	0.174	0.091	7.84e-212	MG0	Gm10382
Ebf3	5.25e-216	0.744394	0.292	0.191	1.44e-211	MG0	Ebf3
Rab6b	5.64e-216	0.463699	0.443	0.34	1.55e-211	MG0	Rab6b
Med12l	7.08e-216	0.469637	0.476	0.373	1.94e-211	MG0	Med12l
Tnfrsf12a	3.28e-215	-1.04326	0.211	0.334	8.97e-211	MG0	Tnfrsf12a
Supt16	7.12e-215	-0.721211	0.401	0.532	1.95e-210	MG0	Supt16
Lifr	8e-215	0.342123	0.618	0.503	2.19e-210	MG0	Lifr
Akap8	1.44e-214	0.428708	0.55	0.458	3.95e-210	MG0	Akap8
Nr3c2	9.23e-214	0.653497	0.38	0.27	2.53e-209	MG0	Nr3c2
Atp10d	1.68e-213	0.740422	0.313	0.21	4.59e-209	MG0	Atp10d
Aprt	2.74e-213	-1.06347	0.222	0.35	7.52e-209	MG0	Aprt
Atl2	3.46e-213	0.508451	0.485	0.392	9.46e-209	MG0	Atl2
Mtss1	7.05e-213	0.34523	0.581	0.476	1.93e-208	MG0	Mtss1
Il1b	2.04e-212	-1.00895	0.169	0.282	5.59e-208	MG0	Il1b
Trp53	3.6e-212	0.321709	0.647	0.554	9.85e-208	MG0	Trp53
Timm8a1	6.63e-212	-1.31987	0.079	0.175	1.81e-207	MG0	Timm8a1
A930007I19Rik	4.41e-211	-1.15601	0.108	0.214	1.21e-206	MG0	A930007I19Rik
Zfp655	4.43e-211	-0.767035	0.272	0.408	1.21e-206	MG0	Zfp655
Zfp69	1.1e-210	1.02451	0.201	0.114	3e-206	MG0	Zfp69
Zfp869	3.99e-210	0.484389	0.512	0.419	1.09e-205	MG0	Zfp869
Bcl2l11	4.27e-210	0.360081	0.573	0.462	1.17e-205	MG0	Bcl2l11
Smyd3	5.19e-209	0.292231	0.699	0.592	1.42e-204	MG0	Smyd3
Sowahc	1.93e-208	-0.814377	0.425	0.538	5.27e-204	MG0	Sowahc
Man1a	2.37e-208	0.257693	0.946	0.83	6.49e-204	MG0	Man1a
Sh2d4b	2.83e-208	0.960356	0.227	0.135	7.76e-204	MG0	Sh2d4b
Shmt1	5.91e-208	-1.45556	0.05	0.131	1.62e-203	MG0	Shmt1
Trmt1l	6.11e-208	0.622008	0.402	0.305	1.67e-203	MG0	Trmt1l
Fam168a	1.23e-207	0.323942	0.673	0.584	3.36e-203	MG0	Fam168a
Ppp2ca	1.6e-207	0.254243	0.838	0.742	4.39e-203	MG0	Ppp2ca
Fam13b	2.68e-207	0.319963	0.704	0.602	7.33e-203	MG0	Fam13b
Kdm5b	5.88e-207	0.57857	0.496	0.396	1.61e-202	MG0	Kdm5b
Nit1	1.74e-206	0.829614	0.285	0.193	4.78e-202	MG0	Nit1
Etv3	3.43e-206	-0.795175	0.358	0.485	9.38e-202	MG0	Etv3
Snhg4	5.22e-206	-1.66405	0.036	0.109	1.43e-201	MG0	Snhg4
Letm2	5.9e-206	1.05234	0.196	0.11	1.62e-201	MG0	Letm2
Cst7	1.33e-205	-1.73434	0.062	0.147	3.63e-201	MG0	Cst7
Pgam1	1.74e-205	-0.980049	0.471	0.573	4.76e-201	MG0	Pgam1
Klhl24	1.9e-205	0.384361	0.526	0.42	5.21e-201	MG0	Klhl24
Slc5a3	2.33e-205	0.664223	0.308	0.209	6.39e-201	MG0	Slc5a3
Gm38882	5.45e-205	1.31562	0.118	0.05	1.49e-200	MG0	Gm38882
Fmn1	5.87e-205	-1.18218	0.215	0.329	1.61e-200	MG0	Fmn1
Emp3	7.51e-205	-1.4346	0.091	0.186	2.06e-200	MG0	Emp3
Rpl36al	9.47e-205	-0.750066	0.632	0.706	2.59e-200	MG0	Rpl36al
Socs3	1.05e-204	-0.737073	0.676	0.701	2.87e-200	MG0	Socs3
C9orf72	1.11e-204	-0.712767	0.362	0.493	3.05e-200	MG0	C9orf72
Rab5a	1.29e-204	0.312512	0.726	0.64	3.53e-200	MG0	Rab5a
Srcap	2.62e-204	0.401583	0.588	0.501	7.16e-200	MG0	Srcap
Prkab1	3.02e-204	0.519343	0.407	0.313	8.26e-200	MG0	Prkab1
Bend6	7.52e-203	0.838341	0.213	0.124	2.06e-198	MG0	Bend6
BC035044	1.16e-202	0.459396	0.403	0.304	3.17e-198	MG0	BC035044
Nrp2	1.86e-202	-0.657859	0.452	0.561	5.11e-198	MG0	Nrp2
Ccdc117	2.77e-202	0.782973	0.306	0.213	7.59e-198	MG0	Ccdc117
Zfp326	4.23e-202	0.29923	0.626	0.533	1.16e-197	MG0	Zfp326
Nt5dc3	2.4e-201	0.478278	0.473	0.374	6.57e-197	MG0	Nt5dc3
Gm12940	6.26e-201	0.797941	0.256	0.164	1.71e-196	MG0	Gm12940
Rusc2	1.08e-200	-1.50244	0.084	0.176	2.95e-196	MG0	Rusc2
Zfp292	2.36e-200	0.284211	0.743	0.645	6.45e-196	MG0	Zfp292
Erh	2.82e-200	-1.1097	0.146	0.26	7.72e-196	MG0	Erh
Acin1	3.09e-200	0.26124	0.825	0.72	8.46e-196	MG0	Acin1
Sap25	3.16e-200	0.784533	0.277	0.185	8.65e-196	MG0	Sap25
Vcl	2.36e-199	0.41554	0.386	0.278	6.46e-195	MG0	Vcl
Cnpy3	3.76e-199	0.32557	0.537	0.448	1.03e-194	MG0	Cnpy3
Gm13710	8.35e-199	0.824051	0.239	0.145	2.29e-194	MG0	Gm13710
Kdm2b	1.17e-198	0.343857	0.606	0.514	3.2e-194	MG0	Kdm2b
AI504432	3.49e-198	-1.67885	0.035	0.106	9.57e-194	MG0	AI504432
Rasa3	2.56e-197	0.375342	0.518	0.427	7.01e-193	MG0	Rasa3
Zup1	3.95e-197	0.475067	0.486	0.392	1.08e-192	MG0	Zup1
Itpr1	5.08e-197	0.515864	0.383	0.279	1.39e-192	MG0	Itpr1
Mlxipl	8.26e-197	0.422637	0.459	0.363	2.26e-192	MG0	Mlxipl
Ppp1cb	5.75e-196	0.307219	0.733	0.648	1.57e-191	MG0	Ppp1cb
Peak1	1.36e-195	-0.961409	0.588	0.643	3.73e-191	MG0	Peak1
5031425E22Rik	5.54e-195	0.670518	0.321	0.228	1.52e-190	MG0	5031425E22Rik
Atp6v0c	7.52e-195	-0.338863	0.961	0.897	2.06e-190	MG0	Atp6v0c
Zfp217	8.85e-195	0.514632	0.438	0.344	2.42e-190	MG0	Zfp217
Hp1bp3	1.01e-194	0.289161	0.609	0.517	2.76e-190	MG0	Hp1bp3
Glipr1	1.96e-194	-1.35267	0.088	0.18	5.37e-190	MG0	Glipr1
Zfp467	4.53e-194	0.593393	0.337	0.242	1.24e-189	MG0	Zfp467
Noct	7.66e-194	-1.30359	0.083	0.174	2.1e-189	MG0	Noct
Nav1	8.62e-194	0.429456	0.53	0.429	2.36e-189	MG0	Nav1
Cspp1	9.43e-194	0.565972	0.465	0.371	2.58e-189	MG0	Cspp1
Fbrs	1.08e-193	0.391725	0.572	0.49	2.94e-189	MG0	Fbrs
Paip2	1.08e-193	0.287823	0.622	0.536	2.96e-189	MG0	Paip2
Catsperg1	1.77e-193	1.33264	0.129	0.06	4.85e-189	MG0	Catsperg1
Txnrd1	2.24e-193	-0.739654	0.617	0.662	6.14e-189	MG0	Txnrd1
Peli2	7.01e-193	0.297069	0.623	0.523	1.92e-188	MG0	Peli2
Upk1b	2.68e-192	0.892588	0.217	0.128	7.35e-188	MG0	Upk1b
Gm56614	1.21e-191	0.789564	0.216	0.128	3.3e-187	MG0	Gm56614
Rab31	2.01e-191	0.340681	0.811	0.722	5.52e-187	MG0	Rab31
Atp1a1	2.09e-191	0.284341	0.813	0.712	5.73e-187	MG0	Atp1a1
Dennd1a	2.35e-191	0.268465	0.714	0.616	6.43e-187	MG0	Dennd1a
Bmt2	3.47e-191	0.481827	0.502	0.404	9.5e-187	MG0	Bmt2
Arhgap30	1.05e-190	-0.595823	0.45	0.571	2.89e-186	MG0	Arhgap30
Wdfy4	1.32e-190	0.308634	0.651	0.559	3.61e-186	MG0	Wdfy4
I830077J02Rik	2.82e-190	0.468833	0.417	0.322	7.73e-186	MG0	I830077J02Rik
Pebp1	6.85e-190	-0.880425	0.359	0.488	1.88e-185	MG0	Pebp1
St6gal1	8.79e-190	0.502656	0.435	0.336	2.41e-185	MG0	St6gal1
Rb1	1.47e-189	0.368671	0.635	0.554	4.02e-185	MG0	Rb1
Ssr4	3.84e-189	-0.692813	0.764	0.777	1.05e-184	MG0	Ssr4
Gm57325	4.37e-189	1.33242	0.123	0.056	1.2e-184	MG0	Gm57325
Abcd2	5.18e-189	0.3357	0.6	0.506	1.42e-184	MG0	Abcd2
Ddit4	1.03e-188	0.762988	0.316	0.221	2.81e-184	MG0	Ddit4
Stard3	1.03e-188	0.379711	0.495	0.408	2.83e-184	MG0	Stard3
St3gal5	1.52e-188	0.302934	0.644	0.55	4.16e-184	MG0	St3gal5
Anks1	3.15e-188	0.309866	0.601	0.509	8.63e-184	MG0	Anks1
Atg10	3.6e-188	0.491295	0.445	0.345	9.85e-184	MG0	Atg10
Gm10076	1.24e-187	-1.00721	0.258	0.383	3.4e-183	MG0	Gm10076
Rfx3	6.09e-187	0.564822	0.414	0.318	1.67e-182	MG0	Rfx3
Uba52	1.13e-186	-1.28338	0.34	0.459	3.08e-182	MG0	Uba52
Acvr1	1.16e-186	0.417169	0.488	0.398	3.18e-182	MG0	Acvr1
Sned1	1.84e-186	1.57163	0.118	0.053	5.05e-182	MG0	Sned1
Rnf135	2.77e-186	0.794486	0.261	0.174	7.57e-182	MG0	Rnf135
Ccpg1	3.84e-186	0.344705	0.461	0.366	1.05e-181	MG0	Ccpg1
Ttc7	1.11e-185	0.381716	0.476	0.386	3.04e-181	MG0	Ttc7
Eif2s2	1.96e-185	-0.620942	0.678	0.729	5.37e-181	MG0	Eif2s2
Rlf	3.25e-185	0.271132	0.765	0.67	8.89e-181	MG0	Rlf
Rps27	4.7e-185	-0.655981	0.895	0.87	1.29e-180	MG0	Rps27
1700001K19Rik	1.23e-184	1.39428	0.111	0.048	3.38e-180	MG0	1700001K19Rik
Inka1	1.42e-184	0.579732	0.308	0.218	3.88e-180	MG0	Inka1
Cox7c	2.81e-184	-0.802487	0.539	0.637	7.69e-180	MG0	Cox7c
Calcrl	3.3e-184	0.698884	0.3	0.207	9.04e-180	MG0	Calcrl
Gm20732	6.82e-184	0.75284	0.271	0.18	1.87e-179	MG0	Gm20732
Tlr3	7.22e-184	0.542664	0.352	0.26	1.98e-179	MG0	Tlr3
Abtb2	2.01e-183	0.342287	0.379	0.268	5.5e-179	MG0	Abtb2
Glcci1	4.6e-183	0.589365	0.414	0.32	1.26e-178	MG0	Glcci1
Strada	1.45e-182	0.562879	0.394	0.302	3.98e-178	MG0	Strada
Clec4a3	1.65e-182	0.37377	0.386	0.287	4.51e-178	MG0	Clec4a3
Nlrp3	2.97e-182	-0.660397	0.795	0.75	8.13e-178	MG0	Nlrp3
Cradd	3.1e-182	0.459759	0.466	0.369	8.48e-178	MG0	Cradd
Clic4	4.97e-182	-0.787181	0.595	0.646	1.36e-177	MG0	Clic4
Dot1l	9.56e-182	-0.830716	0.436	0.535	2.62e-177	MG0	Dot1l
Prdx6	1.62e-181	-1.02596	0.165	0.277	4.43e-177	MG0	Prdx6
Tgoln1	2.74e-181	-0.566523	0.689	0.723	7.5e-177	MG0	Tgoln1
Ift172	3.64e-181	0.830467	0.213	0.131	9.96e-177	MG0	Ift172
Phactr2	5.1e-181	0.40956	0.482	0.388	1.4e-176	MG0	Phactr2
Lztfl1	6.59e-181	0.657216	0.298	0.21	1.81e-176	MG0	Lztfl1
Tnfrsf21	1.31e-180	0.274811	0.69	0.602	3.6e-176	MG0	Tnfrsf21
Nmt2	2.77e-180	0.62587	0.355	0.263	7.6e-176	MG0	Nmt2
Nup153	1.22e-179	0.288667	0.775	0.674	3.34e-175	MG0	Nup153
Ifnb1	2.11e-179	0.412885	0.125	0.056	5.78e-175	MG0	Ifnb1
Rab39	5.29e-179	0.67704	0.318	0.229	1.45e-174	MG0	Rab39
Usp48	1.08e-178	0.392787	0.495	0.412	2.95e-174	MG0	Usp48
Phldb1	1.4e-178	-1.43537	0.057	0.134	3.83e-174	MG0	Phldb1
Sash1	2.57e-178	-2.15681	0.049	0.12	7.05e-174	MG0	Sash1
Ube2f	6.04e-178	0.257734	0.82	0.723	1.66e-173	MG0	Ube2f
App	1.27e-177	-0.58835	0.783	0.781	3.48e-173	MG0	App
Akr1a1	2.38e-177	-0.648311	0.61	0.683	6.51e-173	MG0	Akr1a1
Sp4	3.17e-177	0.42324	0.495	0.4	8.69e-173	MG0	Sp4
1110038B12Rik	5.09e-177	-0.913125	0.214	0.328	1.4e-172	MG0	1110038B12Rik
Abcc5	7.1e-177	0.445934	0.466	0.375	1.94e-172	MG0	Abcc5
Herc1	7.68e-177	0.332304	0.746	0.658	2.1e-172	MG0	Herc1
St3gal3	9.01e-177	0.386661	0.538	0.446	2.47e-172	MG0	St3gal3
Sqstm1	1.39e-176	0.27478	0.965	0.838	3.82e-172	MG0	Sqstm1
Smchd1	1.43e-176	0.252041	0.74	0.648	3.9e-172	MG0	Smchd1
Ptpre	4.17e-176	0.279624	0.706	0.611	1.14e-171	MG0	Ptpre
Vegfa	6.34e-176	-1.46414	0.091	0.177	1.74e-171	MG0	Vegfa
Rcn2	9.67e-176	0.393972	0.492	0.409	2.65e-171	MG0	Rcn2
Vav2	1.02e-175	0.342231	0.515	0.43	2.78e-171	MG0	Vav2
Bola2	4.06e-175	-1.13992	0.167	0.275	1.11e-170	MG0	Bola2
Oma1	8.73e-175	0.481564	0.381	0.293	2.39e-170	MG0	Oma1
Nr4a3	2.59e-174	-1.0855	0.194	0.297	7.08e-170	MG0	Nr4a3
Tceal9	1.32e-173	-0.794462	0.244	0.363	3.62e-169	MG0	Tceal9
Gm49797	2.49e-173	0.609615	0.346	0.257	6.81e-169	MG0	Gm49797
Tspan18	2.71e-173	0.787265	0.206	0.124	7.43e-169	MG0	Tspan18
Sh3bgrl	4.66e-173	-1.56712	0.057	0.132	1.28e-168	MG0	Sh3bgrl
Lrp5	5.13e-173	0.404086	0.472	0.386	1.4e-168	MG0	Lrp5
Ralgds	5.55e-173	-1.21969	0.095	0.185	1.52e-168	MG0	Ralgds
Ppp1r14b	1.69e-172	-0.751912	0.639	0.692	4.62e-168	MG0	Ppp1r14b
Map3k8	1.89e-172	-0.551634	0.482	0.597	5.18e-168	MG0	Map3k8
Uqcrq	2.63e-172	-0.829962	0.407	0.524	7.19e-168	MG0	Uqcrq
Fem1b	2.65e-172	-0.952997	0.18	0.291	7.26e-168	MG0	Fem1b
Caprin2	2.74e-172	1.21091	0.177	0.1	7.5e-168	MG0	Caprin2
Kdm3b	8.2e-172	0.393085	0.55	0.47	2.25e-167	MG0	Kdm3b
Gm42047	1.01e-171	1.15876	0.169	0.094	2.78e-167	MG0	Gm42047
Snhg12	2e-171	0.262365	0.66	0.557	5.47e-167	MG0	Snhg12
Slc16a7	2.49e-171	0.590649	0.337	0.247	6.82e-167	MG0	Slc16a7
Cebpg	1.43e-170	0.320099	0.586	0.504	3.92e-166	MG0	Cebpg
Slc16a3	1.54e-170	-1.04146	0.181	0.286	4.21e-166	MG0	Slc16a3
Tomm34	1.55e-170	0.459467	0.428	0.348	4.24e-166	MG0	Tomm34
Itga5	1.61e-170	-1.06493	0.335	0.432	4.4e-166	MG0	Itga5
Hmg20a	1.62e-170	0.453746	0.465	0.379	4.42e-166	MG0	Hmg20a
Sesn1	1.75e-170	0.368119	0.455	0.359	4.79e-166	MG0	Sesn1
Ptpn2	1.98e-170	0.33506	0.619	0.533	5.43e-166	MG0	Ptpn2
Mgat1	2.92e-170	0.321586	0.569	0.49	7.98e-166	MG0	Mgat1
Kif13a	3.13e-170	0.350811	0.518	0.43	8.57e-166	MG0	Kif13a
Asb2	3.4e-170	0.614896	0.281	0.193	9.31e-166	MG0	Asb2
Map2k3	5.01e-170	-0.652284	0.443	0.544	1.37e-165	MG0	Map2k3
Cir1	5.62e-170	0.562945	0.336	0.251	1.54e-165	MG0	Cir1
Trp53bp1	1.59e-169	0.625533	0.323	0.238	4.37e-165	MG0	Trp53bp1
Bco2	7.74e-169	0.559938	0.293	0.207	2.12e-164	MG0	Bco2
Pak1	8.06e-169	0.366373	0.451	0.365	2.21e-164	MG0	Pak1
Ube2g1	1e-168	0.316652	0.659	0.57	2.74e-164	MG0	Ube2g1
Arl5b	1.35e-168	-0.668671	0.338	0.458	3.71e-164	MG0	Arl5b
Zc3h7a	1.49e-168	0.295008	0.678	0.589	4.08e-164	MG0	Zc3h7a
Gm2000	1.78e-168	-1.17431	0.156	0.259	4.89e-164	MG0	Gm2000
Zfand6	2.98e-168	0.267689	0.732	0.652	8.16e-164	MG0	Zfand6
Supt3	3.13e-168	0.440707	0.453	0.361	8.58e-164	MG0	Supt3
Gm57198	4.74e-168	0.784192	0.262	0.181	1.3e-163	MG0	Gm57198
Helz	5.97e-168	0.314137	0.605	0.523	1.64e-163	MG0	Helz
Kmt5b	6.06e-168	0.355559	0.56	0.48	1.66e-163	MG0	Kmt5b
Ctla2a	8.54e-168	-2.11724	0.094	0.181	2.34e-163	MG0	Ctla2a
Rb1cc1	1.07e-167	0.326949	0.642	0.558	2.93e-163	MG0	Rb1cc1
Ttr	1.6e-167	-1.42673	0.094	0.177	4.38e-163	MG0	Ttr
Ppia	2.27e-167	-0.427439	0.989	0.945	6.21e-163	MG0	Ppia
Pvr	2.21e-166	-0.889049	0.114	0.209	6.05e-162	MG0	Pvr
Kif5b	2.6e-166	-0.456281	0.755	0.764	7.12e-162	MG0	Kif5b
Snx8	5.28e-166	-0.701187	0.281	0.403	1.45e-161	MG0	Snx8
Insr	5.83e-166	0.356211	0.488	0.397	1.6e-161	MG0	Insr
Dlc1	6.53e-166	0.363651	0.368	0.266	1.79e-161	MG0	Dlc1
Arhgap12	9.92e-166	0.308885	0.604	0.525	2.72e-161	MG0	Arhgap12
Pdk1	1.28e-165	0.431296	0.412	0.327	3.51e-161	MG0	Pdk1
Ankle2	9.43e-165	0.382274	0.49	0.412	2.58e-160	MG0	Ankle2
Plcb2	9.25e-164	0.534187	0.362	0.276	2.53e-159	MG0	Plcb2
Gm3667	3.18e-163	1.09692	0.137	0.071	8.7e-159	MG0	Gm3667
Il18	3.42e-163	0.427045	0.367	0.279	9.37e-159	MG0	Il18
Bsdc1	7.17e-163	0.409965	0.489	0.412	1.96e-158	MG0	Bsdc1
Heca	3.07e-162	0.341103	0.602	0.523	8.4e-158	MG0	Heca
Gm10138	6.9e-162	0.609502	0.339	0.252	1.89e-157	MG0	Gm10138
Smg7	1.27e-161	0.359283	0.59	0.513	3.48e-157	MG0	Smg7
Alkbh1	1.27e-161	-0.577706	0.322	0.444	3.48e-157	MG0	Alkbh1
Scaper	2.26e-161	0.395135	0.551	0.461	6.2e-157	MG0	Scaper
Rasal3	6.11e-161	0.3899	0.469	0.389	1.67e-156	MG0	Rasal3
Smad1	6.15e-161	0.352852	0.558	0.476	1.68e-156	MG0	Smad1
AU019990	9.76e-161	1.21333	0.13	0.066	2.67e-156	MG0	AU019990
Gm44710	1.27e-160	0.682365	0.255	0.172	3.49e-156	MG0	Gm44710
Ubn2	4.14e-160	0.335309	0.705	0.624	1.13e-155	MG0	Ubn2
Slc25a37	5.79e-160	0.565027	0.367	0.289	1.58e-155	MG0	Slc25a37
Gbf1	1.47e-159	0.293772	0.66	0.574	4.02e-155	MG0	Gbf1
Sec61g	1.74e-159	-0.827934	0.452	0.556	4.77e-155	MG0	Sec61g
Mfng	2.41e-159	0.392084	0.423	0.343	6.61e-155	MG0	Mfng
Ranbp1	4.41e-159	-0.957968	0.408	0.51	1.21e-154	MG0	Ranbp1
Coro1c	4.74e-159	-0.671294	0.309	0.429	1.3e-154	MG0	Coro1c
Bcl10	6.69e-159	0.294746	0.68	0.606	1.83e-154	MG0	Bcl10
Hdac1	1.02e-158	0.352514	0.572	0.5	2.81e-154	MG0	Hdac1
Myom1	1.42e-158	0.694971	0.205	0.126	3.89e-154	MG0	Myom1
Nedd4l	1.7e-158	0.375856	0.474	0.383	4.64e-154	MG0	Nedd4l
Evi5	2.25e-158	0.359161	0.518	0.439	6.16e-154	MG0	Evi5
Gatm	6.52e-158	-0.883787	0.449	0.545	1.79e-153	MG0	Gatm
Cdv3	9.41e-158	-0.679948	0.405	0.516	2.58e-153	MG0	Cdv3
Arf6	1.26e-157	-0.657844	0.318	0.444	3.45e-153	MG0	Arf6
Degs1	7.91e-157	-0.816316	0.235	0.352	2.17e-152	MG0	Degs1
Got2	1e-156	-0.793649	0.21	0.324	2.75e-152	MG0	Got2
Rbm6	1.09e-156	0.264064	0.71	0.63	2.99e-152	MG0	Rbm6
Zfp131	1.46e-156	0.378783	0.611	0.535	4e-152	MG0	Zfp131
Lsmem1	3.37e-156	-1.65155	0.045	0.11	9.23e-152	MG0	Lsmem1
Mfsd12	5.15e-156	-0.97094	0.116	0.208	1.41e-151	MG0	Mfsd12
Amd1	5.74e-156	0.500115	0.368	0.288	1.57e-151	MG0	Amd1
Taok3	5.84e-156	0.262813	0.686	0.604	1.6e-151	MG0	Taok3
Lamtor3	6.95e-156	-0.692053	0.237	0.357	1.9e-151	MG0	Lamtor3
AB124611	7.63e-156	-1.22168	0.064	0.138	2.09e-151	MG0	AB124611
B4galt4	9.19e-156	0.483715	0.322	0.24	2.52e-151	MG0	B4galt4
Slc46a3	1.53e-155	0.679079	0.244	0.164	4.19e-151	MG0	Slc46a3
Sall3	6.37e-155	0.39996	0.538	0.452	1.74e-150	MG0	Sall3
Zc3hav1	7.85e-155	0.314823	0.7	0.626	2.15e-150	MG0	Zc3hav1
Exoc6b	7.87e-155	0.264115	0.645	0.557	2.16e-150	MG0	Exoc6b
Cox8a	1.22e-154	-0.623887	0.734	0.76	3.34e-150	MG0	Cox8a
Sdad1	1.5e-154	-0.674835	0.218	0.332	4.1e-150	MG0	Sdad1
Nol10	7.83e-154	-0.752331	0.179	0.285	2.14e-149	MG0	Nol10
Crim1	2.3e-153	0.601433	0.404	0.314	6.3e-149	MG0	Crim1
Slc3a2	4.1e-153	-0.418142	0.846	0.81	1.12e-148	MG0	Slc3a2
Phip	4.53e-153	0.255138	0.709	0.616	1.24e-148	MG0	Phip
Myo18b	5.25e-153	0.505179	0.294	0.207	1.44e-148	MG0	Myo18b
Msrb2	7.7e-153	0.466365	0.311	0.23	2.11e-148	MG0	Msrb2
Tial1	9.56e-153	0.298112	0.555	0.486	2.62e-148	MG0	Tial1
H2-Ab1	3.79e-152	-2.21947	0.057	0.125	1.04e-147	MG0	H2-Ab1
Uimc1	1.34e-151	0.414365	0.489	0.413	3.67e-147	MG0	Uimc1
A430093F15Rik	5.71e-151	-1.31992	0.041	0.103	1.56e-146	MG0	A430093F15Rik
Rassf4	7.57e-151	0.285879	0.601	0.512	2.07e-146	MG0	Rassf4
A3galt2	1.28e-150	0.972067	0.169	0.099	3.51e-146	MG0	A3galt2
Nfkbid	1.54e-150	-0.499288	0.47	0.566	4.22e-146	MG0	Nfkbid
Kdm6a	3.28e-150	0.370054	0.609	0.527	8.97e-146	MG0	Kdm6a
Nbea	3.64e-150	0.418244	0.506	0.418	9.97e-146	MG0	Nbea
Usf1	4.74e-150	0.50364	0.312	0.235	1.3e-145	MG0	Usf1
Ehmt1	7.02e-150	0.329181	0.555	0.482	1.92e-145	MG0	Ehmt1
Brip1os	9.44e-150	0.589517	0.397	0.321	2.59e-145	MG0	Brip1os
Stxbp5	2.93e-149	0.314196	0.588	0.515	8.01e-145	MG0	Stxbp5
Casd1	5.46e-149	0.399269	0.429	0.352	1.49e-144	MG0	Casd1
Tomm6	8.95e-149	-0.887798	0.356	0.468	2.45e-144	MG0	Tomm6
Taf7	1.37e-148	0.25662	0.683	0.592	3.74e-144	MG0	Taf7
Slc25a45	1.43e-148	0.423685	0.41	0.334	3.93e-144	MG0	Slc25a45
Chic2	1.6e-148	0.280874	0.573	0.501	4.37e-144	MG0	Chic2
Atp5g1	1.88e-148	-0.933077	0.376	0.482	5.14e-144	MG0	Atp5g1
Gm42941	2.41e-148	1.00093	0.149	0.084	6.61e-144	MG0	Gm42941
Camsap1	3.56e-148	0.458067	0.439	0.365	9.74e-144	MG0	Camsap1
Gsr	4.89e-148	-1.11639	0.147	0.241	1.34e-143	MG0	Gsr
Ddx60	8.29e-148	0.685569	0.223	0.145	2.27e-143	MG0	Ddx60
Irak3	9.87e-148	-1.1025	0.067	0.139	2.7e-143	MG0	Irak3
Polr3d	1.06e-147	-0.852354	0.103	0.19	2.92e-143	MG0	Polr3d
Luzp1	1.12e-147	0.292095	0.674	0.583	3.08e-143	MG0	Luzp1
Furin	1.78e-147	-0.78883	0.294	0.407	4.87e-143	MG0	Furin
Yrdc	1.9e-147	-0.620001	0.239	0.358	5.19e-143	MG0	Yrdc
Sp1	2.01e-147	0.345164	0.55	0.48	5.51e-143	MG0	Sp1
Epsti1	4.18e-147	0.251437	0.484	0.393	1.15e-142	MG0	Epsti1
Myl12a	6.7e-147	-0.616896	0.577	0.653	1.83e-142	MG0	Myl12a
Pnpla2	6.7e-147	0.466779	0.412	0.339	1.84e-142	MG0	Pnpla2
Galnt10	8.88e-147	0.445935	0.399	0.321	2.43e-142	MG0	Galnt10
Gm16310	1.3e-146	1.30939	0.104	0.049	3.55e-142	MG0	Gm16310
Kat6b	1.31e-146	0.456962	0.428	0.348	3.6e-142	MG0	Kat6b
Dguok	2.71e-146	0.368944	0.363	0.285	7.42e-142	MG0	Dguok
Dcaf8	3.35e-146	0.275274	0.575	0.502	9.17e-142	MG0	Dcaf8
Tbc1d14	1.47e-145	0.2781	0.592	0.514	4.01e-141	MG0	Tbc1d14
1700023H06Rik	1.47e-145	1.13616	0.105	0.049	4.02e-141	MG0	1700023H06Rik
Rbms2	2.03e-145	0.747354	0.256	0.18	5.57e-141	MG0	Rbms2
Pnn	2.31e-145	-0.665358	0.298	0.415	6.31e-141	MG0	Pnn
Bcl2	3.66e-145	-0.915251	0.125	0.214	1e-140	MG0	Bcl2
Mier1	4.74e-145	0.251909	0.66	0.58	1.3e-140	MG0	Mier1
Ube2q2	5.29e-145	0.391493	0.523	0.45	1.45e-140	MG0	Ube2q2
Tomm20	6.67e-145	-0.535253	0.658	0.707	1.83e-140	MG0	Tomm20
B4galt5	1.07e-144	-0.752824	0.22	0.327	2.94e-140	MG0	B4galt5
Wbp2	1.21e-144	0.308231	0.55	0.483	3.31e-140	MG0	Wbp2
Braf	2.09e-144	0.27636	0.782	0.694	5.72e-140	MG0	Braf
Zswim3	1.75e-143	1.04071	0.172	0.104	4.78e-139	MG0	Zswim3
Dusp7	2.42e-143	0.327722	0.523	0.442	6.63e-139	MG0	Dusp7
Dpy19l4	2.54e-143	0.285603	0.577	0.503	6.97e-139	MG0	Dpy19l4
Cggbp1	3.61e-143	0.272329	0.605	0.535	9.9e-139	MG0	Cggbp1
Pogz	4.35e-143	0.451893	0.461	0.388	1.19e-138	MG0	Pogz
Pgs1	7.47e-143	-0.649808	0.266	0.385	2.05e-138	MG0	Pgs1
Or8b53	9.97e-143	1.29267	0.109	0.053	2.73e-138	MG0	Or8b53
Got1	2.41e-142	-0.7931	0.206	0.312	6.6e-138	MG0	Got1
Atp11c	3.12e-142	0.338186	0.597	0.513	8.53e-138	MG0	Atp11c
Apobec1	5.33e-142	-0.785165	0.304	0.411	1.46e-137	MG0	Apobec1
Wdr1	3.19e-141	-0.598635	0.471	0.568	8.75e-137	MG0	Wdr1
Ankfy1	6.01e-141	0.267219	0.599	0.523	1.65e-136	MG0	Ankfy1
Snx13	1.47e-140	0.28016	0.611	0.544	4.03e-136	MG0	Snx13
Cox7b	1.92e-140	-0.886121	0.386	0.49	5.26e-136	MG0	Cox7b
Flcn	2.11e-140	0.345622	0.507	0.433	5.77e-136	MG0	Flcn
Tiparp	2.12e-140	-0.674978	0.487	0.571	5.8e-136	MG0	Tiparp
Selenow	2.54e-140	-0.873769	0.255	0.363	6.97e-136	MG0	Selenow
Fut8	4.29e-140	0.395832	0.413	0.33	1.18e-135	MG0	Fut8
Btbd7	4.48e-140	0.2679	0.658	0.579	1.23e-135	MG0	Btbd7
Lacc1	5.98e-140	0.292894	0.693	0.61	1.64e-135	MG0	Lacc1
Il20rb	1.16e-139	1.11148	0.132	0.072	3.18e-135	MG0	Il20rb
Zmynd8	1.91e-139	0.303125	0.617	0.543	5.24e-135	MG0	Zmynd8
Cdt1	1.97e-139	-1.08056	0.061	0.13	5.39e-135	MG0	Cdt1
Abcb4	2.14e-139	0.526069	0.322	0.243	5.87e-135	MG0	Abcb4
Sgce	2.43e-139	0.334869	0.454	0.379	6.64e-135	MG0	Sgce
Zscan18	5.18e-139	1.04392	0.14	0.078	1.42e-134	MG0	Zscan18
Cfap20	5.84e-139	0.48576	0.35	0.277	1.6e-134	MG0	Cfap20
Nupr1	6.62e-139	-0.807707	0.193	0.292	1.81e-134	MG0	Nupr1
Cmya5	6.74e-139	0.876057	0.182	0.111	1.85e-134	MG0	Cmya5
Ggps1	8.15e-139	0.424276	0.461	0.388	2.23e-134	MG0	Ggps1
Arhgap27	1.16e-138	0.420808	0.402	0.329	3.17e-134	MG0	Arhgap27
Elob	1.16e-138	-0.81563	0.455	0.552	3.18e-134	MG0	Elob
Ap3s1	1.44e-138	-0.715865	0.252	0.364	3.95e-134	MG0	Ap3s1
Trps1	1.7e-138	-1.32182	0.068	0.136	4.67e-134	MG0	Trps1
Map2k6	2.76e-138	0.622723	0.247	0.17	7.56e-134	MG0	Map2k6
Gsdmd	8.62e-138	0.426334	0.378	0.308	2.36e-133	MG0	Gsdmd
Rcan1	9.97e-138	-1.31187	0.35	0.437	2.73e-133	MG0	Rcan1
Dennd6a	1.04e-137	0.392487	0.418	0.344	2.84e-133	MG0	Dennd6a
Zc3h12c	1.55e-137	-1.29162	0.288	0.379	4.25e-133	MG0	Zc3h12c
Lrrc8c	2.54e-137	-1.33255	0.051	0.114	6.95e-133	MG0	Lrrc8c
Cep95	5.1e-137	0.724744	0.281	0.206	1.4e-132	MG0	Cep95
Slc39a12	7.47e-137	0.862088	0.161	0.095	2.05e-132	MG0	Slc39a12
Mthfd2	8.1e-137	-0.826396	0.165	0.26	2.22e-132	MG0	Mthfd2
Atp5d	1.07e-136	-0.704337	0.524	0.612	2.94e-132	MG0	Atp5d
Zfas1	2.13e-136	-0.605274	0.317	0.429	5.84e-132	MG0	Zfas1
Traf3ip3	2.58e-136	0.485423	0.345	0.268	7.07e-132	MG0	Traf3ip3
Thada	3.46e-136	0.316776	0.556	0.479	9.48e-132	MG0	Thada
Parvb	5.04e-136	-0.831614	0.178	0.275	1.38e-131	MG0	Parvb
Marchf6	6.71e-136	0.317682	0.518	0.438	1.84e-131	MG0	Marchf6
Sh3bp1	2.02e-135	0.351485	0.461	0.391	5.53e-131	MG0	Sh3bp1
Slc8b1	2.56e-135	-0.843821	0.169	0.267	7.02e-131	MG0	Slc8b1
Kcnip3	2.87e-135	0.765319	0.189	0.119	7.85e-131	MG0	Kcnip3
Snhg3	3.25e-135	-0.965525	0.081	0.156	8.9e-131	MG0	Snhg3
Rufy3	5.38e-135	-0.657849	0.304	0.414	1.47e-130	MG0	Rufy3
Dcakd	6.85e-135	0.365175	0.426	0.348	1.88e-130	MG0	Dcakd
Dmtf1	7.25e-135	0.34575	0.493	0.422	1.98e-130	MG0	Dmtf1
Septin11	7.38e-135	-0.906949	0.25	0.346	2.02e-130	MG0	Septin11
Mcm2	9.51e-135	-1.53418	0.042	0.1	2.6e-130	MG0	Mcm2
Bach1	1.35e-134	-0.583059	0.642	0.686	3.7e-130	MG0	Bach1
Gm14966	1.42e-134	0.834187	0.184	0.115	3.9e-130	MG0	Gm14966
Pwwp2b	1.67e-134	-0.915716	0.066	0.136	4.57e-130	MG0	Pwwp2b
Atp5mpl	1.93e-134	-0.911208	0.282	0.389	5.29e-130	MG0	Atp5mpl
Sncaip	2.39e-134	0.466052	0.398	0.319	6.53e-130	MG0	Sncaip
Zeb2os	2.95e-134	0.254384	0.603	0.529	8.08e-130	MG0	Zeb2os
Siglece	3.33e-134	0.487512	0.308	0.231	9.12e-130	MG0	Siglece
Mthfd1l	4.87e-134	-0.834066	0.151	0.241	1.33e-129	MG0	Mthfd1l
Arhgap4	5.35e-134	0.390285	0.402	0.327	1.47e-129	MG0	Arhgap4
Pknox1	5.65e-134	0.565751	0.373	0.299	1.55e-129	MG0	Pknox1
Zbtb2	7.19e-134	0.430051	0.578	0.502	1.97e-129	MG0	Zbtb2
Il7r	5.13e-133	0.579339	0.234	0.158	1.41e-128	MG0	Il7r
Prdm11	6.9e-133	0.738479	0.228	0.156	1.89e-128	MG0	Prdm11
Eif3c	9.03e-133	-0.5501	0.696	0.728	2.47e-128	MG0	Eif3c
Banf1	1.49e-132	-1.04136	0.199	0.299	4.07e-128	MG0	Banf1
Sun2	1.51e-132	0.26062	0.668	0.593	4.14e-128	MG0	Sun2
Nr4a1	2.32e-132	-0.793842	0.538	0.589	6.34e-128	MG0	Nr4a1
Atp5e	4.31e-132	-0.91652	0.462	0.551	1.18e-127	MG0	Atp5e
Fbxw4	2.9e-131	0.313483	0.468	0.398	7.93e-127	MG0	Fbxw4
Zfp84	2.92e-131	0.742291	0.234	0.164	8e-127	MG0	Zfp84
Arf2	6.03e-131	0.395021	0.434	0.363	1.65e-126	MG0	Arf2
Tiprl	6.53e-131	0.34496	0.432	0.364	1.79e-126	MG0	Tiprl
Tomm70a	7.82e-131	-0.707209	0.277	0.386	2.14e-126	MG0	Tomm70a
Trp53cor1	9.48e-131	0.680045	0.197	0.126	2.6e-126	MG0	Trp53cor1
E130307A14Rik	1.01e-130	0.625455	0.271	0.194	2.76e-126	MG0	E130307A14Rik
Fcrl1	1.16e-130	0.615489	0.245	0.171	3.18e-126	MG0	Fcrl1
Maf1	1.92e-130	0.317418	0.421	0.354	5.25e-126	MG0	Maf1
Rragc	2.31e-130	-0.592646	0.423	0.531	6.33e-126	MG0	Rragc
Zscan26	3.1e-130	0.396038	0.422	0.353	8.5e-126	MG0	Zscan26
Arpc1b	5.88e-130	-0.345839	0.886	0.849	1.61e-125	MG0	Arpc1b
Zbtb43	7.44e-130	-0.687027	0.134	0.224	2.04e-125	MG0	Zbtb43
Fn1	1.29e-129	-2.58682	0.058	0.119	3.54e-125	MG0	Fn1
Fbxw7	2.72e-129	0.260692	0.583	0.511	7.45e-125	MG0	Fbxw7
Tpcn1	3.43e-129	0.449001	0.35	0.279	9.38e-125	MG0	Tpcn1
Ipmk	3.56e-129	0.417566	0.471	0.4	9.75e-125	MG0	Ipmk
6720427I07Rik	4.06e-129	0.544088	0.323	0.249	1.11e-124	MG0	6720427I07Rik
Rab3ip	4.42e-129	0.53943	0.31	0.238	1.21e-124	MG0	Rab3ip
Nadk2	1.14e-127	0.58882	0.24	0.169	3.11e-123	MG0	Nadk2
S100a11	1.92e-127	-1.72453	0.053	0.114	5.25e-123	MG0	S100a11
Tifab	2.99e-127	0.376947	0.388	0.317	8.18e-123	MG0	Tifab
Tmem63a	5.18e-127	0.268581	0.556	0.493	1.42e-122	MG0	Tmem63a
Arhgap24	7.03e-127	-0.787462	0.46	0.534	1.93e-122	MG0	Arhgap24
Togaram1	9.44e-127	0.452438	0.447	0.38	2.59e-122	MG0	Togaram1
Atad2b	1.29e-126	0.25655	0.664	0.59	3.53e-122	MG0	Atad2b
Adamts16	1.43e-126	0.851449	0.17	0.105	3.9e-122	MG0	Adamts16
Ggta1	3.5e-126	0.281257	0.492	0.421	9.58e-122	MG0	Ggta1
Zc3h4	5.61e-126	0.398776	0.446	0.38	1.54e-121	MG0	Zc3h4
Gpbp1l1	6.62e-126	0.28928	0.475	0.409	1.81e-121	MG0	Gpbp1l1
Snhg6	8.19e-126	-0.782385	0.161	0.254	2.24e-121	MG0	Snhg6
Ip6k2	8.89e-126	0.590379	0.294	0.225	2.44e-121	MG0	Ip6k2
Oscp1	1.13e-125	0.92607	0.164	0.101	3.11e-121	MG0	Oscp1
Or5v1b	1.91e-125	-1.2454	0.069	0.134	5.23e-121	MG0	Or5v1b
Gm44577	3.57e-125	0.991153	0.164	0.099	9.77e-121	MG0	Gm44577
Eif3f	3.86e-125	-0.618334	0.597	0.663	1.06e-120	MG0	Eif3f
Epha2	6e-125	0.342276	0.489	0.407	1.64e-120	MG0	Epha2
Zbtb18	1.05e-124	0.265275	0.492	0.422	2.87e-120	MG0	Zbtb18
Tnfrsf13b	1.1e-124	0.30114	0.383	0.309	3.01e-120	MG0	Tnfrsf13b
Milr1	1.77e-124	-0.908522	0.15	0.235	4.86e-120	MG0	Milr1
Rogdi	3.06e-124	0.252082	0.399	0.325	8.39e-120	MG0	Rogdi
Pkn2	3.28e-124	0.251481	0.64	0.567	8.98e-120	MG0	Pkn2
Raf1	5.23e-124	0.367147	0.497	0.433	1.43e-119	MG0	Raf1
Senp7	5.24e-124	0.4263	0.398	0.327	1.44e-119	MG0	Senp7
Cox6c	6.08e-124	-0.884853	0.403	0.498	1.67e-119	MG0	Cox6c
Ssbp3	9.03e-124	0.438631	0.33	0.259	2.47e-119	MG0	Ssbp3
Tmcc1	1.21e-123	0.26775	0.656	0.583	3.32e-119	MG0	Tmcc1
Msrb1	1.36e-123	-1.10219	0.119	0.199	3.72e-119	MG0	Msrb1
Alpk1	1.86e-123	-0.789684	0.151	0.237	5.09e-119	MG0	Alpk1
Sqor	2.24e-123	0.380701	0.353	0.285	6.13e-119	MG0	Sqor
Prr5l	2.8e-123	-0.862644	0.126	0.209	7.66e-119	MG0	Prr5l
Nab2	4.78e-123	-0.747563	0.154	0.244	1.31e-118	MG0	Nab2
Ankrd13c	5.67e-123	0.305955	0.557	0.49	1.55e-118	MG0	Ankrd13c
Hspa1l	9.21e-123	1.0223	0.139	0.081	2.52e-118	MG0	Hspa1l
Gm29488	9.44e-123	0.70431	0.228	0.159	2.59e-118	MG0	Gm29488
Rgmb	1.18e-122	0.32984	0.419	0.351	3.23e-118	MG0	Rgmb
Eif4ebp1	1.36e-122	-0.839659	0.18	0.275	3.73e-118	MG0	Eif4ebp1
Hltf	5.33e-122	0.250855	0.531	0.458	1.46e-117	MG0	Hltf
Nolc1	6.11e-122	-0.579587	0.46	0.546	1.67e-117	MG0	Nolc1
Ppig	6.24e-122	-0.464693	0.54	0.622	1.71e-117	MG0	Ppig
Acox3	6.59e-122	0.342282	0.565	0.496	1.81e-117	MG0	Acox3
Ctsz	1.12e-121	-0.320351	0.991	0.95	3.06e-117	MG0	Ctsz
Ctnnal1	1.49e-121	0.696067	0.209	0.141	4.07e-117	MG0	Ctnnal1
Il2rg	1.75e-121	-1.11055	0.051	0.109	4.8e-117	MG0	Il2rg
Evi2b	2.78e-121	0.396104	0.473	0.396	7.62e-117	MG0	Evi2b
Flvcr1	3.3e-121	0.600841	0.305	0.236	9.04e-117	MG0	Flvcr1
Atg5	1.03e-120	0.250582	0.5	0.436	2.81e-116	MG0	Atg5
Klhl18	4.47e-120	0.55425	0.325	0.259	1.22e-115	MG0	Klhl18
Ran	4.61e-120	-0.736325	0.606	0.649	1.26e-115	MG0	Ran
Lrig2	1.74e-119	0.438718	0.349	0.279	4.77e-115	MG0	Lrig2
Rbm3	1.93e-119	-0.55269	0.787	0.782	5.27e-115	MG0	Rbm3
4930481A15Rik	2.79e-119	0.957965	0.118	0.065	7.65e-115	MG0	4930481A15Rik
Tnfaip2	3.58e-119	-0.852286	0.167	0.253	9.81e-115	MG0	Tnfaip2
Cotl1	4.83e-119	-0.3459	0.891	0.838	1.32e-114	MG0	Cotl1
Kitl	5.31e-119	0.44092	0.416	0.335	1.45e-114	MG0	Kitl
Scamp5	5.79e-119	0.406064	0.378	0.311	1.59e-114	MG0	Scamp5
Nip7	8.53e-119	-0.770357	0.185	0.28	2.34e-114	MG0	Nip7
Arl4a	9.42e-119	0.479038	0.238	0.169	2.58e-114	MG0	Arl4a
Nlrp1c-ps	1.35e-118	0.591967	0.244	0.175	3.69e-114	MG0	Nlrp1c-ps
Gabarap	1.45e-118	-0.465796	0.799	0.794	3.97e-114	MG0	Gabarap
Zfp654	2.15e-118	0.421341	0.451	0.385	5.89e-114	MG0	Zfp654
Gm15283	3.5e-118	-1.29238	0.054	0.112	9.6e-114	MG0	Gm15283
Pcna	6.95e-118	-0.510434	0.568	0.633	1.9e-113	MG0	Pcna
Fer	8.65e-118	0.260069	0.533	0.464	2.37e-113	MG0	Fer
Pelo	1.2e-117	-0.822747	0.087	0.159	3.28e-113	MG0	Pelo
Igf2bp2	1.36e-117	-1.42485	0.08	0.145	3.73e-113	MG0	Igf2bp2
Bicra	2.37e-117	0.409353	0.379	0.31	6.49e-113	MG0	Bicra
Arsk	7.46e-117	0.510578	0.306	0.239	2.04e-112	MG0	Arsk
Tsen34	7.86e-117	0.3022	0.467	0.405	2.15e-112	MG0	Tsen34
Chordc1	1.52e-116	0.329004	0.496	0.436	4.16e-112	MG0	Chordc1
Snx18	1.79e-116	-0.43239	0.774	0.767	4.9e-112	MG0	Snx18
ENSMUSG00000121501	2.99e-116	0.40744	0.535	0.461	8.19e-112	MG0	ENSMUSG00000121501
Mbd5	3.04e-116	0.263214	0.609	0.542	8.33e-112	MG0	Mbd5
Eaf1	3.11e-116	-0.869363	0.119	0.197	8.51e-112	MG0	Eaf1
Vcam1	3.23e-116	-1.21853	0.058	0.116	8.84e-112	MG0	Vcam1
Utp6	6.09e-116	-0.624156	0.195	0.292	1.67e-111	MG0	Utp6
Abl2	6.19e-116	-0.431682	0.64	0.69	1.69e-111	MG0	Abl2
Lonp2	6.6e-116	0.299472	0.498	0.433	1.81e-111	MG0	Lonp2
Prdx1	9.52e-116	-0.790317	0.741	0.752	2.61e-111	MG0	Prdx1
Mbd2	1.53e-115	-0.653641	0.206	0.305	4.19e-111	MG0	Mbd2
Zfr2	1.7e-115	0.94016	0.135	0.08	4.64e-111	MG0	Zfr2
Jup	2.72e-115	0.312105	0.445	0.371	7.45e-111	MG0	Jup
Chsy1	5.29e-115	0.294903	0.536	0.47	1.45e-110	MG0	Chsy1
Lipe	5.81e-115	0.512274	0.343	0.277	1.59e-110	MG0	Lipe
Nop10	6.35e-115	-0.935572	0.204	0.299	1.74e-110	MG0	Nop10
Plekha4	6.96e-115	0.587832	0.265	0.193	1.91e-110	MG0	Plekha4
Wbp11	8.56e-115	0.293334	0.549	0.493	2.34e-110	MG0	Wbp11
Serbp1	1.29e-114	-0.440907	0.857	0.821	3.55e-110	MG0	Serbp1
Kcnk6	1.43e-114	0.261784	0.491	0.424	3.93e-110	MG0	Kcnk6
Icosl	3.99e-114	0.465323	0.334	0.268	1.09e-109	MG0	Icosl
Fam76b	4.26e-114	0.297334	0.477	0.417	1.17e-109	MG0	Fam76b
Trmt61b	5.94e-114	-0.768758	0.085	0.154	1.63e-109	MG0	Trmt61b
Creb1	6.39e-114	0.279462	0.564	0.491	1.75e-109	MG0	Creb1
Pbdc1	6.98e-114	-0.713817	0.215	0.31	1.91e-109	MG0	Pbdc1
Gm33989	7.14e-114	0.544719	0.288	0.22	1.96e-109	MG0	Gm33989
Ikbke	8.12e-114	0.724268	0.237	0.171	2.23e-109	MG0	Ikbke
Atp5l	1.27e-113	-0.696229	0.542	0.615	3.48e-109	MG0	Atp5l
Hmgn2	1.97e-113	0.273447	0.425	0.359	5.4e-109	MG0	Hmgn2
G3bp1	2.04e-113	-0.417967	0.714	0.73	5.59e-109	MG0	G3bp1
Gm11808	2.53e-113	-1.16721	0.114	0.189	6.92e-109	MG0	Gm11808
St3gal1	3.81e-113	-1.28167	0.046	0.1	1.04e-108	MG0	St3gal1
Cep85l	4.6e-113	0.303388	0.529	0.462	1.26e-108	MG0	Cep85l
Stk40	5.37e-113	-0.537618	0.359	0.462	1.47e-108	MG0	Stk40
Mrpl24	9.15e-113	0.304646	0.401	0.34	2.51e-108	MG0	Mrpl24
M6pr	1.16e-112	-0.530918	0.673	0.698	3.18e-108	MG0	M6pr
Zwint	1.38e-112	-0.65536	0.232	0.331	3.77e-108	MG0	Zwint
Map3k14	1.69e-112	0.284997	0.523	0.453	4.63e-108	MG0	Map3k14
Gadd45a	3.48e-112	0.68715	0.188	0.126	9.54e-108	MG0	Gadd45a
Ctla2b	3.9e-112	-1.23821	0.058	0.116	1.07e-107	MG0	Ctla2b
Sidt2	4.33e-112	0.409897	0.371	0.306	1.19e-107	MG0	Sidt2
Cog5	4.5e-112	0.266527	0.563	0.499	1.23e-107	MG0	Cog5
Rps27l	5.34e-112	-0.834781	0.389	0.482	1.46e-107	MG0	Rps27l
Efnb1	6.78e-112	0.676359	0.23	0.165	1.86e-107	MG0	Efnb1
D7Ertd443e	7.32e-112	0.712677	0.129	0.074	2.01e-107	MG0	D7Ertd443e
Ak2	7.7e-112	-0.688468	0.243	0.344	2.11e-107	MG0	Ak2
Lpar6	1.01e-111	0.3664	0.421	0.354	2.76e-107	MG0	Lpar6
Acsl1	1.21e-111	0.522581	0.4	0.335	3.32e-107	MG0	Acsl1
Gtpbp4	1.5e-111	-0.532862	0.462	0.549	4.1e-107	MG0	Gtpbp4
Gm20045	2.12e-111	1.02074	0.116	0.064	5.81e-107	MG0	Gm20045
Iffo1	2.13e-111	0.316985	0.425	0.361	5.84e-107	MG0	Iffo1
Ing1	2.24e-111	0.410979	0.41	0.347	6.13e-107	MG0	Ing1
Klhl7	4.21e-111	0.285868	0.523	0.458	1.15e-106	MG0	Klhl7
9930021J03Rik	6.5e-111	0.333518	0.542	0.479	1.78e-106	MG0	9930021J03Rik
Ifrd1	7.17e-111	-0.475864	0.979	0.852	1.96e-106	MG0	Ifrd1
Ipo11	7.33e-111	0.470611	0.338	0.274	2.01e-106	MG0	Ipo11
Slc38a9	1.09e-110	0.440136	0.393	0.328	2.98e-106	MG0	Slc38a9
Rbpms	1.55e-110	-0.579352	0.346	0.437	4.24e-106	MG0	Rbpms
Scd2	1.75e-110	-0.90608	0.277	0.371	4.8e-106	MG0	Scd2
Arid3b	2.54e-110	0.395915	0.431	0.363	6.95e-106	MG0	Arid3b
Polr1d	6.18e-110	-0.559777	0.521	0.607	1.69e-105	MG0	Polr1d
Trim14	6.5e-110	0.551495	0.292	0.225	1.78e-105	MG0	Trim14
Trappc9	1.04e-109	0.271733	0.544	0.477	2.84e-105	MG0	Trappc9
Atox1	1.27e-109	-0.672457	0.589	0.653	3.47e-105	MG0	Atox1
Gpr35	1.55e-109	-0.97668	0.101	0.17	4.24e-105	MG0	Gpr35
Armh3	1.89e-109	0.420391	0.387	0.321	5.17e-105	MG0	Armh3
Pbx1	2.41e-109	0.282139	0.389	0.31	6.61e-105	MG0	Pbx1
Mat2b	4.99e-109	0.323202	0.372	0.311	1.37e-104	MG0	Mat2b
Cbx5	7.46e-109	-0.829109	0.165	0.25	2.04e-104	MG0	Cbx5
Gmeb1	1.2e-108	0.377589	0.434	0.373	3.3e-104	MG0	Gmeb1
Phlpp2	1.67e-108	0.450119	0.359	0.295	4.56e-104	MG0	Phlpp2
Abcd1	2.82e-108	0.466641	0.326	0.264	7.71e-104	MG0	Abcd1
Mdn1	3.68e-108	-0.587148	0.385	0.476	1.01e-103	MG0	Mdn1
Ucp2	3.81e-108	-0.601782	0.816	0.795	1.04e-103	MG0	Ucp2
Rbmx	6.89e-108	0.53693	0.289	0.225	1.89e-103	MG0	Rbmx
A930015D03Rik	9.8e-108	0.296098	0.362	0.292	2.68e-103	MG0	A930015D03Rik
Peg10	1.13e-107	0.949599	0.155	0.097	3.09e-103	MG0	Peg10
Eea1	1.29e-107	-0.680539	0.493	0.563	3.54e-103	MG0	Eea1
Gimap6	1.7e-107	0.496267	0.353	0.284	4.65e-103	MG0	Gimap6
Eef1e1	4.67e-107	-0.873154	0.136	0.216	1.28e-102	MG0	Eef1e1
Catip	9.42e-107	1.03997	0.113	0.063	2.58e-102	MG0	Catip
Iffo2	1.08e-106	0.365319	0.447	0.385	2.96e-102	MG0	Iffo2
Nfatc2	1.34e-106	0.303758	0.447	0.384	3.67e-102	MG0	Nfatc2
Zfp110	1.68e-106	0.444294	0.368	0.306	4.61e-102	MG0	Zfp110
4933421O10Rik	1.89e-106	0.524703	0.266	0.201	5.17e-102	MG0	4933421O10Rik
Bcl9l	1.96e-106	0.399773	0.395	0.334	5.37e-102	MG0	Bcl9l
Bcl7b	2.54e-106	0.348177	0.375	0.315	6.95e-102	MG0	Bcl7b
Cox7a2	2.57e-106	-0.807361	0.382	0.475	7.03e-102	MG0	Cox7a2
Snhg1	3.25e-106	-0.523233	0.483	0.558	8.9e-102	MG0	Snhg1
Dnajc24	3.78e-106	0.45244	0.285	0.222	1.04e-101	MG0	Dnajc24
Disc1	3.95e-106	0.264245	0.514	0.448	1.08e-101	MG0	Disc1
Bex3	4.63e-106	-1.15194	0.056	0.113	1.27e-101	MG0	Bex3
Nceh1	4.96e-106	-0.910339	0.114	0.186	1.36e-101	MG0	Nceh1
Dyrk2	5.27e-106	0.29706	0.519	0.461	1.44e-101	MG0	Dyrk2
Cd52	5.59e-106	-0.951483	0.504	0.566	1.53e-101	MG0	Cd52
Akap12	6.05e-106	-2.28175	0.05	0.102	1.66e-101	MG0	Akap12
Mxd4	6.52e-106	0.352868	0.374	0.307	1.79e-101	MG0	Mxd4
Cycs	6.76e-106	-0.78143	0.292	0.39	1.85e-101	MG0	Cycs
Hbb-bs	8.82e-106	-1.22137	0.181	0.265	2.42e-101	MG0	Hbb-bs
Rcor1	1.03e-105	0.2589	0.65	0.582	2.82e-101	MG0	Rcor1
Spred2	1.49e-105	-0.516781	0.353	0.451	4.07e-101	MG0	Spred2
Hif1a	2.03e-105	-0.57207	0.672	0.699	5.56e-101	MG0	Hif1a
Setd7	2.1e-105	-0.646831	0.181	0.269	5.75e-101	MG0	Setd7
Zkscan3	2.42e-105	0.372071	0.424	0.365	6.62e-101	MG0	Zkscan3
Jam2	3.56e-105	0.310993	0.316	0.247	9.76e-101	MG0	Jam2
Fbxo38	3.86e-105	0.337036	0.475	0.417	1.06e-100	MG0	Fbxo38
Traf6	4.11e-105	-0.483213	0.323	0.427	1.13e-100	MG0	Traf6
Abce1	4.92e-105	-0.601633	0.336	0.432	1.35e-100	MG0	Abce1
Atrnl1	5.41e-105	-0.910998	0.073	0.134	1.48e-100	MG0	Atrnl1
Spsb1	5.92e-105	0.277469	0.497	0.433	1.62e-100	MG0	Spsb1
Spryd7	6.54e-105	-0.985683	0.088	0.152	1.79e-100	MG0	Spryd7
Hnrnpll	8.37e-105	-0.605404	0.199	0.291	2.29e-100	MG0	Hnrnpll
Mapk8	1.71e-104	0.36545	0.432	0.369	4.69e-100	MG0	Mapk8
Liph	2.15e-104	0.38247	0.382	0.314	5.9e-100	MG0	Liph
Fcer1g	2.26e-104	-0.429671	0.994	0.963	6.18e-100	MG0	Fcer1g
Nap1l1	4.41e-104	-0.658302	0.539	0.604	1.21e-99	MG0	Nap1l1
Snu13	8.51e-104	-0.560711	0.493	0.578	2.33e-99	MG0	Snu13
Gpx1	8.8e-104	-0.537972	0.717	0.731	2.41e-99	MG0	Gpx1
Syne1	8.91e-104	-2.32728	0.051	0.102	2.44e-99	MG0	Syne1
H2ac25	1.03e-103	0.761946	0.147	0.093	2.81e-99	MG0	H2ac25
Map2k5	1.12e-103	0.308975	0.475	0.414	3.06e-99	MG0	Map2k5
Sh2b2	1.24e-103	-0.51815	0.42	0.509	3.4e-99	MG0	Sh2b2
Abhd6	1.47e-103	0.278493	0.381	0.319	4.02e-99	MG0	Abhd6
Tnfrsf17	2.84e-103	0.664374	0.131	0.078	7.78e-99	MG0	Tnfrsf17
Larp1	3.02e-103	-0.439087	0.641	0.68	8.26e-99	MG0	Larp1
Trim30d	3.07e-103	0.292331	0.404	0.339	8.41e-99	MG0	Trim30d
Lats1	3.7e-103	-0.494654	0.264	0.368	1.01e-98	MG0	Lats1
Rbl2	4.03e-103	0.455479	0.324	0.262	1.1e-98	MG0	Rbl2
Ell2	4.47e-103	-0.864136	0.577	0.604	1.22e-98	MG0	Ell2
Amz1	6.63e-103	0.38883	0.358	0.291	1.82e-98	MG0	Amz1
Cfap45	6.97e-103	0.582678	0.112	0.062	1.91e-98	MG0	Cfap45
Tasor	1.13e-102	0.296371	0.593	0.533	3.08e-98	MG0	Tasor
Rras2	1.39e-102	0.560801	0.247	0.184	3.81e-98	MG0	Rras2
Shmt2	2.1e-102	-0.899292	0.087	0.154	5.75e-98	MG0	Shmt2
Fars2	2.47e-102	0.258098	0.526	0.466	6.77e-98	MG0	Fars2
Zcchc14	2.52e-102	0.385784	0.389	0.329	6.9e-98	MG0	Zcchc14
Mapkapk3	2.63e-102	-0.62254	0.157	0.239	7.22e-98	MG0	Mapkapk3
Dtnbp1	3.06e-102	-0.562311	0.458	0.545	8.38e-98	MG0	Dtnbp1
Galk1	5.64e-102	-0.81515	0.11	0.182	1.54e-97	MG0	Galk1
Gm2237	9.69e-102	0.88099	0.133	0.081	2.65e-97	MG0	Gm2237
Spag9	1.03e-101	-0.381079	0.945	0.842	2.81e-97	MG0	Spag9
Pabpn1	1.22e-101	-0.520094	0.372	0.478	3.35e-97	MG0	Pabpn1
Blm	1.44e-101	-0.88908	0.078	0.14	3.93e-97	MG0	Blm
Cluh	1.51e-101	-0.6365	0.167	0.253	4.15e-97	MG0	Cluh
Cox5b	2.47e-101	-0.880581	0.302	0.394	6.76e-97	MG0	Cox5b
Ss18l2	2.72e-101	-0.94475	0.065	0.123	7.44e-97	MG0	Ss18l2
Hnmt	3.12e-101	0.588367	0.174	0.116	8.55e-97	MG0	Hnmt
Trim65	3.38e-101	0.674029	0.203	0.143	9.26e-97	MG0	Trim65
Slc35c2	4.14e-101	0.256126	0.415	0.356	1.13e-96	MG0	Slc35c2
Fam114a2	4.41e-101	0.290985	0.489	0.439	1.21e-96	MG0	Fam114a2
Pnpla8	1.07e-100	0.266399	0.509	0.453	2.93e-96	MG0	Pnpla8
Cyria	1.1e-100	0.600923	0.256	0.193	3.02e-96	MG0	Cyria
Mcm4	1.2e-100	-1.04291	0.07	0.129	3.3e-96	MG0	Mcm4
Gm3264	1.22e-100	0.793909	0.117	0.067	3.33e-96	MG0	Gm3264
Ifit2	1.32e-100	0.312338	0.145	0.088	3.61e-96	MG0	Ifit2
Bcl9	1.47e-100	0.36317	0.41	0.347	4.02e-96	MG0	Bcl9
Eif3i	2.43e-100	-0.702402	0.364	0.464	6.65e-96	MG0	Eif3i
Jade2	2.7e-100	0.342371	0.432	0.371	7.39e-96	MG0	Jade2
Ifi204	3.01e-100	-1.13395	0.089	0.151	8.25e-96	MG0	Ifi204
Klhl3	3.39e-100	0.664086	0.199	0.139	9.28e-96	MG0	Klhl3
Fcgr4	3.9e-100	-0.884206	0.173	0.252	1.07e-95	MG0	Fcgr4
Tango2	4.29e-100	0.504657	0.304	0.24	1.18e-95	MG0	Tango2
Cyp4f13	4.66e-100	0.474267	0.295	0.234	1.28e-95	MG0	Cyp4f13
3222401L13Rik	5.37e-100	0.697496	0.178	0.12	1.47e-95	MG0	3222401L13Rik
Traf5	8.84e-100	0.299839	0.412	0.35	2.42e-95	MG0	Traf5
Ildr1	1.03e-99	0.365031	0.402	0.333	2.83e-95	MG0	Ildr1
Snrpa1	1.23e-99	-0.791766	0.195	0.283	3.36e-95	MG0	Snrpa1
Prelid1	4e-99	-0.703331	0.338	0.437	1.09e-94	MG0	Prelid1
Taf10	4.61e-99	-0.738922	0.325	0.424	1.26e-94	MG0	Taf10
Cox6b1	6.9e-99	-0.706984	0.538	0.605	1.89e-94	MG0	Cox6b1
Ncl	7.24e-99	-0.321777	0.976	0.901	1.98e-94	MG0	Ncl
Il15	8.27e-99	0.528571	0.244	0.182	2.27e-94	MG0	Il15
Gpd2	8.99e-99	-0.854663	0.078	0.139	2.46e-94	MG0	Gpd2
Adgrl2	1e-98	0.364718	0.378	0.31	2.74e-94	MG0	Adgrl2
Slc44a2	1.08e-98	0.352345	0.347	0.287	2.97e-94	MG0	Slc44a2
Usp32	1.24e-98	0.280286	0.536	0.479	3.4e-94	MG0	Usp32
Akna	1.39e-98	0.291403	0.487	0.431	3.81e-94	MG0	Akna
Larp4b	1.58e-98	-0.40888	0.642	0.692	4.34e-94	MG0	Larp4b
Adrb2	1.82e-98	0.270212	0.409	0.341	4.98e-94	MG0	Adrb2
Snrpd1	2.29e-98	-0.660962	0.341	0.436	6.28e-94	MG0	Snrpd1
Hnrnpa0	3e-98	-0.358738	0.726	0.75	8.21e-94	MG0	Hnrnpa0
P2ry10b	3.46e-98	0.5339	0.225	0.164	9.48e-94	MG0	P2ry10b
Psmd2	5.73e-98	-0.61079	0.377	0.472	1.57e-93	MG0	Psmd2
Gramd1b	8.68e-98	-0.670096	0.131	0.206	2.38e-93	MG0	Gramd1b
H2az2	1.17e-97	0.31074	0.278	0.214	3.19e-93	MG0	H2az2
Apoe	2.54e-97	-2.056	0.463	0.534	6.94e-93	MG0	Apoe
Ctps2	3.22e-97	0.357409	0.376	0.317	8.82e-93	MG0	Ctps2
Gpr183	4.67e-97	-0.665999	0.569	0.628	1.28e-92	MG0	Gpr183
Sult1a1	5.03e-97	0.295697	0.316	0.248	1.38e-92	MG0	Sult1a1
Dctn5	1.08e-96	0.422788	0.265	0.206	2.95e-92	MG0	Dctn5
Atp6v1f	1.18e-96	-0.666385	0.464	0.55	3.23e-92	MG0	Atp6v1f
Dnajb12	1.76e-95	0.323044	0.405	0.35	4.83e-91	MG0	Dnajb12
Frmd6	2.52e-95	0.722298	0.16	0.105	6.9e-91	MG0	Frmd6
Ccdc191	2.79e-95	0.75081	0.183	0.126	7.64e-91	MG0	Ccdc191
Trmt10a	4.52e-95	0.506908	0.301	0.241	1.24e-90	MG0	Trmt10a
Tcp1	4.98e-95	-0.556932	0.5	0.575	1.36e-90	MG0	Tcp1
Srp9	8.24e-95	-0.649696	0.388	0.485	2.26e-90	MG0	Srp9
Nrm	9.26e-95	0.413847	0.247	0.187	2.54e-90	MG0	Nrm
Hjurp	1.28e-94	0.51065	0.289	0.231	3.49e-90	MG0	Hjurp
Kcnj2	1.75e-94	-0.875007	0.122	0.191	4.8e-90	MG0	Kcnj2
Ralgps1	2.21e-94	0.263197	0.42	0.36	6.06e-90	MG0	Ralgps1
Pon3	3.06e-94	0.28371	0.383	0.325	8.38e-90	MG0	Pon3
Slc46a1	3.42e-94	0.458879	0.268	0.21	9.35e-90	MG0	Slc46a1
Gm47096	4.88e-94	0.915333	0.124	0.075	1.34e-89	MG0	Gm47096
Vis1	5.05e-94	0.347397	0.411	0.346	1.38e-89	MG0	Vis1
Trp53inp1	6.52e-94	0.609815	0.188	0.131	1.78e-89	MG0	Trp53inp1
Ndufaf4	1.16e-93	-0.738302	0.122	0.193	3.17e-89	MG0	Ndufaf4
Prnp	1.57e-93	-1.31561	0.057	0.109	4.29e-89	MG0	Prnp
Eif3h	3.67e-93	-0.5533	0.554	0.626	1e-88	MG0	Eif3h
Cox5a	4.53e-93	-0.703355	0.462	0.542	1.24e-88	MG0	Cox5a
Tmem64	4.59e-93	0.311029	0.398	0.342	1.26e-88	MG0	Tmem64
Zfand2a	5.53e-93	-0.548893	0.221	0.306	1.51e-88	MG0	Zfand2a
Igfbp7	7.94e-93	-2.31304	0.083	0.14	2.18e-88	MG0	Igfbp7
Cbx8	1.4e-92	1.0234	0.103	0.059	3.84e-88	MG0	Cbx8
Prkab2	1.53e-92	-0.628492	0.082	0.143	4.19e-88	MG0	Prkab2
Nup88	1.7e-92	0.311718	0.423	0.37	4.66e-88	MG0	Nup88
Gm20470	2.12e-92	0.680886	0.138	0.088	5.81e-88	MG0	Gm20470
Chst11	3.2e-92	-1.146	0.384	0.455	8.77e-88	MG0	Chst11
Llph	3.63e-92	-0.666379	0.278	0.372	9.95e-88	MG0	Llph
Esd	4.86e-92	-0.977904	0.29	0.376	1.33e-87	MG0	Esd
Samd4b	5.73e-92	0.268156	0.562	0.509	1.57e-87	MG0	Samd4b
Sesn3	5.97e-92	0.644083	0.176	0.121	1.63e-87	MG0	Sesn3
Mast3	6.05e-92	0.349859	0.392	0.34	1.66e-87	MG0	Mast3
Fkbp1a	7.15e-92	-0.671931	0.365	0.455	1.96e-87	MG0	Fkbp1a
Atf4	2.02e-91	-0.340609	0.828	0.778	5.52e-87	MG0	Atf4
Fam117a	2.22e-91	0.942524	0.124	0.077	6.08e-87	MG0	Fam117a
Txn1	2.34e-91	-0.766051	0.334	0.419	6.4e-87	MG0	Txn1
Nifk	2.35e-91	-0.691719	0.208	0.294	6.42e-87	MG0	Nifk
Emc6	5.21e-91	-0.62349	0.274	0.373	1.43e-86	MG0	Emc6
Pogk	5.6e-91	-0.538479	0.189	0.275	1.53e-86	MG0	Pogk
Ftsj3	1.05e-90	-0.622333	0.274	0.361	2.87e-86	MG0	Ftsj3
Sema4g	2.33e-90	0.751802	0.155	0.103	6.37e-86	MG0	Sema4g
Dpy19l1	2.49e-90	0.252558	0.402	0.345	6.83e-86	MG0	Dpy19l1
Mybbp1a	2.9e-90	-0.596839	0.415	0.496	7.94e-86	MG0	Mybbp1a
Nlrp1a	3.74e-90	0.739628	0.173	0.119	1.02e-85	MG0	Nlrp1a
Trmt10c	4.55e-90	-0.662962	0.108	0.175	1.25e-85	MG0	Trmt10c
Tmem44	4.79e-90	0.588978	0.199	0.142	1.31e-85	MG0	Tmem44
Mafk	6.2e-90	-0.489699	0.28	0.376	1.7e-85	MG0	Mafk
Carhsp1	6.32e-90	-0.834116	0.06	0.113	1.73e-85	MG0	Carhsp1
Usp14	6.9e-90	-0.578606	0.333	0.425	1.89e-85	MG0	Usp14
Tiam1	7.85e-90	0.351727	0.303	0.239	2.15e-85	MG0	Tiam1
Plagl2	8.19e-90	-0.497697	0.258	0.352	2.24e-85	MG0	Plagl2
Shf	1.17e-89	0.936405	0.114	0.069	3.21e-85	MG0	Shf
Sgk3	1.48e-89	0.251556	0.46	0.403	4.06e-85	MG0	Sgk3
Pde8a	1.65e-89	-0.78836	0.108	0.173	4.52e-85	MG0	Pde8a
Ulk1	1.72e-89	0.439687	0.334	0.278	4.7e-85	MG0	Ulk1
Rnase6	1.73e-89	0.756735	0.113	0.066	4.73e-85	MG0	Rnase6
Eif2s1	1.89e-89	-0.594246	0.384	0.474	5.19e-85	MG0	Eif2s1
Gm9975	2.27e-89	-0.703168	0.075	0.132	6.22e-85	MG0	Gm9975
Epb41l4aos	2.86e-89	-0.756906	0.091	0.153	7.83e-85	MG0	Epb41l4aos
Cnot3	3.09e-89	0.347797	0.404	0.354	8.47e-85	MG0	Cnot3
Exoc6	3.16e-89	0.300857	0.414	0.357	8.65e-85	MG0	Exoc6
Nub1	3.38e-89	0.265223	0.458	0.405	9.25e-85	MG0	Nub1
Cnnm4	5.93e-89	0.629854	0.236	0.182	1.62e-84	MG0	Cnnm4
Tbc1d8	6.17e-89	0.395697	0.337	0.278	1.69e-84	MG0	Tbc1d8
Rnd1	7.11e-89	0.871402	0.123	0.076	1.95e-84	MG0	Rnd1
Cwc25	1.67e-88	0.374669	0.443	0.393	4.59e-84	MG0	Cwc25
Cd83	1.69e-88	-0.32447	0.914	0.828	4.62e-84	MG0	Cd83
Pwp1	1.73e-88	-0.739229	0.101	0.166	4.74e-84	MG0	Pwp1
Pik3r3	1.83e-88	0.68881	0.221	0.161	5.02e-84	MG0	Pik3r3
Polr1h	2.75e-88	0.257979	0.393	0.34	7.52e-84	MG0	Polr1h
Leng8	3.2e-88	-0.561219	0.148	0.225	8.76e-84	MG0	Leng8
Ceacam1	3.52e-88	0.603511	0.19	0.135	9.65e-84	MG0	Ceacam1
Trim24	4.5e-88	0.360384	0.375	0.319	1.23e-83	MG0	Trim24
5430405H02Rik	7.2e-88	0.543099	0.203	0.147	1.97e-83	MG0	5430405H02Rik
Snrpf	1.06e-87	-0.761899	0.331	0.425	2.91e-83	MG0	Snrpf
Jpx	1.33e-87	0.653964	0.213	0.157	3.65e-83	MG0	Jpx
Gpr160	1.44e-87	0.495195	0.227	0.168	3.95e-83	MG0	Gpr160
Nus1	1.51e-87	-0.593798	0.262	0.355	4.14e-83	MG0	Nus1
Ube2s	1.51e-87	0.356353	0.268	0.203	4.14e-83	MG0	Ube2s
Naa16	1.59e-87	0.518926	0.276	0.219	4.35e-83	MG0	Naa16
Atxn7	1.6e-87	0.256148	0.539	0.49	4.38e-83	MG0	Atxn7
Mtmr14	1.66e-87	0.365563	0.416	0.354	4.54e-83	MG0	Mtmr14
Bnip2	1.96e-87	-0.497762	0.448	0.542	5.36e-83	MG0	Bnip2
Accs	2e-87	0.591915	0.193	0.139	5.47e-83	MG0	Accs
Adcy9	2e-87	0.339862	0.351	0.291	5.49e-83	MG0	Adcy9
Katnbl1	2.05e-87	-0.659096	0.109	0.175	5.61e-83	MG0	Katnbl1
Mrpl52	2.07e-87	-0.65923	0.464	0.544	5.68e-83	MG0	Mrpl52
Snrpd3	2.86e-87	-0.783927	0.296	0.386	7.83e-83	MG0	Snrpd3
Manbal	3.75e-87	-0.578772	0.216	0.306	1.03e-82	MG0	Manbal
Pibf1	4.83e-87	0.336392	0.448	0.393	1.32e-82	MG0	Pibf1
Naf1	5.15e-87	-0.548554	0.188	0.271	1.41e-82	MG0	Naf1
Oaz2	5.34e-87	0.429632	0.266	0.211	1.46e-82	MG0	Oaz2
Tmem175	9.03e-87	0.527096	0.232	0.175	2.47e-82	MG0	Tmem175
Dhx57	1.17e-86	0.483622	0.288	0.231	3.2e-82	MG0	Dhx57
Khnyn	1.32e-86	0.408092	0.352	0.298	3.63e-82	MG0	Khnyn
Aen	1.46e-86	-0.762247	0.079	0.137	4.01e-82	MG0	Aen
Adora3	1.85e-86	0.276397	0.404	0.349	5.07e-82	MG0	Adora3
Tasl	2.58e-86	-0.642923	0.145	0.216	7.06e-82	MG0	Tasl
Eif6	2.61e-86	-0.623631	0.294	0.387	7.16e-82	MG0	Eif6
Eps15l1	2.65e-86	0.317963	0.429	0.381	7.27e-82	MG0	Eps15l1
Ncbp3	3.2e-86	0.300517	0.396	0.343	8.77e-82	MG0	Ncbp3
Akr1b10	3.39e-86	0.385216	0.314	0.26	9.3e-82	MG0	Akr1b10
Ing3	4.35e-86	0.450599	0.323	0.269	1.19e-81	MG0	Ing3
Ctso	4.4e-86	0.315046	0.305	0.249	1.21e-81	MG0	Ctso
Zmat1	5.39e-86	0.71708	0.169	0.116	1.47e-81	MG0	Zmat1
Crtap	6.76e-86	-0.832659	0.083	0.141	1.85e-81	MG0	Crtap
Gm43821	2.15e-85	0.947844	0.1	0.057	5.9e-81	MG0	Gm43821
Ift46	2.29e-85	0.665825	0.187	0.135	6.27e-81	MG0	Ift46
Dohh	2.62e-85	-0.600549	0.157	0.238	7.18e-81	MG0	Dohh
Cybc1	2.75e-85	0.298038	0.405	0.357	7.54e-81	MG0	Cybc1
Atic	3.31e-85	-0.719286	0.194	0.274	9.07e-81	MG0	Atic
Nfyc	3.35e-85	0.295329	0.42	0.368	9.18e-81	MG0	Nfyc
Cdkn2d	4.36e-85	-0.985779	0.055	0.104	1.19e-80	MG0	Cdkn2d
Ube3c	5.49e-85	0.307435	0.439	0.386	1.5e-80	MG0	Ube3c
Gm43813	8.64e-85	0.441379	0.331	0.273	2.37e-80	MG0	Gm43813
Rnf145	1.04e-84	0.36067	0.335	0.28	2.86e-80	MG0	Rnf145
Fen1	1.07e-84	-0.772362	0.084	0.143	2.93e-80	MG0	Fen1
Hip1	1.11e-84	-0.778656	0.124	0.189	3.05e-80	MG0	Hip1
Utp15	1.18e-84	-0.476834	0.189	0.275	3.23e-80	MG0	Utp15
Zbtb16	1.46e-84	-1.19184	0.061	0.11	3.99e-80	MG0	Zbtb16
Phaf1	1.54e-84	0.64783	0.203	0.15	4.22e-80	MG0	Phaf1
Cacul1	1.85e-84	-0.503591	0.468	0.542	5.06e-80	MG0	Cacul1
AW554918	1.89e-84	0.326756	0.44	0.382	5.19e-80	MG0	AW554918
Pcyox1	1.94e-84	0.48581	0.27	0.216	5.3e-80	MG0	Pcyox1
Trrap	2.02e-84	0.260605	0.451	0.402	5.52e-80	MG0	Trrap
Setd1b	2.66e-84	0.38344	0.377	0.326	7.3e-80	MG0	Setd1b
Pno1	2.99e-84	-0.842781	0.12	0.187	8.18e-80	MG0	Pno1
Slc9a1	4.28e-84	0.457192	0.338	0.287	1.17e-79	MG0	Slc9a1
D030016M11Rik	5.83e-84	0.921761	0.111	0.068	1.6e-79	MG0	D030016M11Rik
Tafazzin	6.33e-84	0.298612	0.333	0.279	1.73e-79	MG0	Tafazzin
Gm27010	7.81e-84	1.02549	0.103	0.061	2.14e-79	MG0	Gm27010
Themis2	1.02e-83	0.332354	0.33	0.273	2.81e-79	MG0	Themis2
Aopep	1.06e-83	-0.754963	0.42	0.488	2.9e-79	MG0	Aopep
Gabarapl1	1.11e-83	-0.658657	0.141	0.214	3.03e-79	MG0	Gabarapl1
Snrpg	1.26e-83	-0.689164	0.401	0.491	3.46e-79	MG0	Snrpg
Psmd3	1.51e-83	-0.565328	0.303	0.395	4.12e-79	MG0	Psmd3
Rraga	2.93e-83	-0.645716	0.149	0.224	8.02e-79	MG0	Rraga
Tcf20	3.14e-83	0.276078	0.534	0.482	8.61e-79	MG0	Tcf20
Usp21	3.22e-83	0.441411	0.26	0.205	8.82e-79	MG0	Usp21
Abcb1b	4.4e-83	0.462981	0.517	0.461	1.2e-78	MG0	Abcb1b
Tank	4.87e-83	-0.563186	0.551	0.603	1.33e-78	MG0	Tank
Srsf1	5.23e-83	-0.558894	0.25	0.342	1.43e-78	MG0	Srsf1
Arhgef11	6.04e-83	0.352554	0.403	0.351	1.65e-78	MG0	Arhgef11
Gm20274	6.72e-83	0.860484	0.143	0.096	1.84e-78	MG0	Gm20274
Romo1	8.7e-83	-0.823153	0.22	0.303	2.38e-78	MG0	Romo1
Cstpp1	9.22e-83	0.608938	0.226	0.169	2.53e-78	MG0	Cstpp1
Relch	1.17e-82	0.328217	0.406	0.355	3.21e-78	MG0	Relch
Kdsr	1.33e-82	0.448297	0.271	0.217	3.63e-78	MG0	Kdsr
Abracl	1.49e-82	-0.687978	0.277	0.369	4.09e-78	MG0	Abracl
Cep152	1.63e-82	0.317774	0.321	0.261	4.46e-78	MG0	Cep152
Pecr	1.69e-82	0.471563	0.227	0.173	4.63e-78	MG0	Pecr
Synpo	1.93e-82	0.861464	0.117	0.072	5.29e-78	MG0	Synpo
Etv1	1.94e-82	0.382697	0.3	0.241	5.31e-78	MG0	Etv1
Rnf114	2.21e-82	0.353781	0.376	0.329	6.05e-78	MG0	Rnf114
Dmxl2	2.57e-82	-0.71655	0.162	0.236	7.05e-78	MG0	Dmxl2
Tmem100	2.81e-82	0.342378	0.247	0.19	7.7e-78	MG0	Tmem100
Dynlt2a2	2.9e-82	0.808223	0.134	0.087	7.94e-78	MG0	Dynlt2a2
B4galt6	3.27e-82	0.323144	0.402	0.351	8.95e-78	MG0	B4galt6
Kansl3	3.52e-82	-0.468552	0.166	0.245	9.65e-78	MG0	Kansl3
Gps2	3.77e-82	0.266809	0.436	0.39	1.03e-77	MG0	Gps2
Nat10	4e-82	-0.537844	0.119	0.187	1.09e-77	MG0	Nat10
Micu1	4.69e-82	0.255534	0.519	0.467	1.29e-77	MG0	Micu1
Plaa	5.86e-82	-0.46937	0.33	0.422	1.61e-77	MG0	Plaa
Hdac8	6.15e-82	0.385145	0.412	0.351	1.68e-77	MG0	Hdac8
Gtpbp1	6.73e-82	0.374941	0.357	0.308	1.84e-77	MG0	Gtpbp1
Gm17056	7.07e-82	-0.806405	0.076	0.129	1.93e-77	MG0	Gm17056
Btrc	8.34e-82	0.391228	0.33	0.275	2.28e-77	MG0	Btrc
Npc2	8.65e-82	-0.29217	0.959	0.912	2.37e-77	MG0	Npc2
Grwd1	9.39e-82	-0.769079	0.072	0.126	2.57e-77	MG0	Grwd1
Ptk2	1.15e-81	-0.955237	0.069	0.12	3.16e-77	MG0	Ptk2
Ccdc162	1.3e-81	0.38585	0.107	0.064	3.56e-77	MG0	Ccdc162
4930549G23Rik	1.52e-81	0.813543	0.122	0.076	4.15e-77	MG0	4930549G23Rik
Utp20	1.65e-81	-0.572885	0.215	0.294	4.51e-77	MG0	Utp20
Tbc1d1	1.72e-81	-0.502133	0.41	0.498	4.71e-77	MG0	Tbc1d1
Pot1b	1.86e-81	0.591598	0.202	0.147	5.09e-77	MG0	Pot1b
Col15a1	2.48e-81	0.43746	0.287	0.231	6.79e-77	MG0	Col15a1
Junb	2.51e-81	-0.285568	0.998	0.897	6.88e-77	MG0	Junb
Mrnip	4.13e-81	0.638035	0.163	0.113	1.13e-76	MG0	Mrnip
Kmt5a	4.25e-81	-0.548468	0.228	0.313	1.16e-76	MG0	Kmt5a
Shoc2	5.05e-81	0.293915	0.421	0.372	1.38e-76	MG0	Shoc2
Srm	6.72e-81	-0.723773	0.249	0.332	1.84e-76	MG0	Srm
Atp5k	9e-81	-0.948247	0.137	0.203	2.47e-76	MG0	Atp5k
Ddx27	9.06e-81	-0.51117	0.236	0.324	2.48e-76	MG0	Ddx27
Ndufb6	9.31e-81	-0.873174	0.143	0.214	2.55e-76	MG0	Ndufb6
Bop1	1.43e-80	-0.642546	0.106	0.17	3.91e-76	MG0	Bop1
Ptpn12	2.12e-80	-0.524017	0.303	0.382	5.8e-76	MG0	Ptpn12
Cilk1	2.17e-80	0.517863	0.192	0.14	5.95e-76	MG0	Cilk1
Fmnl2	2.71e-80	-0.877635	0.467	0.531	7.41e-76	MG0	Fmnl2
Rev3l	3.52e-80	0.324384	0.454	0.399	9.63e-76	MG0	Rev3l
Sec61b	4.26e-80	-0.697891	0.49	0.561	1.17e-75	MG0	Sec61b
Mecp2	4.3e-80	0.283493	0.471	0.416	1.18e-75	MG0	Mecp2
Xpa	4.52e-80	0.473466	0.228	0.176	1.24e-75	MG0	Xpa
Slc30a7	5.79e-80	-0.494609	0.292	0.383	1.58e-75	MG0	Slc30a7
AU040320	6.01e-80	0.379381	0.369	0.321	1.65e-75	MG0	AU040320
Ppm1e	9.28e-80	0.773842	0.169	0.117	2.54e-75	MG0	Ppm1e
Zfp106	1.44e-79	-0.470271	0.506	0.583	3.96e-75	MG0	Zfp106
Fundc2	1.67e-79	-0.866718	0.126	0.193	4.57e-75	MG0	Fundc2
Atp5g2	1.79e-79	-0.573384	0.718	0.738	4.9e-75	MG0	Atp5g2
Klf13	2.9e-79	-0.387526	0.625	0.67	7.94e-75	MG0	Klf13
Cnnm2	3.46e-79	0.391388	0.251	0.194	9.47e-75	MG0	Cnnm2
Dgat1	4.12e-79	0.615411	0.186	0.136	1.13e-74	MG0	Dgat1
Wsb2	6.04e-79	-0.529933	0.196	0.28	1.65e-74	MG0	Wsb2
Sparcl1	6.23e-79	-2.23596	0.116	0.173	1.71e-74	MG0	Sparcl1
Eva1a	7.19e-79	0.527841	0.193	0.14	1.97e-74	MG0	Eva1a
Depdc5	7.26e-79	0.381724	0.351	0.299	1.99e-74	MG0	Depdc5
Gm55122	7.75e-79	0.40792	0.222	0.167	2.12e-74	MG0	Gm55122
Rrad	8.02e-79	0.525039	0.358	0.301	2.2e-74	MG0	Rrad
Gm11944	9.75e-79	0.85956	0.11	0.067	2.67e-74	MG0	Gm11944
C87436	1.53e-78	0.441124	0.294	0.242	4.2e-74	MG0	C87436
Dbi	2.11e-78	-0.860447	0.32	0.403	5.77e-74	MG0	Dbi
Nop16	2.5e-78	-0.755631	0.148	0.22	6.85e-74	MG0	Nop16
Orai2	3.8e-78	-0.528919	0.376	0.454	1.04e-73	MG0	Orai2
B230369F24Rik	5.24e-78	0.730669	0.137	0.091	1.43e-73	MG0	B230369F24Rik
Pacc1	6.83e-78	0.272593	0.408	0.357	1.87e-73	MG0	Pacc1
Uqcr11	8.07e-78	-0.777546	0.31	0.393	2.21e-73	MG0	Uqcr11
Ggt5	9.41e-78	0.511916	0.192	0.14	2.58e-73	MG0	Ggt5
Trim25	1.19e-77	-0.701287	0.218	0.296	3.26e-73	MG0	Trim25
Bbip1	1.25e-77	0.276509	0.351	0.299	3.41e-73	MG0	Bbip1
Limd1	1.47e-77	-0.542883	0.138	0.207	4.03e-73	MG0	Limd1
Atp5g3	1.66e-77	-0.689905	0.286	0.373	4.55e-73	MG0	Atp5g3
Tma16	2.38e-77	-0.729249	0.104	0.165	6.51e-73	MG0	Tma16
Lsm7	2.53e-77	-0.873031	0.147	0.218	6.93e-73	MG0	Lsm7
Pim3	2.94e-77	-0.570665	0.275	0.359	8.06e-73	MG0	Pim3
Rbis	3.37e-77	-0.62038	0.204	0.286	9.22e-73	MG0	Rbis
Ybx1	4.96e-77	-0.412421	0.894	0.841	1.36e-72	MG0	Ybx1
Dym	7.34e-77	0.277933	0.405	0.356	2.01e-72	MG0	Dym
Siva1	1.18e-76	-0.795627	0.096	0.155	3.23e-72	MG0	Siva1
Serpinf1	1.71e-76	0.343337	0.21	0.156	4.68e-72	MG0	Serpinf1
Uqcrfs1	1.79e-76	-0.625129	0.263	0.354	4.9e-72	MG0	Uqcrfs1
Mettl7a1	2.07e-76	0.350828	0.253	0.201	5.67e-72	MG0	Mettl7a1
Nsa2	2.37e-76	-0.574256	0.581	0.649	6.5e-72	MG0	Nsa2
Wasl	2.57e-76	-0.434682	0.432	0.52	7.05e-72	MG0	Wasl
H2ac20	2.91e-76	0.60836	0.18	0.131	7.98e-72	MG0	H2ac20
Atp5j2	3.04e-76	-0.726706	0.388	0.468	8.33e-72	MG0	Atp5j2
Foxn2	3.72e-76	-0.459127	0.233	0.316	1.02e-71	MG0	Foxn2
Nherf1	7.13e-76	0.317427	0.347	0.297	1.95e-71	MG0	Nherf1
Itgb1	7.36e-76	-0.3481	0.806	0.785	2.02e-71	MG0	Itgb1
Arpc1a	1.13e-75	-0.563163	0.361	0.456	3.09e-71	MG0	Arpc1a
Rbfox1	1.25e-75	0.51229	0.245	0.189	3.43e-71	MG0	Rbfox1
Lrrfip1	1.55e-75	-0.414016	0.704	0.71	4.25e-71	MG0	Lrrfip1
Sp2	1.81e-75	0.468442	0.277	0.228	4.97e-71	MG0	Sp2
Trmt61a	2.67e-75	-0.702783	0.075	0.128	7.32e-71	MG0	Trmt61a
Ipo4	2.77e-75	-0.528025	0.116	0.181	7.58e-71	MG0	Ipo4
Rrp15	4.32e-75	-0.656392	0.132	0.199	1.18e-70	MG0	Rrp15
Med7	5.33e-75	-0.460403	0.301	0.397	1.46e-70	MG0	Med7
Txndc5	5.91e-75	-0.582389	0.212	0.295	1.62e-70	MG0	Txndc5
Usp11	6.57e-75	0.71804	0.13	0.085	1.8e-70	MG0	Usp11
Psmd14	6.82e-75	-0.589922	0.407	0.48	1.87e-70	MG0	Psmd14
Bcl2l13	8.53e-75	0.368092	0.378	0.329	2.34e-70	MG0	Bcl2l13
Grpel1	8.57e-75	-0.6108	0.212	0.295	2.35e-70	MG0	Grpel1
Ufm1	9.94e-75	-0.675712	0.179	0.256	2.72e-70	MG0	Ufm1
4833438C02Rik	1.37e-74	0.765203	0.167	0.12	3.76e-70	MG0	4833438C02Rik
Gsk3a	1.53e-74	0.43819	0.305	0.26	4.19e-70	MG0	Gsk3a
Plxna4os1	1.81e-74	0.516452	0.135	0.089	4.97e-70	MG0	Plxna4os1
Zfp384	2.07e-74	0.288144	0.46	0.417	5.68e-70	MG0	Zfp384
Tdrd7	2.23e-74	0.346608	0.317	0.267	6.12e-70	MG0	Tdrd7
Timm23	2.34e-74	-0.485828	0.452	0.526	6.4e-70	MG0	Timm23
Dis3l2	2.67e-74	0.266483	0.501	0.448	7.3e-70	MG0	Dis3l2
Micos13	2.88e-74	-0.729358	0.289	0.376	7.88e-70	MG0	Micos13
Cct6a	2.99e-74	-0.587019	0.581	0.62	8.19e-70	MG0	Cct6a
Ccdc122	3.13e-74	0.58294	0.187	0.137	8.56e-70	MG0	Ccdc122
Rcc1l	3.8e-74	-0.667802	0.068	0.118	1.04e-69	MG0	Rcc1l
Zswim5	4.46e-74	0.822945	0.116	0.073	1.22e-69	MG0	Zswim5
Efnb2	4.64e-74	0.617104	0.129	0.084	1.27e-69	MG0	Efnb2
Rgs7bp	4.84e-74	0.452676	0.233	0.177	1.33e-69	MG0	Rgs7bp
Csrnp2	5.35e-74	0.783565	0.135	0.091	1.47e-69	MG0	Csrnp2
Cemip2	5.4e-74	0.631413	0.172	0.124	1.48e-69	MG0	Cemip2
Pygm	5.55e-74	0.932117	0.113	0.072	1.52e-69	MG0	Pygm
Dcp1a	5.7e-74	-0.523131	0.133	0.199	1.56e-69	MG0	Dcp1a
Adamts6	5.72e-74	0.632727	0.174	0.123	1.57e-69	MG0	Adamts6
Ptpn11	7.54e-74	-0.467022	0.302	0.395	2.06e-69	MG0	Ptpn11
Emsy	9.19e-74	0.398052	0.345	0.297	2.52e-69	MG0	Emsy
Plekho2	1.07e-73	-0.361803	0.592	0.64	2.93e-69	MG0	Plekho2
Pvt1	1.6e-73	-0.606317	0.487	0.543	4.38e-69	MG0	Pvt1
Heatr1	1.72e-73	-0.535017	0.276	0.36	4.71e-69	MG0	Heatr1
Zfp64	1.87e-73	-0.64147	0.135	0.201	5.11e-69	MG0	Zfp64
Elavl4	2.03e-73	0.696263	0.156	0.108	5.57e-69	MG0	Elavl4
Timm17a	2.06e-73	-0.612109	0.213	0.293	5.64e-69	MG0	Timm17a
Wdr36	2.18e-73	-0.585644	0.146	0.215	5.98e-69	MG0	Wdr36
Gys1	2.33e-73	-0.90197	0.057	0.102	6.37e-69	MG0	Gys1
Gdap2	2.92e-73	0.300867	0.401	0.348	8e-69	MG0	Gdap2
Gm56582	3.33e-73	0.569432	0.208	0.16	9.12e-69	MG0	Gm56582
Prdx5	4.28e-73	-0.666094	0.567	0.617	1.17e-68	MG0	Prdx5
Mief1	4.58e-73	-0.582345	0.095	0.153	1.25e-68	MG0	Mief1
Tmem63b	7.5e-73	-0.458891	0.16	0.233	2.05e-68	MG0	Tmem63b
Dgkz	1.15e-72	-0.454462	0.611	0.648	3.15e-68	MG0	Dgkz
Hycc1	1.27e-72	0.446897	0.273	0.223	3.47e-68	MG0	Hycc1
Zfp24	1.56e-72	0.281156	0.37	0.324	4.27e-68	MG0	Zfp24
Atp6v1h	1.58e-72	-0.511157	0.422	0.499	4.34e-68	MG0	Atp6v1h
Gm40841	1.81e-72	0.43955	0.245	0.189	4.94e-68	MG0	Gm40841
Ndufb2	2.66e-72	-0.739638	0.153	0.223	7.29e-68	MG0	Ndufb2
Dcaf5	2.7e-72	0.316352	0.427	0.383	7.39e-68	MG0	Dcaf5
Cpsf7	5.49e-72	0.258862	0.497	0.456	1.5e-67	MG0	Cpsf7
Naa20	7.02e-72	-0.563797	0.291	0.376	1.92e-67	MG0	Naa20
Ankrd10	8.43e-72	0.280039	0.401	0.355	2.31e-67	MG0	Ankrd10
Mlph	9.57e-72	0.26304	0.376	0.319	2.62e-67	MG0	Mlph
Tgif2	9.84e-72	0.316436	0.387	0.331	2.7e-67	MG0	Tgif2
Park7	1.12e-71	-0.692672	0.459	0.534	3.06e-67	MG0	Park7
Man2a2	1.73e-71	0.270071	0.362	0.313	4.73e-67	MG0	Man2a2
H2-Ob	1.97e-71	0.532037	0.155	0.109	5.4e-67	MG0	H2-Ob
Gm16023	2.07e-71	0.706756	0.153	0.107	5.67e-67	MG0	Gm16023
Nol4l	2.07e-71	0.405811	0.322	0.269	5.68e-67	MG0	Nol4l
Eif4e	2.21e-71	-0.436947	0.499	0.572	6.04e-67	MG0	Eif4e
Idh3a	2.35e-71	-0.782499	0.114	0.176	6.43e-67	MG0	Idh3a
Nfe2l2	2.71e-71	-0.32308	0.904	0.831	7.43e-67	MG0	Nfe2l2
Tbck	3.08e-71	0.311107	0.407	0.362	8.43e-67	MG0	Tbck
Ywhag	3.08e-71	-0.412011	0.559	0.618	8.45e-67	MG0	Ywhag
Txndc11	3.18e-71	0.275091	0.408	0.362	8.72e-67	MG0	Txndc11
Dennd1c	4.32e-71	0.359035	0.339	0.29	1.18e-66	MG0	Dennd1c
Prdm9	6.46e-71	0.865549	0.125	0.083	1.77e-66	MG0	Prdm9
Ndufa1	6.9e-71	-0.774284	0.222	0.299	1.89e-66	MG0	Ndufa1
Mex3b	7.08e-71	0.659216	0.161	0.114	1.94e-66	MG0	Mex3b
Cct5	8.57e-71	-0.574979	0.444	0.519	2.35e-66	MG0	Cct5
Nup62	9e-71	-0.53837	0.107	0.167	2.46e-66	MG0	Nup62
Ndufc1	1.58e-70	-0.797822	0.198	0.272	4.33e-66	MG0	Ndufc1
Mrpl12	2.09e-70	-0.664937	0.224	0.304	5.73e-66	MG0	Mrpl12
Ankrd49	2.49e-70	-0.587633	0.113	0.173	6.81e-66	MG0	Ankrd49
Mvp	2.7e-70	-0.370013	0.309	0.402	7.41e-66	MG0	Mvp
Slc30a1	3.79e-70	-0.751416	0.084	0.136	1.04e-65	MG0	Slc30a1
Ctsl	3.85e-70	-0.399	0.992	0.949	1.05e-65	MG0	Ctsl
Pkib	4.39e-70	-0.700082	0.137	0.2	1.2e-65	MG0	Pkib
Irag2	4.78e-70	0.285712	0.337	0.287	1.31e-65	MG0	Irag2
N4bp2l1	5.3e-70	0.328468	0.312	0.259	1.45e-65	MG0	N4bp2l1
[truncated: 35,683 more rows]

## Sheet: Data S6 Neu_subtype.Markers
Data S6 Neu_subtype.Markers
	p_val	avg_log2FC	pct.1	pct.2	p_val_adj	cluster	gene
Mmp9	0	-1.98797	0.359	0.774	0	Neu2	Mmp9
Eea1	0	2.32634	0.692	0.319	0	Neu2	Eea1
Cd274	0	1.89016	0.737	0.394	0	Neu2	Cd274
Thbs1	0	1.55511	0.856	0.563	0	Neu2	Thbs1
Hp	0	-1.26096	0.633	0.917	0	Neu2	Hp
Basp1	0	1.69028	0.886	0.627	0	Neu2	Basp1
Smox	0	1.27812	0.888	0.654	0	Neu2	Smox
Cd52	0	-1.42281	0.715	0.942	0	Neu2	Cd52
Hcar2	0	1.3348	0.915	0.689	0	Neu2	Hcar2
Zeb2	0	1.5586	0.919	0.709	0	Neu2	Zeb2
Sgms2	0	1.43809	0.943	0.757	0	Neu2	Sgms2
Pik3ap1	0	1.37906	0.956	0.786	0	Neu2	Pik3ap1
Plin2	0	1.23753	0.937	0.791	0	Neu2	Plin2
Actb	0	-0.787345	0.943	0.998	0	Neu2	Actb
Suco	1.53852042114964e-320	1.47784	0.91	0.726	4.21339202536041e-316	Neu2	Suco
Lrg1	2.87779404864443e-317	-1.50647	0.433	0.803	7.88112678161762e-313	Neu2	Lrg1
Selplg	3.47583e-308	-1.28346	0.521	0.84	9.51892e-304	Neu2	Selplg
Fnip2	1.60998e-307	2.57156	0.588	0.246	4.4091e-303	Neu2	Fnip2
Ccl3	7.98474e-305	1.72563	0.792	0.499	2.1867e-300	Neu2	Ccl3
Ccdc126	3.04439e-304	2.8714	0.407	0.101	8.33736e-300	Neu2	Ccdc126
Pfn1	5.56964e-303	-1.0769	0.662	0.907	1.5253e-298	Neu2	Pfn1
Coro1a	5.21601e-299	-1.09115	0.619	0.889	1.42846e-294	Neu2	Coro1a
Nfam1	4.76947e-297	-1.75359	0.261	0.649	1.30617e-292	Neu2	Nfam1
Fmnl2	1.11297e-296	1.71511	0.797	0.502	3.04798e-292	Neu2	Fmnl2
Ly6e	1.35766e-295	-1.88327	0.301	0.665	3.7181e-291	Neu2	Ly6e
Tmsb4x	7.86248e-294	-0.819518	0.958	0.996	2.15322e-289	Neu2	Tmsb4x
Tnfrsf23	1.2704e-292	1.8377	0.686	0.354	3.47911e-288	Neu2	Tnfrsf23
Ero1a	2.66046e-289	3.27875	0.479	0.177	7.28594e-285	Neu2	Ero1a
Arpc1b	2.72146e-283	-1.24277	0.534	0.82	7.453e-279	Neu2	Arpc1b
Dennd4a	1.07828e-280	-1.08865	0.753	0.938	2.95298e-276	Neu2	Dennd4a
Ankrd33b	2.05902e-275	1.23855	0.894	0.694	5.63883e-271	Neu2	Ankrd33b
1700017B05Rik	7.45698e-273	1.73131	0.637	0.317	2.04217e-268	Neu2	1700017B05Rik
Gpx1	1.23647e-271	-1.77667	0.277	0.639	3.3862e-267	Neu2	Gpx1
Lsp1	2.56616e-261	-1.69156	0.322	0.662	7.02767e-257	Neu2	Lsp1
Zfp292	5.70057e-260	1.76187	0.664	0.372	1.56116e-255	Neu2	Zfp292
Tnfrsf26	1.08314e-259	1.9831	0.512	0.194	2.96628e-255	Neu2	Tnfrsf26
Npepps	4.42312e-259	1.51983	0.763	0.503	1.21131e-254	Neu2	Npepps
Ucp2	6.12276e-259	-1.38431	0.432	0.754	1.67678e-254	Neu2	Ucp2
Arfgef2	5.24824e-258	2.18792	0.525	0.214	1.43728e-253	Neu2	Arfgef2
Vps4b	1.33705e-255	1.37213	0.812	0.587	3.66166e-251	Neu2	Vps4b
Rac2	3.77141e-255	-1.14	0.527	0.822	1.03284e-250	Neu2	Rac2
Ftl1	1.10074e-252	1.06363	0.958	0.993	3.01449e-248	Neu2	Ftl1
Ifrd1	1.62644e-249	1.87246	0.798	0.578	4.45417e-245	Neu2	Ifrd1
Akap13	3.64335e-249	-1.34537	0.387	0.728	9.97768e-245	Neu2	Akap13
Spi1	1.90455e-248	-0.974863	0.665	0.896	5.2158e-244	Neu2	Spi1
Cotl1	3.49188e-246	-1.32663	0.449	0.751	9.56287e-242	Neu2	Cotl1
Gla	3.5903e-246	1.42595	0.671	0.356	9.8324e-242	Neu2	Gla
Tiparp	3.41471e-244	1.20531	0.89	0.705	9.35152e-240	Neu2	Tiparp
Osbpl8	3.33226e-241	1.97715	0.695	0.422	9.12572e-237	Neu2	Osbpl8
Cd9	8.63777e-241	0.825333	0.945	0.873	2.36554e-236	Neu2	Cd9
Mbnl2	1.49893e-240	1.31927	0.909	0.777	4.10498e-236	Neu2	Mbnl2
Pgam1	1.05086e-238	1.43208	0.719	0.476	2.87789e-234	Neu2	Pgam1
Egln3	3.71118e-238	2.17696	0.505	0.211	1.01634e-233	Neu2	Egln3
Pfkp	2.19952e-237	1.97431	0.547	0.256	6.02361e-233	Neu2	Pfkp
Slc7a11	1.19366e-235	1.17438	0.918	0.783	3.26895e-231	Neu2	Slc7a11
Atp6v1a	1.58181e-235	1.54582	0.758	0.533	4.33195e-231	Neu2	Atp6v1a
Itm2b	2.0156e-234	-1.02513	0.611	0.847	5.51991e-230	Neu2	Itm2b
Hilpda	3.25419e-234	1.94936	0.586	0.299	8.91192e-230	Neu2	Hilpda
Alox5ap	8.408e-231	-0.836997	0.776	0.961	2.30261e-226	Neu2	Alox5ap
Sema4a	2.35316e-230	-1.80207	0.197	0.543	6.44436e-226	Neu2	Sema4a
Rhov	2.6179e-223	2.03769	0.48	0.191	7.16938e-219	Neu2	Rhov
Cst3	7.13398e-223	-1.36618	0.625	0.837	1.95371e-218	Neu2	Cst3
Tgfbi	2.48589e-222	-1.8274	0.225	0.556	6.80785e-218	Neu2	Tgfbi
Pglyrp1	1.7358e-221	-1.61016	0.381	0.687	4.75366e-217	Neu2	Pglyrp1
Anxa1	9.68085e-215	-2.24534	0.245	0.555	2.6512e-210	Neu2	Anxa1
Pfkl	7.50763e-214	2.12425	0.416	0.149	2.05604e-209	Neu2	Pfkl
Lilrb4a	1.0019e-213	0.762046	0.962	0.924	2.7438e-209	Neu2	Lilrb4a
Bsg	1.19607e-213	1.69208	0.646	0.413	3.27556e-209	Neu2	Bsg
Klf13	4.75695e-207	-1.10702	0.454	0.749	1.30274e-202	Neu2	Klf13
Ier2	5.08688e-206	-1.16902	0.462	0.753	1.39309e-201	Neu2	Ier2
Bnip3	7.69216e-206	2.18006	0.51	0.252	2.10658e-201	Neu2	Bnip3
Arhgap45	1.02309e-205	-1.69139	0.2	0.521	2.80183e-201	Neu2	Arhgap45
Ccnd3	3.47608e-203	-1.05846	0.425	0.744	9.51959e-199	Neu2	Ccnd3
Pilra	2.74397e-201	-1.48131	0.304	0.61	7.51463e-197	Neu2	Pilra
Tspo	7.22739e-201	-1.33252	0.433	0.718	1.97929e-196	Neu2	Tspo
Pip5k1b	3.74369e-200	-1.98056	0.145	0.456	1.02525e-195	Neu2	Pip5k1b
Rps6ka2	4.50108e-200	2.35368	0.446	0.186	1.23266e-195	Neu2	Rps6ka2
Fnip1	5.30099e-199	1.07325	0.814	0.594	1.45173e-194	Neu2	Fnip1
Lrrfip2	7.46652e-199	1.57627	0.714	0.485	2.04478e-194	Neu2	Lrrfip2
Sla	1.05643e-195	-1.50232	0.244	0.564	2.89314e-191	Neu2	Sla
Ptpn6	2.49e-195	-1.5322	0.245	0.558	6.81911e-191	Neu2	Ptpn6
Xylt1	3.48041e-195	1.11047	0.896	0.783	9.53145e-191	Neu2	Xylt1
Gm13986	3.03659e-194	1.83843	0.492	0.218	8.31601e-190	Neu2	Gm13986
AB124611	3.34671e-193	-1.36875	0.356	0.646	9.16529e-189	Neu2	AB124611
Peds1	1.5231e-192	1.7646	0.576	0.348	4.17116e-188	Neu2	Peds1
Ankrd44	1.202e-190	-1.0791	0.379	0.696	3.29179e-186	Neu2	Ankrd44
Clec4d	2.27797e-189	0.82054	0.969	0.942	6.23846e-185	Neu2	Clec4d
Tnfaip2	2.50931e-189	-1.23286	0.511	0.774	6.872e-185	Neu2	Tnfaip2
Ssh2	1.04041e-188	-1.01015	0.474	0.765	2.84928e-184	Neu2	Ssh2
A930007I19Rik	1.59995e-188	2.2203	0.337	0.102	4.38161e-184	Neu2	A930007I19Rik
Cxcl3	1.27242e-187	1.38918	0.712	0.458	3.48465e-183	Neu2	Cxcl3
Rab9	2.43216e-187	1.69626	0.461	0.198	6.66073e-183	Neu2	Rab9
Prkcb	3.88492e-187	-1.40295	0.257	0.569	1.06392e-182	Neu2	Prkcb
Il15	5.77686e-186	2.01127	0.546	0.296	1.58205e-181	Neu2	Il15
Arhgdib	2.93751e-185	-1.29327	0.428	0.689	8.04465e-181	Neu2	Arhgdib
Gm26740	3.0458e-185	-1.13316	0.358	0.677	8.34122e-181	Neu2	Gm26740
Arhgap15	1.00477e-184	-1.43052	0.398	0.67	2.75166e-180	Neu2	Arhgap15
Plgrkt	3.14864e-184	1.82336	0.488	0.23	8.62288e-180	Neu2	Plgrkt
Ccpg1	1.10993e-183	-1.36212	0.332	0.622	3.03966e-179	Neu2	Ccpg1
Atrnl1	1.07758e-180	-1.03321	0.332	0.642	2.95107e-176	Neu2	Atrnl1
Pdcd1lg2	2.31917e-180	2.3853	0.302	0.085	6.35127e-176	Neu2	Pdcd1lg2
Stx11	6.05844e-180	1.11804	0.776	0.576	1.65917e-175	Neu2	Stx11
Sh2d3c	7.9073e-179	1.25624	0.681	0.417	2.16549e-174	Neu2	Sh2d3c
E230032D23Rik	4.92892e-178	1.72716	0.506	0.241	1.34983e-173	Neu2	E230032D23Rik
Mreg	5.39164e-178	2.24433	0.357	0.123	1.47655e-173	Neu2	Mreg
Cxcl2	1.16386e-175	0.636912	0.993	0.955	3.18736e-171	Neu2	Cxcl2
Nr4a1	5.63026e-175	-1.79397	0.3	0.578	1.5419e-170	Neu2	Nr4a1
Skap2	3.93465e-173	-0.759031	0.549	0.816	1.07754e-168	Neu2	Skap2
Ipcef1	1.16935e-172	-2.05853	0.121	0.403	3.20238e-168	Neu2	Ipcef1
Fgr	2.49147e-172	-0.835498	0.563	0.823	6.82313e-168	Neu2	Fgr
Ppp3ca	2.86292e-172	-1.21478	0.308	0.606	7.8404e-168	Neu2	Ppp3ca
Cstb	6.4081e-172	1.38684	0.733	0.556	1.75492e-167	Neu2	Cstb
Lilrb4b	1.96581e-170	1.29338	0.675	0.54	5.38356e-166	Neu2	Lilrb4b
Gmfg	5.36072e-170	-0.861221	0.614	0.833	1.46809e-165	Neu2	Gmfg
Cxcr2	5.3671e-170	-0.869907	0.644	0.865	1.46983e-165	Neu2	Cxcr2
Emb	6.04398e-169	-1.11882	0.39	0.674	1.6552e-164	Neu2	Emb
Dock8	8.87975e-169	-1.88434	0.132	0.408	2.43181e-164	Neu2	Dock8
Etv6	1.12149e-168	-1.36577	0.225	0.519	3.07132e-164	Neu2	Etv6
Pip4k2a	4.69914e-168	-1.33146	0.252	0.545	1.28691e-163	Neu2	Pip4k2a
Sfxn5	8.04891e-168	-1.71839	0.144	0.426	2.20427e-163	Neu2	Sfxn5
Pygl	2.36637e-167	-1.08839	0.423	0.691	6.48055e-163	Neu2	Pygl
Syne1	5.06319e-167	1.67409	0.641	0.412	1.38661e-162	Neu2	Syne1
Junb	2.17791e-166	-0.667155	0.913	0.976	5.96443e-162	Neu2	Junb
Slc3a2	1.13427e-165	1.20626	0.66	0.423	3.10632e-161	Neu2	Slc3a2
Sh3bgrl3	1.2427e-165	-0.905735	0.574	0.805	3.40326e-161	Neu2	Sh3bgrl3
Ncf1	2.45699e-165	-1.16151	0.503	0.744	6.72871e-161	Neu2	Ncf1
Gm43661	6.87141e-165	2.03012	0.337	0.114	1.8818e-160	Neu2	Gm43661
Tpi1	4.20474e-164	1.65611	0.533	0.294	1.15151e-159	Neu2	Tpi1
Ldha	5.14725e-164	1.47933	0.688	0.523	1.40963e-159	Neu2	Ldha
Cebpd	1.05136e-163	-1.37924	0.272	0.566	2.87925e-159	Neu2	Cebpd
Plekhm2	2.62446e-163	1.54221	0.491	0.243	7.18735e-159	Neu2	Plekhm2
Pgk1	2.75656e-163	1.33585	0.595	0.361	7.54913e-159	Neu2	Pgk1
Fth1	1.09608e-162	0.981879	0.989	0.998	3.00173e-158	Neu2	Fth1
Rcsd1	1.14363e-162	-1.4443	0.208	0.493	3.13195e-158	Neu2	Rcsd1
Cyth1	5.82307e-161	1.03019	0.821	0.655	1.59471e-156	Neu2	Cyth1
Soat1	6.47807e-161	1.53112	0.576	0.341	1.77408e-156	Neu2	Soat1
Alcam	1.69097e-158	1.33652	0.783	0.618	4.6309e-154	Neu2	Alcam
Ubc	2.86584e-156	0.705565	0.927	0.906	7.8484e-152	Neu2	Ubc
Fam162a	5.47583e-156	2.15461	0.364	0.146	1.49961e-151	Neu2	Fam162a
Ripor2	1.06086e-155	-1.24649	0.466	0.713	2.90528e-151	Neu2	Ripor2
Ell	4.8434e-155	1.36115	0.573	0.329	1.32641e-150	Neu2	Ell
Ltb	1.13197e-154	-2.13947	0.128	0.387	3.10001e-150	Neu2	Ltb
Wsb1	8.22007e-154	1.10528	0.756	0.568	2.25115e-149	Neu2	Wsb1
Irf1	9.52795e-154	-1.7209	0.24	0.511	2.60932e-149	Neu2	Irf1
Il1b	4.36225e-153	-0.952724	0.904	0.933	1.19465e-148	Neu2	Il1b
Siglece	1.01475e-152	-1.42819	0.219	0.492	2.779e-148	Neu2	Siglece
Cdkn1a	1.09712e-152	0.942923	0.747	0.523	3.00458e-148	Neu2	Cdkn1a
Arrb2	1.65154e-152	-1.31957	0.274	0.543	4.52291e-148	Neu2	Arrb2
Hck	2.43267e-152	-1.41135	0.258	0.53	6.6621e-148	Neu2	Hck
Slc2a1	3.52489e-149	1.12429	0.729	0.543	9.65326e-145	Neu2	Slc2a1
Nampt	4.11661e-148	1.46758	0.507	0.266	1.12737e-143	Neu2	Nampt
Rin3	1.32e-146	-1.15846	0.271	0.548	3.61496e-142	Neu2	Rin3
Sema4d	2.10882e-146	1.03741	0.824	0.662	5.7752e-142	Neu2	Sema4d
Fyb	1.00021e-145	-0.963812	0.416	0.683	2.73918e-141	Neu2	Fyb
Vamp8	9.71885e-145	-1.14637	0.342	0.6	2.6616e-140	Neu2	Vamp8
Pbxip1	9.54972e-143	-1.50069	0.199	0.461	2.61529e-138	Neu2	Pbxip1
Neat1	1.39386e-142	0.899126	0.953	0.878	3.81724e-138	Neu2	Neat1
Gde1	3.18122e-142	1.8895	0.416	0.201	8.71209e-138	Neu2	Gde1
Kdm3a	3.56652e-141	1.69865	0.447	0.221	9.76727e-137	Neu2	Kdm3a
Cers6	7.33737e-141	-0.859914	0.427	0.705	2.00941e-136	Neu2	Cers6
Timm10b	1.57541e-140	-1.57003	0.195	0.448	4.31441e-136	Neu2	Timm10b
St3gal4	1.97294e-139	-1.37053	0.255	0.512	5.4031e-135	Neu2	St3gal4
Man2b1	3.35598e-139	-1.8881	0.113	0.354	9.19069e-135	Neu2	Man2b1
Cdk2ap2	7.02987e-139	-1.15079	0.516	0.727	1.9252e-134	Neu2	Cdk2ap2
Ubap1	1.22724e-138	1.32568	0.578	0.357	3.36093e-134	Neu2	Ubap1
Hmgb1	1.72421e-138	-1.1192	0.368	0.621	4.72192e-134	Neu2	Hmgb1
Lpin2	7.33473e-138	2.09329	0.535	0.323	2.00869e-133	Neu2	Lpin2
Rps3a1	1.69227e-137	-1.02351	0.484	0.706	4.63445e-133	Neu2	Rps3a1
Ap3s1	9.47017e-137	1.12244	0.679	0.491	2.5935e-132	Neu2	Ap3s1
Nktr	1.36753e-136	1.00512	0.773	0.615	3.7451e-132	Neu2	Nktr
Chil3	1.3864e-136	-1.69634	0.257	0.505	3.7968e-132	Neu2	Chil3
Rab20	4.22649e-136	0.793803	0.81	0.634	1.15747e-131	Neu2	Rab20
Msra	9.3945e-136	1.11643	0.746	0.559	2.57278e-131	Neu2	Msra
Sntb2	4.24359e-135	1.35724	0.637	0.426	1.16215e-130	Neu2	Sntb2
Dock2	1.42259e-134	-0.673669	0.624	0.824	3.89591e-130	Neu2	Dock2
Gpx4	6.493e-134	-1.0838	0.371	0.619	1.77817e-129	Neu2	Gpx4
Cyrib	1.93779e-133	-1.20067	0.297	0.537	5.30683e-129	Neu2	Cyrib
Serp1	5.61621e-133	-1.24173	0.267	0.521	1.53806e-128	Neu2	Serp1
P4ha1	1.91608e-132	2.36602	0.412	0.209	5.24737e-128	Neu2	P4ha1
Arpc2	5.79196e-132	-0.61431	0.762	0.895	1.58619e-127	Neu2	Arpc2
Svil	8.6045e-132	-0.787981	0.517	0.768	2.35643e-127	Neu2	Svil
Rpl41	2.30031e-131	-0.737574	0.715	0.88	6.29962e-127	Neu2	Rpl41
S100a11	4.0818e-131	-0.613737	0.875	0.974	1.11784e-126	Neu2	S100a11
Fgl2	1.08733e-130	-1.48512	0.223	0.475	2.97777e-126	Neu2	Fgl2
Higd1a	1.69318e-129	2.0792	0.369	0.171	4.63695e-125	Neu2	Higd1a
Pik3cd	1.78812e-129	-1.94645	0.088	0.31	4.89695e-125	Neu2	Pik3cd
Por	3.56217e-129	1.23299	0.634	0.448	9.75536e-125	Neu2	Por
Tyrobp	9.52044e-127	-0.428824	0.93	0.991	2.60727e-122	Neu2	Tyrobp
Arg2	1.87092e-126	0.646736	0.918	0.847	5.1237e-122	Neu2	Arg2
Ddit3	2.27191e-126	1.33006	0.528	0.309	6.22184e-122	Neu2	Ddit3
Irf2	4.29723e-126	-0.976939	0.351	0.597	1.17684e-121	Neu2	Irf2
Sgpl1	1.01316e-125	1.26644	0.592	0.381	2.77464e-121	Neu2	Sgpl1
Sp140	1.15943e-125	1.17164	0.661	0.478	3.17522e-121	Neu2	Sp140
Cyba	1.1614e-125	-0.700914	0.606	0.824	3.18062e-121	Neu2	Cyba
Cfl1	1.83009e-125	-0.706898	0.573	0.799	5.01189e-121	Neu2	Cfl1
Pbx1	1.89821e-125	-0.948527	0.449	0.678	5.19844e-121	Neu2	Pbx1
Sh3kbp1	1.1396e-124	-1.20638	0.194	0.439	3.12092e-120	Neu2	Sh3kbp1
Tmem59	1.98705e-124	-1.27946	0.248	0.488	5.44174e-120	Neu2	Tmem59
Garin1a	2.91706e-124	3.03932	0.157	0.029	7.98865e-120	Neu2	Garin1a
Btg2	3.42343e-123	-0.839041	0.87	0.928	9.3754e-119	Neu2	Btg2
Rassf5	7.20435e-123	-1.39663	0.195	0.434	1.97298e-118	Neu2	Rassf5
Cd53	3.98841e-122	0.551539	0.934	0.91	1.09227e-117	Neu2	Cd53
Grk2	9.40787e-122	-1.26809	0.215	0.456	2.57644e-117	Neu2	Grk2
Wwp2	1.44532e-121	1.04003	0.72	0.551	3.95814e-117	Neu2	Wwp2
Rpl6	1.03565e-120	-1.07434	0.383	0.607	2.83623e-116	Neu2	Rpl6
Sh2b2	3.50746e-120	0.917908	0.705	0.493	9.60553e-116	Neu2	Sh2b2
Slc49a4	1.79909e-119	1.56375	0.457	0.248	4.92698e-115	Neu2	Slc49a4
Rps9	5.60353e-118	-0.484778	0.867	0.981	1.53458e-113	Neu2	Rps9
Cd101	9.80654e-118	-1.83586	0.104	0.318	2.68562e-113	Neu2	Cd101
Rps25	5.19714e-117	-0.762097	0.587	0.771	1.42329e-112	Neu2	Rps25
Diaph1	2.61071e-116	0.738347	0.895	0.827	7.14968e-112	Neu2	Diaph1
Unc93b1	3.34589e-116	-1.5739	0.154	0.379	9.16305e-112	Neu2	Unc93b1
Mapk14	4.3392e-116	-1.79817	0.101	0.314	1.18833e-111	Neu2	Mapk14
Taldo1	7.10056e-116	-0.826827	0.587	0.767	1.94456e-111	Neu2	Taldo1
Rasgrp4	9.52713e-116	-1.64985	0.133	0.352	2.6091e-111	Neu2	Rasgrp4
Asap1	1.01491e-115	-0.982575	0.275	0.519	2.77942e-111	Neu2	Asap1
Ctsb	1.59255e-115	0.961348	0.774	0.66	4.36136e-111	Neu2	Ctsb
Kpna4	1.76985e-115	0.772623	0.891	0.809	4.84692e-111	Neu2	Kpna4
Samhd1	2.5405e-115	-0.79615	0.487	0.717	6.95742e-111	Neu2	Samhd1
Itgal	3.00495e-115	-1.38683	0.199	0.432	8.22935e-111	Neu2	Itgal
Rpl26	3.37972e-115	-0.999822	0.412	0.63	9.25571e-111	Neu2	Rpl26
Fem1c	3.7143e-115	0.949601	0.718	0.556	1.0172e-110	Neu2	Fem1c
Nedd8	8.36705e-115	-1.47934	0.195	0.418	2.2914e-110	Neu2	Nedd8
Hif1a	2.31423e-114	0.811719	0.833	0.73	6.33774e-110	Neu2	Hif1a
Ppp1ca	2.51241e-114	-1.41866	0.199	0.421	6.88049e-110	Neu2	Ppp1ca
Stk24	5.55226e-114	-1.32579	0.221	0.453	1.52054e-109	Neu2	Stk24
Dusp2	1.26673e-113	-2.42184	0.085	0.286	3.46907e-109	Neu2	Dusp2
Rps16	2.04929e-113	-0.613708	0.76	0.898	5.61219e-109	Neu2	Rps16
Hmox1	2.16611e-113	1.25598	0.529	0.338	5.93212e-109	Neu2	Hmox1
Vps37b	5.62302e-113	1.26375	0.577	0.382	1.53992e-108	Neu2	Vps37b
Rpl11	6.77101e-113	-0.993409	0.412	0.626	1.85431e-108	Neu2	Rpl11
Trim30a	1.08372e-112	-1.10582	0.393	0.617	2.96787e-108	Neu2	Trim30a
Cask	3.21004e-112	-1.18496	0.206	0.442	8.79101e-108	Neu2	Cask
Ptpn1	7.38042e-112	-0.758629	0.56	0.756	2.0212e-107	Neu2	Ptpn1
Ifitm3	5.24372e-111	-1.00807	0.607	0.777	1.43604e-106	Neu2	Ifitm3
Cd37	5.47726e-111	-1.00551	0.311	0.542	1.5e-106	Neu2	Cd37
Ncf4	7.7495e-111	-0.893972	0.409	0.633	2.12228e-106	Neu2	Ncf4
Fry	1.80026e-110	-1.58772	0.119	0.331	4.9302e-106	Neu2	Fry
Tgif1	2.06172e-110	1.05877	0.585	0.38	5.64622e-106	Neu2	Tgif1
Jun	2.65228e-110	0.633208	0.866	0.74	7.26354e-106	Neu2	Jun
Tmem38b	3.15865e-110	1.17735	0.556	0.364	8.65029e-106	Neu2	Tmem38b
Hipk1	3.33584e-110	-1.09621	0.253	0.488	9.13554e-106	Neu2	Hipk1
Emilin2	3.83987e-110	0.834906	0.79	0.671	1.05159e-105	Neu2	Emilin2
Klhl6	1.14181e-109	-1.54073	0.148	0.363	3.12697e-105	Neu2	Klhl6
Adam8	1.17201e-109	0.881003	0.76	0.62	3.20966e-105	Neu2	Adam8
B4galt5	3.10281e-109	1.76334	0.35	0.166	8.49737e-105	Neu2	B4galt5
Adgre5	3.87171e-109	-0.841883	0.512	0.721	1.06031e-104	Neu2	Adgre5
Rab7	6.38817e-109	0.665095	0.904	0.863	1.74946e-104	Neu2	Rab7
Gys1	8.69323e-109	2.1843	0.239	0.083	2.38073e-104	Neu2	Gys1
Nceh1	5.23546e-108	2.32931	0.241	0.085	1.43378e-103	Neu2	Nceh1
Atp6v1e1	6.12152e-108	0.796968	0.795	0.701	1.67644e-103	Neu2	Atp6v1e1
Ikzf1	7.06915e-108	-1.3625	0.149	0.369	1.93596e-103	Neu2	Ikzf1
Rnf149	1.01462e-107	0.809246	0.895	0.818	2.77864e-103	Neu2	Rnf149
Csf3r	2.84531e-107	-0.555455	0.883	0.96	7.79217e-103	Neu2	Csf3r
Rpl35a	4.34572e-107	-0.881258	0.495	0.696	1.19012e-102	Neu2	Rpl35a
Rps10	8.19052e-107	-0.700209	0.642	0.817	2.24305e-102	Neu2	Rps10
Arid4a	9.06981e-107	-1.18195	0.253	0.481	2.48386e-102	Neu2	Arid4a
R3hdm4	1.20748e-106	-1.21706	0.275	0.493	3.30682e-102	Neu2	R3hdm4
Shisa5	3.03198e-106	-1.19139	0.241	0.461	8.30339e-102	Neu2	Shisa5
Rabgef1	9.94383e-106	0.751672	0.87	0.759	2.72322e-101	Neu2	Rabgef1
Rps8	2.1811e-105	-0.998507	0.499	0.679	5.97316e-101	Neu2	Rps8
Glipr2	2.60078e-105	-0.997028	0.402	0.611	7.12251e-101	Neu2	Glipr2
Rpl7	3.81609e-105	-0.923906	0.414	0.617	1.04507e-100	Neu2	Rpl7
Gnai2	3.82941e-105	-0.542947	0.741	0.894	1.04872e-100	Neu2	Gnai2
Ier3	4.48649e-105	0.786354	0.88	0.799	1.22867e-100	Neu2	Ier3
Rflnb	5.90642e-105	-1.65627	0.136	0.344	1.61753e-100	Neu2	Rflnb
Gpsm1	6.62192e-105	3.1087	0.151	0.033	1.81348e-100	Neu2	Gpsm1
Samsn1	9.46003e-105	0.55248	0.954	0.908	2.59072e-100	Neu2	Samsn1
Rpl8	1.40262e-104	-0.941155	0.455	0.647	3.84122e-100	Neu2	Rpl8
Ccnl1	1.60075e-104	0.684589	0.938	0.879	4.38382e-100	Neu2	Ccnl1
Lcp1	1.93349e-104	-0.455998	0.887	0.969	5.29505e-100	Neu2	Lcp1
Tgoln1	2.30067e-104	0.848419	0.772	0.642	6.30061e-100	Neu2	Tgoln1
Tln1	2.6816e-104	-0.852875	0.456	0.659	7.34384e-100	Neu2	Tln1
Gab2	3.38746e-104	0.73358	0.913	0.85	9.2769e-100	Neu2	Gab2
Atg3	5.67092e-104	-0.916922	0.389	0.61	1.55304e-99	Neu2	Atg3
Map3k3	9.5791e-104	-1.24219	0.192	0.415	2.62333e-99	Neu2	Map3k3
Cox6b1	1.59961e-103	-1.00565	0.348	0.556	4.38068e-99	Neu2	Cox6b1
Limd2	3.42907e-103	-1.74296	0.133	0.333	9.39084e-99	Neu2	Limd2
F10	3.98529e-103	1.4995	0.395	0.206	1.09141e-98	Neu2	F10
Rps27a	5.56629e-103	-0.676804	0.725	0.874	1.52438e-98	Neu2	Rps27a
Il17ra	7.74193e-103	-0.919194	0.361	0.587	2.12021e-98	Neu2	Il17ra
Myd88	1.17106e-102	-1.65896	0.124	0.324	3.20708e-98	Neu2	Myd88
Rps26	1.23767e-102	-1.0854	0.346	0.553	3.38949e-98	Neu2	Rps26
Stk10	2.19967e-102	-1.26483	0.151	0.363	6.02402e-98	Neu2	Stk10
Ifitm1	2.67201e-102	-0.872291	0.706	0.846	7.31757e-98	Neu2	Ifitm1
Pdpn	7.38789e-102	2.51132	0.17	0.044	2.02325e-97	Neu2	Pdpn
Cd93	7.85095e-102	1.87997	0.277	0.114	2.15006e-97	Neu2	Cd93
Nadk	1.01213e-101	-0.793098	0.411	0.628	2.77183e-97	Neu2	Nadk
Ppp1r18	1.27839e-101	-1.02178	0.309	0.527	3.501e-97	Neu2	Ppp1r18
Ypel3	1.34042e-101	-0.780895	0.555	0.736	3.67087e-97	Neu2	Ypel3
Gpat3	1.42472e-101	1.28517	0.477	0.281	3.90175e-97	Neu2	Gpat3
Arhgap30	2.42009e-101	-1.021	0.274	0.495	6.62765e-97	Neu2	Arhgap30
Pfkfb3	3.2698e-101	1.03118	0.673	0.51	8.95466e-97	Neu2	Pfkfb3
Atp5l	3.56983e-101	-0.765747	0.519	0.71	9.77634e-97	Neu2	Atp5l
Atf3	3.89e-101	0.785207	0.675	0.478	1.06531e-96	Neu2	Atf3
Gnb2	9.31765e-101	-0.686949	0.53	0.729	2.55173e-96	Neu2	Gnb2
Malat1	9.47094e-101	0.440515	1	0.998	2.59371e-96	Neu2	Malat1
Pnrc1	1.20837e-100	0.576853	0.901	0.874	3.30923e-96	Neu2	Pnrc1
Pirb	1.20851e-100	-0.665762	0.524	0.73	3.30964e-96	Neu2	Pirb
Arpc5	2.39428e-100	-0.638867	0.616	0.797	6.55697e-96	Neu2	Arpc5
Cd68	1.82113e-99	1.39577	0.464	0.285	4.98734e-95	Neu2	Cd68
Dedd2	2.01839e-99	1.12332	0.574	0.396	5.52755e-95	Neu2	Dedd2
Rpl37	7.4777e-99	-0.699743	0.638	0.831	2.04784e-94	Neu2	Rpl37
Stat1	1.50949e-98	-2.20337	0.068	0.245	4.13388e-94	Neu2	Stat1
Sf3b2	1.56761e-98	-1.15826	0.241	0.454	4.29306e-94	Neu2	Sf3b2
Stk17b	2.38513e-98	-0.543373	0.724	0.905	6.5319e-94	Neu2	Stk17b
Smim14	2.70037e-98	1.43441	0.519	0.342	7.39523e-94	Neu2	Smim14
Zfhx3	2.81725e-98	-1.24546	0.146	0.353	7.71532e-94	Neu2	Zfhx3
Celf2	5.09118e-98	-0.612312	0.485	0.705	1.39427e-93	Neu2	Celf2
Rpl34	7.32996e-98	-0.677186	0.625	0.793	2.00738e-93	Neu2	Rpl34
Cox4i1	9.72653e-98	-0.799006	0.441	0.648	2.66371e-93	Neu2	Cox4i1
Rps11	1.00227e-97	-0.887289	0.472	0.664	2.7448e-93	Neu2	Rps11
Akna	2.1023e-97	-1.77013	0.109	0.298	5.75736e-93	Neu2	Akna
Rps21	2.17801e-97	-0.887876	0.485	0.677	5.96469e-93	Neu2	Rps21
Tbc1d8	5.78636e-97	1.66503	0.417	0.237	1.58465e-92	Neu2	Tbc1d8
Rps3	7.91817e-97	-0.811093	0.517	0.696	2.16847e-92	Neu2	Rps3
Rpl28	9.24731e-97	-0.833275	0.492	0.676	2.53247e-92	Neu2	Rpl28
Gpsm3	1.2852e-96	-0.88886	0.401	0.599	3.51964e-92	Neu2	Gpsm3
Gns	1.4235e-96	1.1927	0.527	0.34	3.89839e-92	Neu2	Gns
Gm2a	3.21986e-96	-1.614	0.148	0.343	8.81791e-92	Neu2	Gm2a
Zyx	5.44058e-96	-0.720274	0.586	0.775	1.48996e-91	Neu2	Zyx
Lamb3	5.84222e-96	1.16138	0.463	0.271	1.59995e-91	Neu2	Lamb3
Sirpb1b	5.8965e-96	-0.831038	0.421	0.632	1.61482e-91	Neu2	Sirpb1b
Tmem14c	1.31984e-95	-1.80841	0.107	0.293	3.61452e-91	Neu2	Tmem14c
Rpl13	1.60909e-95	-0.92571	0.519	0.694	4.40664e-91	Neu2	Rpl13
Dapp1	1.74159e-95	-1.17134	0.236	0.446	4.76951e-91	Neu2	Dapp1
Alox5	4.02375e-95	-1.49958	0.123	0.317	1.10195e-90	Neu2	Alox5
Ubl5	4.43624e-95	-0.835266	0.421	0.62	1.21491e-90	Neu2	Ubl5
Apobec3	5.63558e-95	-1.94688	0.097	0.278	1.54336e-90	Neu2	Apobec3
Card19	6.72377e-95	1.11213	0.722	0.645	1.84137e-90	Neu2	Card19
Lamtor4	8.09151e-95	-1.73655	0.119	0.307	2.21594e-90	Neu2	Lamtor4
Il1r2	8.84596e-95	-0.455562	0.884	0.972	2.42255e-90	Neu2	Il1r2
Pilrb2	2.13275e-94	-1.47231	0.136	0.328	5.84075e-90	Neu2	Pilrb2
Wfdc21	3.20312e-94	-0.984966	0.646	0.787	8.77207e-90	Neu2	Wfdc21
C9orf72	3.52777e-94	1.42467	0.371	0.193	9.66116e-90	Neu2	C9orf72
Tra2a	4.07733e-94	0.967051	0.776	0.666	1.11662e-89	Neu2	Tra2a
Was	7.66378e-94	-1.75679	0.101	0.285	2.0988e-89	Neu2	Was
Dok3	1.05755e-93	-1.0781	0.224	0.434	2.8962e-89	Neu2	Dok3
Pstpip1	2.61676e-93	-1.11827	0.206	0.414	7.16627e-89	Neu2	Pstpip1
Klf6	4.51044e-93	0.56471	0.9	0.862	1.23523e-88	Neu2	Klf6
Btg1	9.37526e-93	0.476358	0.974	0.984	2.56751e-88	Neu2	Btg1
Lyn	1.26469e-92	-0.437966	0.83	0.945	3.46349e-88	Neu2	Lyn
Rps14	2.23327e-92	-0.618418	0.687	0.833	6.11604e-88	Neu2	Rps14
Csk	2.97432e-92	-1.8532	0.081	0.257	8.14548e-88	Neu2	Csk
Fli1	5.8892e-92	-0.899524	0.259	0.477	1.61282e-87	Neu2	Fli1
Vsir	8.67082e-92	-0.803806	0.385	0.591	2.37459e-87	Neu2	Vsir
Dhrs7	9.39981e-92	-0.962448	0.29	0.501	2.57423e-87	Neu2	Dhrs7
Smarca2	1.12394e-91	-1.13475	0.164	0.368	3.07802e-87	Neu2	Smarca2
Bcl2l1	1.64505e-91	0.767692	0.796	0.658	4.50514e-87	Neu2	Bcl2l1
Hk2	7.57672e-91	1.96819	0.336	0.173	2.07496e-86	Neu2	Hk2
Fkbp5	7.60611e-91	-0.901871	0.248	0.466	2.08301e-86	Neu2	Fkbp5
Psmb8	8.47785e-91	-1.84292	0.088	0.263	2.32174e-86	Neu2	Psmb8
Lasp1	1.36868e-90	1.19458	0.545	0.377	3.74826e-86	Neu2	Lasp1
Rpl30	2.03175e-90	-0.696213	0.632	0.79	5.56414e-86	Neu2	Rpl30
Esd	3.89365e-90	1.26445	0.535	0.379	1.06632e-85	Neu2	Esd
Mirt1	5.39689e-90	0.84608	0.794	0.696	1.47799e-85	Neu2	Mirt1
Rps29	5.85435e-90	-0.841479	0.518	0.729	1.60327e-85	Neu2	Rps29
Slfn1	1.30463e-89	-0.748705	0.485	0.681	3.57285e-85	Neu2	Slfn1
Tnfaip8	2.68133e-89	-1.07458	0.229	0.432	7.3431e-85	Neu2	Tnfaip8
Tpm3	3.57929e-89	-0.593553	0.592	0.773	9.80226e-85	Neu2	Tpm3
Plcl2	4.65473e-89	-0.845039	0.237	0.451	1.27474e-84	Neu2	Plcl2
Il6ra	4.84722e-89	-1.07686	0.213	0.417	1.32746e-84	Neu2	Il6ra
Litaf	5.31007e-89	0.448107	0.971	0.971	1.45422e-84	Neu2	Litaf
Ptpn23	6.80069e-89	1.52253	0.317	0.153	1.86244e-84	Neu2	Ptpn23
Cmtm6	6.83267e-89	-1.09805	0.218	0.424	1.8712e-84	Neu2	Cmtm6
Erp29	7.1302e-89	-1.5199	0.123	0.307	1.95268e-84	Neu2	Erp29
Calm1	7.27008e-89	-0.693373	0.649	0.79	1.99098e-84	Neu2	Calm1
Tmem154	8.32292e-89	-1.26136	0.146	0.339	2.27932e-84	Neu2	Tmem154
Ppia	1.26094e-88	-1.15497	0.324	0.511	3.45322e-84	Neu2	Ppia
Rpl27	1.32649e-88	-0.704092	0.578	0.739	3.63272e-84	Neu2	Rpl27
Ndufb7	1.80281e-88	-1.56155	0.133	0.316	4.93716e-84	Neu2	Ndufb7
Tbc1d14	2.31867e-88	-1.14121	0.212	0.417	6.3499e-84	Neu2	Tbc1d14
Flna	3.32911e-88	-1.36151	0.185	0.378	9.1171e-84	Neu2	Flna
Rab27a	4.69813e-88	-1.38115	0.145	0.334	1.28663e-83	Neu2	Rab27a
Itga4	8.29454e-88	-2.12735	0.056	0.217	2.27154e-83	Neu2	Itga4
Nap1l4	2.19223e-87	1.51057	0.398	0.23	6.00365e-83	Neu2	Nap1l4
Napa	2.80747e-87	1.05105	0.518	0.345	7.68854e-83	Neu2	Napa
Glud1	6.37903e-87	-1.3206	0.127	0.313	1.74696e-82	Neu2	Glud1
Rps7	6.95454e-87	-0.843288	0.456	0.645	1.90457e-82	Neu2	Rps7
Ccr1	8.77241e-87	0.527564	0.906	0.878	2.40241e-82	Neu2	Ccr1
Tmem50a	1.04677e-86	-1.12976	0.211	0.406	2.86668e-82	Neu2	Tmem50a
Hsd17b11	1.069e-86	-1.54138	0.106	0.285	2.92756e-82	Neu2	Hsd17b11
Grcc10	1.076e-86	-1.61449	0.118	0.298	2.94673e-82	Neu2	Grcc10
Ifitm6	1.84695e-86	-1.68329	0.223	0.412	5.05806e-82	Neu2	Ifitm6
Fndc3a	2.02272e-86	1.5402	0.549	0.41	5.53943e-82	Neu2	Fndc3a
Rpl18a	2.25601e-86	-0.589905	0.742	0.864	6.17831e-82	Neu2	Rpl18a
Cyth4	2.61324e-86	-0.934607	0.267	0.473	7.15661e-82	Neu2	Cyth4
Cldn1	5.31853e-86	2.56339	0.168	0.051	1.45653e-81	Neu2	Cldn1
Pgd	7.81158e-86	-0.979245	0.229	0.432	2.13928e-81	Neu2	Pgd
Vegfa	1.0741e-85	1.52934	0.339	0.172	2.94152e-81	Neu2	Vegfa
Mir142hg	1.45972e-85	-0.542998	0.694	0.863	3.99758e-81	Neu2	Mir142hg
Rps15	1.57631e-85	-0.977206	0.361	0.544	4.31688e-81	Neu2	Rps15
Rpl21	1.66121e-85	-0.790038	0.483	0.658	4.5494e-81	Neu2	Rpl21
Cmtm7	1.66815e-85	-1.64337	0.11	0.286	4.5684e-81	Neu2	Cmtm7
Rab5if	1.73097e-85	-0.908837	0.289	0.488	4.74042e-81	Neu2	Rab5if
Rpl38	1.85021e-85	-0.976778	0.382	0.573	5.06697e-81	Neu2	Rpl38
Hspa8	2.7192e-85	-0.794763	0.495	0.692	7.44679e-81	Neu2	Hspa8
Ppp1r15a	3.42088e-85	0.506912	0.818	0.639	9.36842e-81	Neu2	Ppp1r15a
Igf2r	4.39864e-85	1.56247	0.386	0.218	1.20461e-80	Neu2	Igf2r
Scp2	4.6594e-85	-1.90979	0.085	0.252	1.27602e-80	Neu2	Scp2
Picalm	4.89952e-85	-0.484485	0.87	0.956	1.34178e-80	Neu2	Picalm
Dock10	6.10794e-85	1.59254	0.5	0.346	1.67272e-80	Neu2	Dock10
Sdcbp	1.04922e-84	0.579119	0.879	0.863	2.87339e-80	Neu2	Sdcbp
Igf1r	2.75924e-84	1.07015	0.873	0.886	7.55646e-80	Neu2	Igf1r
Atox1	2.9473e-84	-0.718267	0.386	0.604	8.07149e-80	Neu2	Atox1
Arhgef1	5.44865e-84	-1.35026	0.14	0.322	1.49217e-79	Neu2	Arhgef1
Prnp	9.30983e-84	-1.39323	0.221	0.402	2.54959e-79	Neu2	Prnp
Rpl19	9.42822e-84	-0.754651	0.539	0.704	2.58201e-79	Neu2	Rpl19
Mbp	1.28374e-83	-1.1887	0.138	0.323	3.51564e-79	Neu2	Mbp
Rpl27a	1.43841e-83	-0.642883	0.648	0.798	3.93923e-79	Neu2	Rpl27a
Smap2	2.10131e-83	-0.906637	0.296	0.5	5.75464e-79	Neu2	Smap2
Atp8a1	2.11008e-83	-1.13337	0.21	0.409	5.77867e-79	Neu2	Atp8a1
Cox8a	2.81572e-83	-0.570947	0.7	0.851	7.71114e-79	Neu2	Cox8a
Abracl	3.87777e-83	-1.53831	0.135	0.311	1.06197e-78	Neu2	Abracl
Rpl37a	3.90914e-83	-0.673856	0.605	0.77	1.07056e-78	Neu2	Rpl37a
Actn1	5.20133e-83	-1.09137	0.226	0.419	1.42444e-78	Neu2	Actn1
Fermt3	5.29821e-83	-1.29095	0.157	0.342	1.45097e-78	Neu2	Fermt3
Klhl2	6.72744e-83	-0.660037	0.471	0.682	1.84238e-78	Neu2	Klhl2
Tkt	7.20075e-83	-1.46031	0.152	0.332	1.972e-78	Neu2	Tkt
Stard7	9.85972e-83	-1.55083	0.091	0.26	2.70018e-78	Neu2	Stard7
Map3k5	1.03791e-82	-0.66241	0.427	0.637	2.84242e-78	Neu2	Map3k5
Hectd1	1.16092e-82	0.708544	0.859	0.792	3.1793e-78	Neu2	Hectd1
Rtn3	4.80273e-82	-0.678371	0.339	0.545	1.31528e-77	Neu2	Rtn3
Tet2	7.50454e-82	0.761776	0.731	0.586	2.05519e-77	Neu2	Tet2
1600014C10Rik	1.07045e-81	-1.64651	0.115	0.286	2.93153e-77	Neu2	1600014C10Rik
Ybx1	1.9948e-81	-0.923193	0.296	0.492	5.46295e-77	Neu2	Ybx1
Lst1	2.09574e-81	-1.09457	0.258	0.456	5.73941e-77	Neu2	Lst1
Niban1	2.13268e-81	-1.51198	0.1	0.269	5.84057e-77	Neu2	Niban1
Dock11	5.16723e-81	-1.02269	0.198	0.393	1.4151e-76	Neu2	Dock11
Trem3	5.22838e-81	-0.738675	0.407	0.6	1.43185e-76	Neu2	Trem3
Cdkn2d	7.551e-81	-0.994174	0.291	0.481	2.06792e-76	Neu2	Cdkn2d
Gngt2	1.17561e-80	-1.8949	0.083	0.244	3.21953e-76	Neu2	Gngt2
Trp53inp1	1.4604e-80	-1.28133	0.199	0.386	3.99945e-76	Neu2	Trp53inp1
Cdc42	1.9888e-80	-0.44782	0.774	0.887	5.44652e-76	Neu2	Cdc42
AI467606	2.03044e-80	-2.07168	0.07	0.223	5.56058e-76	Neu2	AI467606
Lbr	4.38772e-80	-0.83586	0.374	0.574	1.20162e-75	Neu2	Lbr
Lyz2	4.91163e-80	-1.65515	0.315	0.492	1.3451e-75	Neu2	Lyz2
Ndufa13	6.70511e-80	-1.3473	0.155	0.333	1.83626e-75	Neu2	Ndufa13
Dgkg	6.99206e-80	-1.45501	0.114	0.285	1.91484e-75	Neu2	Dgkg
Smpdl3a	8.54359e-80	-1.67838	0.114	0.281	2.33975e-75	Neu2	Smpdl3a
Srebf2	1.09179e-79	1.5413	0.329	0.173	2.98998e-75	Neu2	Srebf2
Rpl32	1.64008e-79	-1.17414	0.316	0.495	4.49152e-75	Neu2	Rpl32
Eml1	1.88491e-79	2.16464	0.208	0.08	5.16201e-75	Neu2	Eml1
Elob	2.18575e-79	-0.736499	0.487	0.662	5.9859e-75	Neu2	Elob
Eif4g3	3.20598e-79	-0.987866	0.204	0.394	8.77989e-75	Neu2	Eif4g3
Ifitm2	4.43924e-79	-0.507056	0.842	0.94	1.21573e-74	Neu2	Ifitm2
Mtus1	4.90922e-79	-1.59845	0.09	0.253	1.34444e-74	Neu2	Mtus1
Prr13	2.84221e-78	-0.820356	0.418	0.599	7.78368e-74	Neu2	Prr13
Mdh2	3.18298e-78	-1.17703	0.226	0.407	8.71692e-74	Neu2	Mdh2
Socs3	3.19681e-78	-0.771397	0.492	0.671	8.75477e-74	Neu2	Socs3
Rpl15	3.36869e-78	-1.05416	0.293	0.471	9.22548e-74	Neu2	Rpl15
Rlf	3.67051e-78	0.682705	0.793	0.684	1.0052e-73	Neu2	Rlf
Spag9	4.53127e-78	0.521718	0.928	0.824	1.24093e-73	Neu2	Spag9
Snrpb	4.8552e-78	-1.43603	0.124	0.293	1.32965e-73	Neu2	Snrpb
Sfmbt2	6.44754e-78	2.97752	0.13	0.033	1.76572e-73	Neu2	Sfmbt2
Rbm3	6.4697e-78	-0.835364	0.364	0.554	1.77179e-73	Neu2	Rbm3
Map2k1	7.34794e-78	1.31333	0.394	0.232	2.01231e-73	Neu2	Map2k1
Cass4	9.01803e-78	-0.773658	0.335	0.542	2.46968e-73	Neu2	Cass4
Actr2	1.40321e-77	-0.624542	0.521	0.69	3.84284e-73	Neu2	Actr2
Vps28	1.50491e-77	-1.16082	0.193	0.379	4.12134e-73	Neu2	Vps28
Ppp1cc	1.96829e-77	-1.12856	0.18	0.362	5.39035e-73	Neu2	Ppp1cc
Fam50a	2.09188e-77	1.42634	0.361	0.203	5.72882e-73	Neu2	Fam50a
Capn1	2.91595e-77	-1.40325	0.13	0.299	7.98563e-73	Neu2	Capn1
Ibtk	2.99856e-77	-2.15665	0.051	0.193	8.21186e-73	Neu2	Ibtk
Bin2	5.72717e-77	-1.39524	0.14	0.311	1.56844e-72	Neu2	Bin2
Rnpep	6.06282e-77	-1.85739	0.064	0.212	1.66036e-72	Neu2	Rnpep
Elf2	9.72112e-77	1.13844	0.568	0.416	2.66223e-72	Neu2	Elf2
Sipa1	1.25692e-76	-1.66214	0.075	0.227	3.4422e-72	Neu2	Sipa1
Csf1r	1.38953e-76	-1.18564	0.185	0.367	3.80536e-72	Neu2	Csf1r
Ttc7	3.80655e-76	-1.0464	0.12	0.294	1.04246e-71	Neu2	Ttc7
Tomm7	4.21282e-76	-1.05406	0.252	0.436	1.15372e-71	Neu2	Tomm7
Ncoa1	5.41452e-76	-1.3482	0.12	0.29	1.48282e-71	Neu2	Ncoa1
Rgs3	7.36171e-76	-2.05674	0.045	0.185	2.01608e-71	Neu2	Rgs3
Esyt2	9.2331e-76	1.21403	0.523	0.367	2.52858e-71	Neu2	Esyt2
Fam122a	9.91269e-76	-1.61282	0.087	0.244	2.71469e-71	Neu2	Fam122a
Tbc1d15	1.35478e-75	0.895754	0.73	0.642	3.71021e-71	Neu2	Tbc1d15
Mvb12b	2.95728e-75	-1.87517	0.048	0.189	8.09881e-71	Neu2	Mvb12b
Ptgs1	4.0733e-75	-2.76352	0.028	0.155	1.11551e-70	Neu2	Ptgs1
Ptma	5.01297e-75	-1.05761	0.362	0.536	1.37285e-70	Neu2	Ptma
Mrps24	5.4212e-75	-1.86873	0.076	0.227	1.48465e-70	Neu2	Mrps24
Asph	6.49146e-75	2.09086	0.24	0.107	1.77775e-70	Neu2	Asph
Chd7	8.46414e-75	0.641628	0.864	0.791	2.31799e-70	Neu2	Chd7
Grk6	1.1817e-74	-1.8074	0.068	0.216	3.23622e-70	Neu2	Grk6
Atp7a	1.5275e-74	0.962246	0.568	0.404	4.18323e-70	Neu2	Atp7a
Cr1l	1.78903e-74	-1.22995	0.148	0.323	4.89944e-70	Neu2	Cr1l
Parp8	2.07502e-74	-1.37245	0.093	0.252	5.68265e-70	Neu2	Parp8
Serbp1	3.34804e-74	-1.45879	0.126	0.291	9.16894e-70	Neu2	Serbp1
Srgn	3.68557e-74	0.284424	0.994	0.997	1.00933e-69	Neu2	Srgn
Cxcr4	3.69094e-74	-0.935687	0.434	0.61	1.0108e-69	Neu2	Cxcr4
Ciart	3.80988e-74	2.1533	0.138	0.039	1.04337e-69	Neu2	Ciart
Sqstm1	4.00443e-74	0.78411	0.747	0.634	1.09665e-69	Neu2	Sqstm1
Asxl1	4.75756e-74	-0.882591	0.205	0.391	1.30291e-69	Neu2	Asxl1
Rps17	5.74986e-74	-1.27336	0.185	0.354	1.57466e-69	Neu2	Rps17
Ndufa8	6.24468e-74	-1.6774	0.093	0.247	1.71017e-69	Neu2	Ndufa8
Pkn1	9.34816e-74	-1.1666	0.15	0.323	2.56009e-69	Neu2	Pkn1
Selenok	1.09741e-73	0.673955	0.804	0.758	3.00538e-69	Neu2	Selenok
Ccl4	1.5222e-73	1.15078	0.617	0.472	4.16869e-69	Neu2	Ccl4
Ctss	1.88514e-73	-1.4035	0.223	0.392	5.16263e-69	Neu2	Ctss
Marcksl1	2.17517e-73	-0.984115	0.446	0.614	5.95691e-69	Neu2	Marcksl1
Dgkz	2.49459e-73	1.18787	0.496	0.34	6.83167e-69	Neu2	Dgkz
Atp5j	2.55437e-73	-1.20322	0.17	0.344	6.9954e-69	Neu2	Atp5j
Ppme1	2.90047e-73	1.45318	0.303	0.155	7.94322e-69	Neu2	Ppme1
Notch1	3.97606e-73	-1.23459	0.177	0.349	1.08888e-68	Neu2	Notch1
Myadm	4.17243e-73	-1.3352	0.163	0.334	1.14266e-68	Neu2	Myadm
Rab4b	4.60652e-73	-1.29286	0.127	0.293	1.26154e-68	Neu2	Rab4b
P4hb	5.29994e-73	0.989038	0.534	0.378	1.45144e-68	Neu2	P4hb
Atp5h	5.39184e-73	-0.981703	0.259	0.437	1.47661e-68	Neu2	Atp5h
Rpl22	1.26878e-72	-1.14991	0.235	0.408	3.47467e-68	Neu2	Rpl22
Adam19	1.84501e-72	-0.883065	0.263	0.45	5.05276e-68	Neu2	Adam19
Cnn2	2.19211e-72	-1.30623	0.177	0.343	6.0033e-68	Neu2	Cnn2
Adam10	2.20609e-72	-1.37525	0.135	0.299	6.04159e-68	Neu2	Adam10
Pacs1	2.60864e-72	-1.29723	0.113	0.276	7.14403e-68	Neu2	Pacs1
Nin	2.81944e-72	-1.37572	0.105	0.264	7.72133e-68	Neu2	Nin
Blm	3.04662e-72	1.74434	0.184	0.067	8.34347e-68	Neu2	Blm
Grn	3.8338e-72	-1.28893	0.141	0.307	1.04992e-67	Neu2	Grn
Cox7a2	4.2189e-72	-0.941096	0.261	0.443	1.15539e-67	Neu2	Cox7a2
Add3	4.86248e-72	-1.63968	0.074	0.221	1.33164e-67	Neu2	Add3
Impa2	5.15538e-72	1.97179	0.22	0.095	1.41185e-67	Neu2	Impa2
Arhgap9	8.95296e-72	-1.29289	0.154	0.321	2.45186e-67	Neu2	Arhgap9
Arhgap24	1.22217e-71	-0.589216	0.391	0.594	3.34704e-67	Neu2	Arhgap24
Wdfy4	2.39764e-71	-1.08483	0.146	0.317	6.56619e-67	Neu2	Wdfy4
Cytip	2.83201e-71	-0.625508	0.591	0.765	7.75574e-67	Neu2	Cytip
Lyst	5.82463e-71	0.799785	0.922	0.896	1.59513e-66	Neu2	Lyst
Dusp5	8.02774e-71	0.8951	0.571	0.413	2.19848e-66	Neu2	Dusp5
Oasl2	8.29789e-71	-1.41918	0.173	0.339	2.27246e-66	Neu2	Oasl2
Stxbp5	9.08836e-71	1.54487	0.384	0.236	2.48894e-66	Neu2	Stxbp5
Pcgf5	9.83633e-71	1.44603	0.352	0.201	2.69378e-66	Neu2	Pcgf5
Rsu1	1.59339e-70	-1.55396	0.081	0.229	4.36366e-66	Neu2	Rsu1
Macf1	1.83677e-70	-0.948255	0.238	0.419	5.03018e-66	Neu2	Macf1
Itpr2	1.84558e-70	-0.718068	0.247	0.441	5.0543e-66	Neu2	Itpr2
E230016K23Rik	2.14105e-70	1.61234	0.195	0.075	5.86347e-66	Neu2	E230016K23Rik
Sft2d2	2.25416e-70	-1.55937	0.102	0.254	6.17323e-66	Neu2	Sft2d2
Atp5e	2.26116e-70	-0.882989	0.326	0.502	6.19242e-66	Neu2	Atp5e
Fuca1	3.35513e-70	-1.16647	0.166	0.336	9.18836e-66	Neu2	Fuca1
Etf1	3.98479e-70	0.565872	0.839	0.755	1.09127e-65	Neu2	Etf1
Rps15a	4.17973e-70	-0.889228	0.437	0.592	1.14466e-65	Neu2	Rps15a
Gadd45a	4.73862e-70	0.729223	0.688	0.559	1.29772e-65	Neu2	Gadd45a
Rps12	1.37576e-69	-0.550387	0.692	0.814	3.76767e-65	Neu2	Rps12
Igfbp6	2.44196e-69	-1.14	0.246	0.417	6.68755e-65	Neu2	Igfbp6
Rpl13a	3.09489e-69	-0.667501	0.554	0.697	8.47568e-65	Neu2	Rpl13a
H2-D1	5.80492e-69	-0.387745	0.888	0.964	1.58973e-64	Neu2	H2-D1
Gm20406	7.23665e-69	0.987479	0.485	0.319	1.98183e-64	Neu2	Gm20406
Micos10	8.87323e-69	-1.23561	0.156	0.318	2.43002e-64	Neu2	Micos10
Arrb1	1.42972e-68	1.64945	0.263	0.129	3.91543e-64	Neu2	Arrb1
Mia2	1.492e-68	-1.18788	0.133	0.295	4.086e-64	Neu2	Mia2
Rp9	1.64208e-68	-1.20122	0.162	0.329	4.497e-64	Neu2	Rp9
Rybp	1.75751e-68	1.13332	0.598	0.467	4.81312e-64	Neu2	Rybp
Scand1	1.80439e-68	-0.681168	0.441	0.612	4.94152e-64	Neu2	Scand1
Twf2	1.80907e-68	-1.34993	0.124	0.281	4.95431e-64	Neu2	Twf2
Rpl36	2.75748e-68	-1.03403	0.275	0.447	7.55162e-64	Neu2	Rpl36
Polr1d	3.40037e-68	-1.0801	0.185	0.354	9.31225e-64	Neu2	Polr1d
Plp2	9.39771e-68	-0.98016	0.259	0.43	2.57366e-63	Neu2	Plp2
Tprgl	1.24173e-67	-1.08326	0.201	0.37	3.4006e-63	Neu2	Tprgl
Atp6v0a1	1.26965e-67	-1.03568	0.297	0.473	3.47705e-63	Neu2	Atp6v0a1
Rbx1	1.76673e-67	-1.0852	0.205	0.373	4.83837e-63	Neu2	Rbx1
Gm19510	1.92898e-67	2.29417	0.131	0.039	5.2827e-63	Neu2	Gm19510
Anp32a	2.09646e-67	-0.836969	0.282	0.463	5.74137e-63	Neu2	Anp32a
Reep3	2.23676e-67	-0.753975	0.292	0.474	6.12558e-63	Neu2	Reep3
Rps19	2.92779e-67	-1.11075	0.316	0.476	8.01806e-63	Neu2	Rps19
B430306N03Rik	3.34419e-67	-1.41215	0.11	0.263	9.15839e-63	Neu2	B430306N03Rik
Rps23	4.01208e-67	-0.70793	0.533	0.689	1.09875e-62	Neu2	Rps23
Rps24	4.72277e-67	-0.730359	0.57	0.712	1.29338e-62	Neu2	Rps24
Stk38	4.89957e-67	-0.90551	0.234	0.407	1.3418e-62	Neu2	Stk38
Rps27	5.28397e-67	-0.501206	0.756	0.885	1.44707e-62	Neu2	Rps27
Stk4	7.3896e-67	-0.91276	0.229	0.402	2.02372e-62	Neu2	Stk4
Rps13	9.7542e-67	-0.576299	0.623	0.764	2.67129e-62	Neu2	Rps13
Kat2b	1.07273e-66	-1.48296	0.078	0.222	2.93779e-62	Neu2	Kat2b
Lrp10	1.11552e-66	-0.976635	0.228	0.399	3.05497e-62	Neu2	Lrp10
Ankrd12	1.13045e-66	0.662029	0.641	0.497	3.09584e-62	Neu2	Ankrd12
Dock5	1.75672e-66	-0.769946	0.23	0.413	4.81096e-62	Neu2	Dock5
Enthd1	2.68092e-66	2.5395	0.111	0.028	7.34195e-62	Neu2	Enthd1
Cpne2	3.11675e-66	0.722877	0.675	0.536	8.53554e-62	Neu2	Cpne2
Fes	3.63526e-66	-1.08842	0.184	0.35	9.95552e-62	Neu2	Fes
Gm36723	7.28972e-66	-1.4039	0.107	0.257	1.99636e-61	Neu2	Gm36723
Fcgr3	8.13515e-66	0.574534	0.811	0.779	2.22789e-61	Neu2	Fcgr3
Cpd	1.2396e-65	-0.699625	0.331	0.51	3.39477e-61	Neu2	Cpd
Rpl5	1.4713e-65	-1.05097	0.241	0.407	4.02931e-61	Neu2	Rpl5
Impact	2.57985e-65	1.28572	0.316	0.172	7.06519e-61	Neu2	Impact
Tbc1d2	2.64786e-65	1.23314	0.282	0.142	7.25142e-61	Neu2	Tbc1d2
Musk	2.7972e-65	2.14683	0.167	0.061	7.6604e-61	Neu2	Musk
Hacd4	3.20349e-65	-1.86057	0.061	0.193	8.77307e-61	Neu2	Hacd4
Gtdc1	3.31965e-65	0.898646	0.678	0.554	9.0912e-61	Neu2	Gtdc1
Mif	3.76219e-65	0.957319	0.498	0.339	1.03031e-60	Neu2	Mif
Igsf6	3.96052e-65	-0.600318	0.601	0.748	1.08463e-60	Neu2	Igsf6
Sf3b6	4.79774e-65	-0.807207	0.279	0.454	1.31391e-60	Neu2	Sf3b6
Bin3	4.95583e-65	-0.940115	0.251	0.422	1.3572e-60	Neu2	Bin3
Rps27l	5.49181e-65	-1.5905	0.095	0.24	1.50399e-60	Neu2	Rps27l
Hk3	6.38698e-65	1.33943	0.401	0.256	1.74914e-60	Neu2	Hk3
Rpl18	7.92674e-65	-0.638057	0.55	0.698	2.17082e-60	Neu2	Rpl18
Dennd11	1.09677e-64	2.25356	0.152	0.053	3.00362e-60	Neu2	Dennd11
Rnf167	1.48647e-64	-1.3234	0.13	0.282	4.07083e-60	Neu2	Rnf167
Zfp706	1.51574e-64	-1.73042	0.067	0.2	4.15102e-60	Neu2	Zfp706
Optn	1.51767e-64	0.842286	0.648	0.518	4.1563e-60	Neu2	Optn
Tma7	1.63102e-64	-1.01691	0.222	0.387	4.46671e-60	Neu2	Tma7
Spata13	2.11677e-64	-0.647038	0.437	0.617	5.79699e-60	Neu2	Spata13
Arpc4	2.44312e-64	-0.766791	0.354	0.521	6.69072e-60	Neu2	Arpc4
Atp6v0d1	2.5211e-64	0.703176	0.711	0.607	6.90428e-60	Neu2	Atp6v0d1
Birc3	3.05894e-64	-0.649039	0.617	0.76	8.37721e-60	Neu2	Birc3
Ttyh3	3.0843e-64	-1.33614	0.11	0.259	8.44667e-60	Neu2	Ttyh3
Prex1	3.18815e-64	-0.833039	0.224	0.397	8.73108e-60	Neu2	Prex1
Hcst	3.23587e-64	-0.867489	0.331	0.499	8.86174e-60	Neu2	Hcst
Agap1	3.31454e-64	-1.25485	0.099	0.246	9.07721e-60	Neu2	Agap1
Trim30b	4.35737e-64	-0.663637	0.41	0.587	1.19331e-59	Neu2	Trim30b
Lamtor2	4.83547e-64	-1.64859	0.084	0.222	1.32424e-59	Neu2	Lamtor2
Vps13b	5.31616e-64	-0.808391	0.196	0.369	1.45588e-59	Neu2	Vps13b
Drap1	5.74216e-64	-1.10498	0.176	0.338	1.57255e-59	Neu2	Drap1
Ric1	6.14623e-64	1.17569	0.43	0.282	1.68321e-59	Neu2	Ric1
Egr3	8.00682e-64	-1.88434	0.071	0.204	2.19275e-59	Neu2	Egr3
Rgcc	8.21273e-64	0.79701	0.488	0.323	2.24914e-59	Neu2	Rgcc
Bcas3	8.54988e-64	-0.819943	0.182	0.353	2.34147e-59	Neu2	Bcas3
Itgb2	1.89031e-63	-0.585224	0.438	0.614	5.1768e-59	Neu2	Itgb2
Taok3	2.06363e-63	-1.30528	0.111	0.258	5.65146e-59	Neu2	Taok3
Tnfrsf1b	2.20649e-63	0.557694	0.815	0.731	6.04268e-59	Neu2	Tnfrsf1b
Inpp5d	2.32855e-63	-0.55862	0.607	0.754	6.37698e-59	Neu2	Inpp5d
Srp9	2.37456e-63	-1.10988	0.18	0.339	6.50296e-59	Neu2	Srp9
Dym	3.30162e-63	-1.2106	0.101	0.248	9.04181e-59	Neu2	Dym
Mfsd6	3.73409e-63	-1.30243	0.086	0.227	1.02262e-58	Neu2	Mfsd6
Bnip2	5.04892e-63	-1.14037	0.139	0.293	1.3827e-58	Neu2	Bnip2
Ncf2	5.16386e-63	-0.451889	0.707	0.847	1.41418e-58	Neu2	Ncf2
Lpcat2	5.2558e-63	-0.497299	0.537	0.712	1.43935e-58	Neu2	Lpcat2
Cox6c	7.4874e-63	-1.14515	0.186	0.345	2.0505e-58	Neu2	Cox6c
Pi16	9.07308e-63	-1.74557	0.075	0.208	2.48475e-58	Neu2	Pi16
Aldoa	9.60388e-63	0.782292	0.693	0.622	2.63012e-58	Neu2	Aldoa
Rpsa	1.01245e-62	-1.16856	0.275	0.432	2.77269e-58	Neu2	Rpsa
Rasa2	1.07204e-62	0.829145	0.666	0.532	2.9359e-58	Neu2	Rasa2
Nlrp12	1.15227e-62	-1.29812	0.14	0.294	3.1556e-58	Neu2	Nlrp12
Upp1	2.41562e-62	1.25338	0.466	0.339	6.61541e-58	Neu2	Upp1
Sys1	2.47624e-62	-1.18981	0.171	0.325	6.78144e-58	Neu2	Sys1
Osbpl9	2.79265e-62	0.627339	0.812	0.748	7.64796e-58	Neu2	Osbpl9
Sra1	3.11376e-62	0.87855	0.546	0.417	8.52734e-58	Neu2	Sra1
St3gal1	4.00492e-62	-0.947213	0.322	0.479	1.09679e-57	Neu2	St3gal1
Rragd	6.5414e-62	2.21783	0.105	0.027	1.79143e-57	Neu2	Rragd
Clec5a	7.60966e-62	-0.833725	0.281	0.455	2.08398e-57	Neu2	Clec5a
Vrk1	7.75902e-62	-1.60766	0.07	0.201	2.12488e-57	Neu2	Vrk1
Mark2	1.10806e-61	-0.805697	0.245	0.419	3.03452e-57	Neu2	Mark2
Gapdh	1.11844e-61	0.825274	0.834	0.864	3.06297e-57	Neu2	Gapdh
Hnrnpf	1.14935e-61	-0.619745	0.394	0.572	3.1476e-57	Neu2	Hnrnpf
Mpc2	1.23639e-61	-1.29727	0.138	0.285	3.38598e-57	Neu2	Mpc2
Rplp1	1.29308e-61	-0.635486	0.661	0.779	3.54123e-57	Neu2	Rplp1
Tle5	1.35482e-61	-1.41847	0.106	0.248	3.71032e-57	Neu2	Tle5
Snrpg	1.53315e-61	-1.74169	0.077	0.209	4.19868e-57	Neu2	Snrpg
Pfdn5	1.63895e-61	-0.56255	0.555	0.71	4.48843e-57	Neu2	Pfdn5
Rack1	1.65049e-61	-1.04606	0.231	0.389	4.52004e-57	Neu2	Rack1
Uqcr11	2.10364e-61	-1.67536	0.074	0.205	5.76102e-57	Neu2	Uqcr11
4930445E18Rik	3.03772e-61	2.2735	0.101	0.025	8.31911e-57	Neu2	4930445E18Rik
Nfatc1	3.08903e-61	-1.09537	0.145	0.298	8.45962e-57	Neu2	Nfatc1
Rpl29	3.2388e-61	-0.698289	0.43	0.587	8.86978e-57	Neu2	Rpl29
Treml2	3.33051e-61	-1.90485	0.051	0.172	9.12093e-57	Neu2	Treml2
Vis1	5.05958e-61	2.34481	0.12	0.035	1.38562e-56	Neu2	Vis1
Pycard	5.29424e-61	-1.54109	0.141	0.289	1.44988e-56	Neu2	Pycard
Rpl31	8.28121e-61	-0.980712	0.243	0.4	2.26789e-56	Neu2	Rpl31
Nsd1	9.07878e-61	-0.927008	0.174	0.333	2.48632e-56	Neu2	Nsd1
Fgfr1op2	1.99702e-60	-1.13074	0.155	0.307	5.46903e-56	Neu2	Fgfr1op2
Rplp0	2.06104e-60	-0.753935	0.461	0.616	5.64435e-56	Neu2	Rplp0
Atp5c1	2.13843e-60	-1.29185	0.135	0.282	5.8563e-56	Neu2	Atp5c1
Atp11b	3.73049e-60	0.670311	0.768	0.682	1.02163e-55	Neu2	Atp11b
Mmp8	3.83818e-60	-0.896649	0.499	0.629	1.05112e-55	Neu2	Mmp8
Leprotl1	4.05194e-60	-0.977343	0.22	0.381	1.10966e-55	Neu2	Leprotl1
Ell2	4.15771e-60	0.761317	0.754	0.658	1.13863e-55	Neu2	Ell2
Sumo2	4.18121e-60	-1.17083	0.168	0.319	1.14507e-55	Neu2	Sumo2
Rps5	5.54396e-60	-0.865187	0.362	0.52	1.51827e-55	Neu2	Rps5
Cyld	6.71359e-60	-1.02497	0.205	0.366	1.83858e-55	Neu2	Cyld
Rgs19	6.97301e-60	-1.80372	0.067	0.193	1.90963e-55	Neu2	Rgs19
Gmip	9.39689e-60	-0.810048	0.263	0.429	2.57343e-55	Neu2	Gmip
Rgs2	1.15006e-59	-0.89029	0.34	0.51	3.14956e-55	Neu2	Rgs2
Il16	1.24158e-59	-1.24274	0.117	0.26	3.40019e-55	Neu2	Il16
Ogfrl1	1.28788e-59	-0.663453	0.388	0.56	3.52699e-55	Neu2	Ogfrl1
Macir	1.455e-59	-1.75734	0.049	0.169	3.98468e-55	Neu2	Macir
1600010M07Rik	2.25627e-59	-1.25423	0.126	0.27	6.17902e-55	Neu2	1600010M07Rik
Ctnnbip1	2.46141e-59	-1.52463	0.089	0.223	6.74083e-55	Neu2	Ctnnbip1
Scrg1	2.80384e-59	-1.99554	0.078	0.206	7.6786e-55	Neu2	Scrg1
Pkm	3.21135e-59	0.52923	0.832	0.824	8.7946e-55	Neu2	Pkm
Mapk6	3.25225e-59	0.826276	0.5	0.351	8.90661e-55	Neu2	Mapk6
Tmem131l	3.70469e-59	-1.0347	0.137	0.288	1.01457e-54	Neu2	Tmem131l
Txnip	4.29507e-59	-0.711194	0.73	0.83	1.17625e-54	Neu2	Txnip
Mrps21	4.89481e-59	-1.42586	0.101	0.238	1.34049e-54	Neu2	Mrps21
Trib1	5.80576e-59	0.564897	0.844	0.809	1.58996e-54	Neu2	Trib1
Arpp19	5.91766e-59	-0.761437	0.298	0.461	1.62061e-54	Neu2	Arpp19
Trim12c	6.18188e-59	-1.31617	0.111	0.252	1.69297e-54	Neu2	Trim12c
Wasf2	6.61992e-59	-0.645204	0.392	0.557	1.81293e-54	Neu2	Wasf2
Ndst1	6.72173e-59	-1.70593	0.061	0.184	1.84081e-54	Neu2	Ndst1
Supt4a	7.31777e-59	-0.614683	0.443	0.609	2.00404e-54	Neu2	Supt4a
Neurl3	2.03181e-58	-0.866507	0.416	0.567	5.56431e-54	Neu2	Neurl3
Zbtb21	2.23451e-58	1.77658	0.167	0.067	6.11944e-54	Neu2	Zbtb21
Rheb	3.7231e-58	-0.786186	0.238	0.406	1.01961e-53	Neu2	Rheb
Vgll4	5.54837e-58	-1.13729	0.118	0.261	1.51948e-53	Neu2	Vgll4
Eif4ebp2	6.7912e-58	-1.152	0.146	0.291	1.85984e-53	Neu2	Eif4ebp2
Plcg2	6.79229e-58	-1.38371	0.085	0.216	1.86014e-53	Neu2	Plcg2
Hmox2	8.11239e-58	1.14637	0.409	0.277	2.22166e-53	Neu2	Hmox2
Grb2	8.13493e-58	-0.462053	0.601	0.747	2.22783e-53	Neu2	Grb2
Plscr1	1.28964e-57	-1.16907	0.2	0.352	3.53181e-53	Neu2	Plscr1
Rpl17	1.42902e-57	-0.440407	0.763	0.877	3.91353e-53	Neu2	Rpl17
Ptpn22	1.45324e-57	-1.64503	0.054	0.174	3.97985e-53	Neu2	Ptpn22
Hcls1	1.56372e-57	-0.535301	0.473	0.641	4.2824e-53	Neu2	Hcls1
Tmcc1	1.77838e-57	-0.432373	0.522	0.704	4.87027e-53	Neu2	Tmcc1
Eno1	2.71216e-57	0.854885	0.533	0.398	7.42751e-53	Neu2	Eno1
Sec11c	2.86743e-57	-1.23315	0.118	0.259	7.85274e-53	Neu2	Sec11c
Irak4	3.45351e-57	-1.39259	0.089	0.221	9.45779e-53	Neu2	Irak4
Orai2	3.61284e-57	-0.903469	0.31	0.464	9.89412e-53	Neu2	Orai2
Gm5150	4.38628e-57	-0.943382	0.201	0.359	1.20123e-52	Neu2	Gm5150
2310001H17Rik	4.70464e-57	-0.787303	0.332	0.49	1.28841e-52	Neu2	2310001H17Rik
Pilrb1	4.76425e-57	-1.16685	0.12	0.261	1.30474e-52	Neu2	Pilrb1
Cd177	6.37641e-57	-1.93694	0.086	0.212	1.74624e-52	Neu2	Cd177
Rps6	8.68311e-57	-0.762093	0.404	0.545	2.37796e-52	Neu2	Rps6
Rnh1	9.38025e-57	1.08413	0.49	0.368	2.56888e-52	Neu2	Rnh1
Kmt2c	1.13198e-56	-0.548185	0.366	0.54	3.10004e-52	Neu2	Kmt2c
Hmgn2	1.43358e-56	-1.32771	0.136	0.277	3.92601e-52	Neu2	Hmgn2
Wdr1	1.51845e-56	-0.994722	0.191	0.342	4.15844e-52	Neu2	Wdr1
Eif5	1.60091e-56	0.528665	0.808	0.741	4.38426e-52	Neu2	Eif5
Slc22a15	1.63888e-56	-0.664473	0.296	0.465	4.48823e-52	Neu2	Slc22a15
Steap4	2.06649e-56	-1.82204	0.077	0.201	5.65929e-52	Neu2	Steap4
Phyh	2.17748e-56	-1.46148	0.104	0.237	5.96325e-52	Neu2	Phyh
Msl1	2.75578e-56	-1.00285	0.185	0.336	7.54699e-52	Neu2	Msl1
Sirt7	3.36417e-56	-1.3057	0.106	0.24	9.21311e-52	Neu2	Sirt7
Cyp4f18	3.48983e-56	1.2156	0.616	0.535	9.55725e-52	Neu2	Cyp4f18
Atrn	4.07046e-56	-1.19775	0.124	0.264	1.11474e-51	Neu2	Atrn
Kdm7a	4.46884e-56	-0.623706	0.494	0.65	1.22384e-51	Neu2	Kdm7a
Epsti1	5.27094e-56	-1.5637	0.071	0.193	1.4435e-51	Neu2	Epsti1
Ap1s2	6.58856e-56	-1.26861	0.099	0.234	1.80434e-51	Neu2	Ap1s2
Rpl39	7.74846e-56	-0.680751	0.47	0.627	2.12199e-51	Neu2	Rpl39
Chmp5	1.2956e-55	-1.0871	0.167	0.313	3.54813e-51	Neu2	Chmp5
Sgk3	1.34213e-55	-1.10841	0.124	0.264	3.67555e-51	Neu2	Sgk3
Cdc27	1.58612e-55	1.35495	0.345	0.215	4.34374e-51	Neu2	Cdc27
Chsy1	1.67227e-55	-1.50146	0.069	0.192	4.57969e-51	Neu2	Chsy1
Mettl9	2.01255e-55	-0.882747	0.219	0.373	5.51158e-51	Neu2	Mettl9
Zzef1	2.13669e-55	-0.80495	0.185	0.343	5.85154e-51	Neu2	Zzef1
Tmem251	2.1676e-55	1.34323	0.242	0.122	5.9362e-51	Neu2	Tmem251
Gm57271	2.61165e-55	1.56357	0.157	0.061	7.15227e-51	Neu2	Gm57271
Ccdc12	3.3223e-55	-0.785852	0.264	0.424	9.09844e-51	Neu2	Ccdc12
Slc25a5	6.93269e-55	-1.06742	0.178	0.324	1.89859e-50	Neu2	Slc25a5
Ly6c2	7.26321e-55	-1.8348	0.11	0.241	1.9891e-50	Neu2	Ly6c2
Pik3r5	9.6265e-55	-0.886777	0.168	0.315	2.63631e-50	Neu2	Pik3r5
Btf3	1.0158e-54	-0.62088	0.464	0.61	2.78187e-50	Neu2	Btf3
Atg2a	1.07928e-54	0.755666	0.537	0.409	2.95572e-50	Neu2	Atg2a
Dmxl2	1.12369e-54	-0.542377	0.502	0.664	3.07733e-50	Neu2	Dmxl2
Msn	1.16201e-54	-0.436296	0.705	0.818	3.18229e-50	Neu2	Msn
Psmb9	1.2036e-54	-1.70394	0.071	0.19	3.29617e-50	Neu2	Psmb9
Galnt11	1.23451e-54	1.66105	0.19	0.085	3.38084e-50	Neu2	Galnt11
Cd33	1.42524e-54	-0.459333	0.685	0.818	3.90316e-50	Neu2	Cd33
Slc31a2	1.47643e-54	1.21435	0.338	0.209	4.04335e-50	Neu2	Slc31a2
Tecr	1.62504e-54	-1.36834	0.097	0.225	4.45032e-50	Neu2	Tecr
Sec61b	2.41816e-54	-0.697115	0.282	0.448	6.62238e-50	Neu2	Sec61b
Mctp2	2.72497e-54	-0.59324	0.29	0.463	7.4626e-50	Neu2	Mctp2
Cox7a2l	3.06558e-54	-0.840544	0.266	0.42	8.3954e-50	Neu2	Cox7a2l
Ywhab	3.78522e-54	-0.931141	0.197	0.344	1.03662e-49	Neu2	Ywhab
Rpl35	3.85951e-54	-1.31467	0.161	0.298	1.05697e-49	Neu2	Rpl35
Ndufb11	4.01831e-54	-1.17423	0.14	0.28	1.10045e-49	Neu2	Ndufb11
Pwp1	4.51412e-54	1.65144	0.151	0.058	1.23624e-49	Neu2	Pwp1
Pptc7	4.88697e-54	-2.00318	0.043	0.15	1.33835e-49	Neu2	Pptc7
1600002D24Rik	7.22677e-54	1.68939	0.154	0.06	1.97912e-49	Neu2	1600002D24Rik
Zfp608	1.24917e-53	0.986289	0.552	0.435	3.42098e-49	Neu2	Zfp608
Pxn	1.99483e-53	-0.523463	0.41	0.58	5.46303e-49	Neu2	Pxn
Elp1	1.99944e-53	-1.41341	0.081	0.204	5.47567e-49	Neu2	Elp1
Acadl	2.30862e-53	-1.31082	0.132	0.267	6.32238e-49	Neu2	Acadl
Rara	2.37173e-53	-0.773185	0.295	0.452	6.49523e-49	Neu2	Rara
Phf14	3.0131e-53	-1.58567	0.064	0.18	8.25169e-49	Neu2	Phf14
Fbxl5	3.07834e-53	0.587952	0.883	0.851	8.43035e-49	Neu2	Fbxl5
Vti1a	3.8559e-53	-0.824034	0.163	0.309	1.05598e-48	Neu2	Vti1a
Hrh2	4.2975e-53	-1.85813	0.044	0.152	1.17691e-48	Neu2	Hrh2
Jmy	4.43824e-53	1.39975	0.238	0.122	1.21546e-48	Neu2	Jmy
Stimate	4.47594e-53	-1.60939	0.053	0.164	1.22578e-48	Neu2	Stimate
Asah1	4.59514e-53	-1.17923	0.121	0.256	1.25843e-48	Neu2	Asah1
Tagln2	4.62703e-53	-1.07891	0.272	0.417	1.26716e-48	Neu2	Tagln2
Aldh3b1	4.64679e-53	-1.69445	0.063	0.178	1.27257e-48	Neu2	Aldh3b1
Tomm22	5.18713e-53	-1.08927	0.161	0.303	1.42055e-48	Neu2	Tomm22
Ctsa	6.00178e-53	-1.02641	0.147	0.288	1.64365e-48	Neu2	Ctsa
Rpl14	6.19264e-53	-0.925935	0.293	0.44	1.69592e-48	Neu2	Rpl14
Pnpla2	6.44158e-53	-0.651691	0.296	0.46	1.76409e-48	Neu2	Pnpla2
Gcnt1	1.47402e-52	-0.840053	0.214	0.367	4.03676e-48	Neu2	Gcnt1
Iqsec1	1.48081e-52	0.596786	0.802	0.739	4.05534e-48	Neu2	Iqsec1
P2ry13	1.51184e-52	-1.27453	0.093	0.22	4.14032e-48	Neu2	P2ry13
Bptf	1.57494e-52	-0.819688	0.173	0.321	4.31314e-48	Neu2	Bptf
Atp5j2	2.11318e-52	-1.19094	0.154	0.291	5.78715e-48	Neu2	Atp5j2
Blcap	2.75065e-52	1.09384	0.359	0.226	7.53293e-48	Neu2	Blcap
Kat6a	2.82942e-52	-0.749537	0.22	0.377	7.74866e-48	Neu2	Kat6a
Bmx	2.83623e-52	-1.69932	0.059	0.171	7.7673e-48	Neu2	Bmx
Kansl1l	3.30457e-52	1.0789	0.386	0.251	9.04988e-48	Neu2	Kansl1l
Rabac1	3.80064e-52	-0.577971	0.471	0.623	1.04084e-47	Neu2	Rabac1
Chd8	4.14494e-52	-1.65309	0.06	0.174	1.13513e-47	Neu2	Chd8
Pak2	4.49736e-52	-0.457408	0.577	0.719	1.23165e-47	Neu2	Pak2
Fbxo42	4.93594e-52	1.26457	0.28	0.158	1.35176e-47	Neu2	Fbxo42
Tmem167	5.0827e-52	-0.933526	0.176	0.319	1.39195e-47	Neu2	Tmem167
Cox5b	5.80482e-52	-0.819655	0.272	0.423	1.58971e-47	Neu2	Cox5b
Cox6a1	7.23879e-52	-0.884162	0.208	0.354	1.98242e-47	Neu2	Cox6a1
Rpl9	7.39885e-52	-0.437704	0.732	0.846	2.02625e-47	Neu2	Rpl9
Tecpr1	8.39652e-52	1.71489	0.179	0.079	2.29947e-47	Neu2	Tecpr1
Rnaseh2c	8.54207e-52	-2.09818	0.043	0.147	2.33933e-47	Neu2	Rnaseh2c
Apobr	8.79241e-52	-0.742579	0.216	0.37	2.40789e-47	Neu2	Apobr
Ifngr2	8.88479e-52	-0.726587	0.285	0.442	2.43319e-47	Neu2	Ifngr2
Taf10	1.60258e-51	-1.15787	0.134	0.268	4.38883e-47	Neu2	Taf10
Ddx46	1.84833e-51	-1.66903	0.054	0.164	5.06184e-47	Neu2	Ddx46
Mycbp2	1.95996e-51	-0.666775	0.216	0.369	5.36756e-47	Neu2	Mycbp2
Lrch4	2.16094e-51	-1.54449	0.074	0.191	5.91796e-47	Neu2	Lrch4
Clec4a2	2.23083e-51	-1.59176	0.077	0.195	6.10934e-47	Neu2	Clec4a2
Tm9sf2	2.34927e-51	-1.07312	0.106	0.235	6.4337e-47	Neu2	Tm9sf2
Gm17619	2.62426e-51	-2.38057	0.022	0.113	7.1868e-47	Neu2	Gm17619
Phactr2	4.46652e-51	1.30893	0.337	0.212	1.2232e-46	Neu2	Phactr2
Fis1	5.26727e-51	-0.831949	0.267	0.415	1.44249e-46	Neu2	Fis1
Mob3a	6.76473e-51	-1.14783	0.131	0.263	1.85259e-46	Neu2	Mob3a
I830077J02Rik	6.91129e-51	-1.29746	0.112	0.238	1.89273e-46	Neu2	I830077J02Rik
Gpr84	6.91734e-51	-1.35864	0.123	0.251	1.89438e-46	Neu2	Gpr84
Tmem127	8.47511e-51	-0.939465	0.181	0.323	2.32099e-46	Neu2	Tmem127
Sirpb1c	8.63019e-51	-1.06065	0.142	0.279	2.36346e-46	Neu2	Sirpb1c
H2az1	9.79742e-51	-1.01411	0.171	0.313	2.68312e-46	Neu2	H2az1
Dazap2	1.04548e-50	-0.451272	0.598	0.743	2.86316e-46	Neu2	Dazap2
Ndufb8	1.27093e-50	-1.55331	0.084	0.201	3.48056e-46	Neu2	Ndufb8
N4bp1	2.09869e-50	-0.428788	0.53	0.688	5.74748e-46	Neu2	N4bp1
Ptpre	2.34766e-50	-0.482308	0.404	0.566	6.4293e-46	Neu2	Ptpre
Snrpd3	2.40518e-50	-1.66023	0.058	0.168	6.58682e-46	Neu2	Snrpd3
Nlrp3	2.54982e-50	0.612964	0.831	0.758	6.98294e-46	Neu2	Nlrp3
Tuba1c	2.69374e-50	0.757302	0.627	0.517	7.37707e-46	Neu2	Tuba1c
B4galnt1	3.7791e-50	-1.99798	0.036	0.134	1.03495e-45	Neu2	B4galnt1
Wfdc17	3.81976e-50	-0.548101	0.662	0.792	1.04608e-45	Neu2	Wfdc17
Syt11	4.12616e-50	-2.35554	0.028	0.121	1.12999e-45	Neu2	Syt11
Acod1	4.60517e-50	0.533359	0.892	0.816	1.26117e-45	Neu2	Acod1
Tax1bp1	6.22103e-50	0.475253	0.869	0.831	1.70369e-45	Neu2	Tax1bp1
Mbd2	6.22284e-50	-0.728928	0.33	0.478	1.70419e-45	Neu2	Mbd2
Trim30d	1.27008e-49	-0.86392	0.244	0.39	3.47824e-45	Neu2	Trim30d
Pik3cg	1.34853e-49	-1.33685	0.079	0.196	3.69308e-45	Neu2	Pik3cg
Zfp710	1.44515e-49	-1.43576	0.06	0.17	3.95768e-45	Neu2	Zfp710
Psenen	1.49431e-49	-0.720845	0.323	0.472	4.09233e-45	Neu2	Psenen
Rps18	1.70105e-49	-1.17323	0.199	0.336	4.65849e-45	Neu2	Rps18
Ankrd11	1.76221e-49	-0.367283	0.685	0.804	4.82598e-45	Neu2	Ankrd11
S100a6	2.28446e-49	-0.610645	0.751	0.859	6.25621e-45	Neu2	S100a6
Srp14	2.28574e-49	-0.836433	0.258	0.405	6.25973e-45	Neu2	Srp14
Eed	2.31447e-49	-1.27838	0.079	0.196	6.33842e-45	Neu2	Eed
Rapgef6	2.31614e-49	-0.415718	0.497	0.66	6.34297e-45	Neu2	Rapgef6
Baz1a	2.39856e-49	-0.633079	0.365	0.52	6.56868e-45	Neu2	Baz1a
Crlf2	2.6335e-49	-0.799994	0.236	0.385	7.2121e-45	Neu2	Crlf2
Snapc1	2.69058e-49	1.09253	0.296	0.172	7.36843e-45	Neu2	Snapc1
Plac8	3.00754e-49	-1.32843	0.194	0.332	8.23644e-45	Neu2	Plac8
Ralbp1	3.17797e-49	-1.03907	0.156	0.292	8.70319e-45	Neu2	Ralbp1
Uqcr10	3.67637e-49	-0.965734	0.213	0.353	1.00681e-44	Neu2	Uqcr10
Pstpip2	4.2225e-49	-0.780202	0.2	0.346	1.15637e-44	Neu2	Pstpip2
Reep5	4.29032e-49	-1.02542	0.149	0.284	1.17495e-44	Neu2	Reep5
Mvp	4.78842e-49	-0.878754	0.203	0.346	1.31136e-44	Neu2	Mvp
Relt	5.58731e-49	-1.72971	0.049	0.152	1.53014e-44	Neu2	Relt
Clta	5.62598e-49	-0.513571	0.458	0.609	1.54073e-44	Neu2	Clta
Atp6v1c1	6.52403e-49	1.29632	0.32	0.198	1.78667e-44	Neu2	Atp6v1c1
Tacc1	7.37756e-49	-0.957734	0.141	0.277	2.02042e-44	Neu2	Tacc1
Psma2	7.49098e-49	-0.923956	0.195	0.334	2.05148e-44	Neu2	Psma2
Gsk3b	7.74462e-49	-0.57964	0.315	0.474	2.12094e-44	Neu2	Gsk3b
Foxp1	8.0678e-49	-0.612985	0.318	0.476	2.20945e-44	Neu2	Foxp1
Eif3f	1.0019e-48	-0.923199	0.196	0.336	2.74381e-44	Neu2	Eif3f
Atxn7l3b	1.0164e-48	-0.89311	0.18	0.321	2.7835e-44	Neu2	Atxn7l3b
Edf1	1.02494e-48	-0.91064	0.188	0.327	2.8069e-44	Neu2	Edf1
Psme1	1.07404e-48	-1.27129	0.11	0.233	2.94137e-44	Neu2	Psme1
Unc119	1.39421e-48	-1.21235	0.139	0.268	3.81818e-44	Neu2	Unc119
Tpst2	1.42157e-48	1.07273	0.375	0.249	3.89311e-44	Neu2	Tpst2
Baz2b	1.66757e-48	0.54172	0.867	0.838	4.5668e-44	Neu2	Baz2b
Galnt7	4.04645e-48	-1.68995	0.047	0.149	1.10816e-43	Neu2	Galnt7
Atrx	4.32399e-48	-0.598902	0.254	0.407	1.18417e-43	Neu2	Atrx
Ndufs5	5.28988e-48	-1.50675	0.081	0.194	1.44869e-43	Neu2	Ndufs5
Fgd4	5.74205e-48	-0.511789	0.278	0.436	1.57252e-43	Neu2	Fgd4
Mirt2	6.04576e-48	0.816755	0.55	0.429	1.65569e-43	Neu2	Mirt2
Cnbp	6.49062e-48	-0.832588	0.213	0.358	1.77752e-43	Neu2	Cnbp
Pomp	7.0443e-48	-1.06381	0.146	0.276	1.92915e-43	Neu2	Pomp
Ggt5	7.11748e-48	-1.16582	0.119	0.244	1.94919e-43	Neu2	Ggt5
Polr2a	9.75369e-48	0.774187	0.664	0.558	2.67114e-43	Neu2	Polr2a
Smc1a	1.01812e-47	-1.43347	0.072	0.184	2.78823e-43	Neu2	Smc1a
Git2	1.0844e-47	-0.751884	0.2	0.343	2.96974e-43	Neu2	Git2
Atp5b	1.24605e-47	-0.878726	0.214	0.352	3.41242e-43	Neu2	Atp5b
Tor1aip1	1.27343e-47	-0.745625	0.274	0.423	3.4874e-43	Neu2	Tor1aip1
1810037I17Rik	1.30223e-47	-0.72925	0.279	0.427	3.56629e-43	Neu2	1810037I17Rik
N4bp2	2.32613e-47	1.31957	0.245	0.132	6.37033e-43	Neu2	N4bp2
Flcn	2.54968e-47	1.28356	0.235	0.125	6.98255e-43	Neu2	Flcn
Ostf1	3.20902e-47	0.446014	0.873	0.874	8.78823e-43	Neu2	Ostf1
Usp3	3.37972e-47	-0.596192	0.266	0.42	9.25571e-43	Neu2	Usp3
Irak2	3.61232e-47	0.388881	0.851	0.716	9.8927e-43	Neu2	Irak2
Cfp	3.69136e-47	-0.978217	0.156	0.289	1.01091e-42	Neu2	Cfp
Chchd2	4.96008e-47	-0.465244	0.531	0.664	1.35837e-42	Neu2	Chchd2
Tes	8.02431e-47	0.855706	0.506	0.381	2.19754e-42	Neu2	Tes
Iscu	8.39612e-47	-0.745418	0.288	0.434	2.29936e-42	Neu2	Iscu
Gng5	1.30355e-46	-0.388082	0.732	0.85	3.5699e-42	Neu2	Gng5
Cd244a	1.53557e-46	-1.30799	0.104	0.223	4.20532e-42	Neu2	Cd244a
Gm4107	1.58839e-46	1.50358	0.155	0.065	4.34997e-42	Neu2	Gm4107
Macroh2a1	1.67028e-46	-1.34256	0.056	0.161	4.57422e-42	Neu2	Macroh2a1
Slain2	1.99138e-46	1.16757	0.378	0.257	5.45359e-42	Neu2	Slain2
Psmb1	2.05244e-46	-0.98404	0.163	0.293	5.62081e-42	Neu2	Psmb1
Capzb	2.2562e-46	-0.385039	0.604	0.753	6.17883e-42	Neu2	Capzb
Il4ra	2.5705e-46	-0.559203	0.378	0.529	7.03958e-42	Neu2	Il4ra
Icam1	2.75473e-46	-1.10177	0.251	0.386	7.54411e-42	Neu2	Icam1
Lrrc25	3.47359e-46	-0.573546	0.326	0.482	9.51278e-42	Neu2	Lrrc25
Slc15a3	3.71965e-46	0.541187	0.75	0.671	1.01866e-41	Neu2	Slc15a3
Atp1a3	4.79306e-46	-2.03073	0.037	0.129	1.31263e-41	Neu2	Atp1a3
Tpr	5.83696e-46	-0.917847	0.191	0.326	1.59851e-41	Neu2	Tpr
Atp6v1h	5.87179e-46	1.2239	0.301	0.184	1.60805e-41	Neu2	Atp6v1h
Icosl	6.12067e-46	-1.3365	0.071	0.178	1.67621e-41	Neu2	Icosl
Dtnbp1	6.27771e-46	1.04867	0.323	0.199	1.71921e-41	Neu2	Dtnbp1
Dck	6.60443e-46	-1.61617	0.06	0.164	1.80869e-41	Neu2	Dck
Tsc22d3	6.77647e-46	-0.49403	0.481	0.637	1.8558e-41	Neu2	Tsc22d3
P2ry12	9.54499e-46	-1.53144	0.061	0.166	2.61399e-41	Neu2	P2ry12
Slc31a1	9.72914e-46	1.25861	0.301	0.187	2.66442e-41	Neu2	Slc31a1
Slc43a2	1.16702e-45	1.05628	0.376	0.254	3.19599e-41	Neu2	Slc43a2
Trem1	1.99616e-45	-0.384093	0.763	0.876	5.46667e-41	Neu2	Trem1
Ndufb9	2.02756e-45	-0.740705	0.288	0.433	5.55267e-41	Neu2	Ndufb9
Arap3	2.11136e-45	-1.32268	0.07	0.175	5.78216e-41	Neu2	Arap3
Rrbp1	2.43662e-45	-0.599154	0.324	0.467	6.67292e-41	Neu2	Rrbp1
Arfip1	3.00533e-45	-1.47663	0.049	0.148	8.23039e-41	Neu2	Arfip1
Hnrnpul1	3.50034e-45	-0.732559	0.23	0.372	9.58604e-41	Neu2	Hnrnpul1
Ctsz	3.58264e-45	0.699888	0.579	0.469	9.81142e-41	Neu2	Ctsz
Eif4ebp1	3.92364e-45	-0.413835	0.315	0.479	1.07453e-40	Neu2	Eif4ebp1
Cs	4.25623e-45	-1.12535	0.141	0.265	1.16561e-40	Neu2	Cs
Tapbp	5.06088e-45	-0.826552	0.234	0.372	1.38597e-40	Neu2	Tapbp
Ptpn18	5.98489e-45	-1.06682	0.136	0.259	1.63902e-40	Neu2	Ptpn18
Nedd4l	6.39755e-45	-1.46559	0.054	0.154	1.75203e-40	Neu2	Nedd4l
Bod1l	8.12751e-45	-1.42097	0.06	0.162	2.2258e-40	Neu2	Bod1l
D8Ertd738e	8.56417e-45	-0.451882	0.536	0.677	2.34538e-40	Neu2	D8Ertd738e
Arid1a	9.49163e-45	-0.840331	0.169	0.301	2.59938e-40	Neu2	Arid1a
Rps6ka1	1.01818e-44	-1.39722	0.079	0.187	2.7884e-40	Neu2	Rps6ka1
Sycp2	1.18755e-44	-1.46493	0.086	0.196	3.25221e-40	Neu2	Sycp2
Nek7	1.31901e-44	-1.31542	0.058	0.159	3.61224e-40	Neu2	Nek7
Cib1	1.4522e-44	-1.30757	0.099	0.213	3.977e-40	Neu2	Cib1
Efhd2	1.48158e-44	0.557011	0.764	0.703	4.05745e-40	Neu2	Efhd2
Tap2	1.52882e-44	-1.63597	0.059	0.161	4.18684e-40	Neu2	Tap2
Psmb3	1.69932e-44	-0.839658	0.191	0.325	4.65377e-40	Neu2	Psmb3
Coq10b	1.75198e-44	-0.65963	0.316	0.462	4.79796e-40	Neu2	Coq10b
Ndufa1	1.96888e-44	-1.07359	0.13	0.251	5.39196e-40	Neu2	Ndufa1
Aftph	2.04914e-44	-0.686115	0.202	0.342	5.61178e-40	Neu2	Aftph
Ndufa4	2.12726e-44	-1.17432	0.116	0.234	5.8257e-40	Neu2	Ndufa4
Laptm5	2.3789e-44	-0.319955	0.721	0.842	6.51485e-40	Neu2	Laptm5
Mtdh	2.70844e-44	-0.943822	0.139	0.265	7.41733e-40	Neu2	Mtdh
Myo1f	3.12984e-44	-0.498787	0.34	0.493	8.57137e-40	Neu2	Myo1f
Rer1	3.81283e-44	-0.955618	0.173	0.302	1.04418e-39	Neu2	Rer1
Rbpj	4.01789e-44	0.975566	0.502	0.399	1.10034e-39	Neu2	Rbpj
Spacdr	4.14131e-44	-0.84558	0.219	0.355	1.13414e-39	Neu2	Spacdr
Maf1	4.36383e-44	-1.22343	0.099	0.214	1.19508e-39	Neu2	Maf1
Sde2	4.39597e-44	0.662523	0.634	0.535	1.20388e-39	Neu2	Sde2
Runx1	4.41133e-44	0.932358	0.617	0.517	1.20809e-39	Neu2	Runx1
Os9	5.06711e-44	-0.739314	0.206	0.345	1.38768e-39	Neu2	Os9
Slk	5.13308e-44	-0.687338	0.223	0.367	1.40574e-39	Neu2	Slk
Arhgef2	5.30729e-44	-0.87578	0.166	0.293	1.45345e-39	Neu2	Arhgef2
Ap2s1	5.61806e-44	-1.074	0.124	0.245	1.53856e-39	Neu2	Ap2s1
Abi3	6.45188e-44	-2.0771	0.027	0.11	1.76691e-39	Neu2	Abi3
Ptbp3	6.6554e-44	0.491554	0.848	0.822	1.82265e-39	Neu2	Ptbp3
Ebi3	6.73553e-44	-0.94664	0.156	0.281	1.84459e-39	Neu2	Ebi3
Alkbh5	8.87988e-44	1.0014	0.379	0.258	2.43184e-39	Neu2	Alkbh5
Rps20	9.35175e-44	-0.871782	0.309	0.443	2.56107e-39	Neu2	Rps20
Cntrl	1.10205e-43	-0.988526	0.112	0.23	3.01807e-39	Neu2	Cntrl
Aph1c	1.13392e-43	1.09339	0.287	0.171	3.10536e-39	Neu2	Aph1c
Samd8	1.15333e-43	1.13494	0.337	0.22	3.15852e-39	Neu2	Samd8
Parp14	1.20971e-43	-1.62113	0.085	0.193	3.31291e-39	Neu2	Parp14
Cox14	1.31495e-43	-0.971005	0.163	0.289	3.60111e-39	Neu2	Cox14
Dtx3l	1.40925e-43	-2.08394	0.034	0.122	3.85937e-39	Neu2	Dtx3l
Pcbp2	1.60929e-43	-0.517046	0.419	0.562	4.40721e-39	Neu2	Pcbp2
Tbl1xr1	1.79768e-43	-0.486488	0.308	0.462	4.92311e-39	Neu2	Tbl1xr1
Slc35a5	1.80552e-43	-1.20151	0.098	0.211	4.9446e-39	Neu2	Slc35a5
Mrpl52	2.03801e-43	-1.03475	0.172	0.298	5.5813e-39	Neu2	Mrpl52
Kif5b	2.0998e-43	-0.66236	0.276	0.42	5.75053e-39	Neu2	Kif5b
Mrtfa	2.22093e-43	-1.20206	0.061	0.162	6.08224e-39	Neu2	Mrtfa
Pnp	2.2717e-43	-0.852856	0.238	0.374	6.22128e-39	Neu2	Pnp
Gbp7	2.38016e-43	-2.29754	0.028	0.111	6.51831e-39	Neu2	Gbp7
Oas2	2.57991e-43	-1.50429	0.059	0.158	7.06536e-39	Neu2	Oas2
Abhd10	2.74283e-43	1.60155	0.154	0.069	7.51152e-39	Neu2	Abhd10
Polr2j	2.93477e-43	-1.63693	0.062	0.161	8.03715e-39	Neu2	Polr2j
Noct	3.03178e-43	0.843283	0.484	0.357	8.30284e-39	Neu2	Noct
Pten	3.09614e-43	-0.404118	0.573	0.71	8.4791e-39	Neu2	Pten
Fryl	3.6605e-43	-1.03445	0.121	0.239	1.00246e-38	Neu2	Fryl
Casp3	4.29564e-43	-1.25217	0.106	0.219	1.1764e-38	Neu2	Casp3
Zfp503	4.46506e-43	1.81741	0.1	0.034	1.2228e-38	Neu2	Zfp503
Cbl	4.7087e-43	-0.471709	0.315	0.468	1.28952e-38	Neu2	Cbl
Swap70	4.76351e-43	-1.07981	0.099	0.212	1.30453e-38	Neu2	Swap70
Smad4	5.68369e-43	0.863374	0.54	0.428	1.55654e-38	Neu2	Smad4
Chil1	5.86624e-43	-0.644633	0.354	0.499	1.60653e-38	Neu2	Chil1
4933432I03Rik	5.99069e-43	0.995475	0.377	0.255	1.64061e-38	Neu2	4933432I03Rik
Treml4	7.75951e-43	-1.42462	0.078	0.182	2.12502e-38	Neu2	Treml4
Vdac2	7.83734e-43	-0.873936	0.192	0.322	2.14634e-38	Neu2	Vdac2
Smarcd2	8.22612e-43	-1.59231	0.049	0.142	2.2528e-38	Neu2	Smarcd2
Cybb	8.26208e-43	-1.52273	0.115	0.227	2.26265e-38	Neu2	Cybb
Ppp1r3d	8.81186e-43	-1.58781	0.061	0.16	2.41322e-38	Neu2	Ppp1r3d
Id2	9.66338e-43	-0.652696	0.388	0.526	2.64641e-38	Neu2	Id2
Trps1	9.69291e-43	-0.552001	0.396	0.535	2.6545e-38	Neu2	Trps1
Mob1a	1.01945e-42	-0.719511	0.221	0.357	2.79188e-38	Neu2	Mob1a
Fam114a1	1.03729e-42	0.912938	0.416	0.291	2.84073e-38	Neu2	Fam114a1
Fcgr4	1.03929e-42	-0.670673	0.303	0.444	2.8462e-38	Neu2	Fcgr4
Hint1	1.21984e-42	-1.37243	0.085	0.191	3.34065e-38	Neu2	Hint1
Rgs14	1.33729e-42	-2.28475	0.028	0.11	3.66231e-38	Neu2	Rgs14
Aldh2	1.38913e-42	-1.59059	0.086	0.191	3.80428e-38	Neu2	Aldh2
Syngr2	1.39837e-42	-1.56202	0.05	0.145	3.82957e-38	Neu2	Syngr2
Pigx	1.73267e-42	-1.34286	0.093	0.201	4.74509e-38	Neu2	Pigx
Slc2a3	2.06909e-42	0.553671	0.588	0.468	5.66641e-38	Neu2	Slc2a3
Tet3	3.21874e-42	-0.992389	0.098	0.211	8.81485e-38	Neu2	Tet3
Mfsd10	4.5895e-42	-1.71541	0.042	0.131	1.25688e-37	Neu2	Mfsd10
Rpl24	5.04628e-42	-0.553132	0.514	0.639	1.38197e-37	Neu2	Rpl24
Snw1	5.16388e-42	-1.14932	0.098	0.211	1.41418e-37	Neu2	Snw1
Cd47	5.34361e-42	-0.408961	0.618	0.757	1.4634e-37	Neu2	Cd47
Sesn2	5.57884e-42	0.800381	0.384	0.257	1.52782e-37	Neu2	Sesn2
4930581F22Rik	6.61333e-42	-0.782809	0.135	0.256	1.81113e-37	Neu2	4930581F22Rik
Snrpe	6.86027e-42	-1.39702	0.075	0.177	1.87875e-37	Neu2	Snrpe
Eif3c	7.10351e-42	-1.08884	0.11	0.223	1.94537e-37	Neu2	Eif3c
Polr2g	7.19997e-42	-1.90127	0.037	0.124	1.97178e-37	Neu2	Polr2g
Mtpn	7.68687e-42	-0.755744	0.21	0.342	2.10513e-37	Neu2	Mtpn
Ssu72	9.10297e-42	-0.463354	0.438	0.584	2.49294e-37	Neu2	Ssu72
Ramp1	9.50036e-42	-2.17875	0.032	0.115	2.60177e-37	Neu2	Ramp1
Ppp2r5c	1.00191e-41	-0.625457	0.241	0.38	2.74383e-37	Neu2	Ppp2r5c
Rbfa	1.05271e-41	-1.67962	0.041	0.13	2.88296e-37	Neu2	Rbfa
Apoe	1.11041e-41	-1.72608	0.164	0.283	3.04097e-37	Neu2	Apoe
Fam49b	1.28372e-41	-1.28023	0.179	0.293	3.5156e-37	Neu2	Fam49b
Rab8a	1.3053e-41	-0.59037	0.358	0.494	3.57469e-37	Neu2	Rab8a
Adrb2	1.8743e-41	-0.886639	0.183	0.308	5.13295e-37	Neu2	Adrb2
Rab1b	2.03164e-41	-1.33962	0.062	0.16	5.56386e-37	Neu2	Rab1b
Tmem164	2.10556e-41	-0.555475	0.303	0.45	5.76629e-37	Neu2	Tmem164
Ctse	3.09553e-41	-1.28503	0.069	0.17	8.47742e-37	Neu2	Ctse
Fkbp15	3.36699e-41	1.094	0.378	0.266	9.22084e-37	Neu2	Fkbp15
Vim	3.82026e-41	-0.861163	0.369	0.491	1.04622e-36	Neu2	Vim
Ampd3	5.02299e-41	-0.733798	0.141	0.264	1.3756e-36	Neu2	Ampd3
Sdhb	5.17383e-41	-1.11517	0.116	0.228	1.41691e-36	Neu2	Sdhb
Ftl1-ps1	5.21606e-41	0.945849	0.325	0.209	1.42847e-36	Neu2	Ftl1-ps1
Flot2	5.79574e-41	-1.62509	0.054	0.148	1.58722e-36	Neu2	Flot2
Arhgap4	7.72333e-41	-1.43394	0.053	0.147	2.11511e-36	Neu2	Arhgap4
Man2a1	9.86057e-41	-0.604572	0.263	0.404	2.70042e-36	Neu2	Man2a1
Slc9a9	1.0074e-40	-1.73155	0.034	0.119	2.75886e-36	Neu2	Slc9a9
Add1	1.0945e-40	-0.877084	0.146	0.267	2.9974e-36	Neu2	Add1
Nmi	1.11523e-40	-1.68252	0.04	0.126	3.05417e-36	Neu2	Nmi
Rpl7a	1.11796e-40	-0.738891	0.311	0.434	3.06165e-36	Neu2	Rpl7a
Ankrd22	1.17584e-40	1.31602	0.28	0.174	3.22015e-36	Neu2	Ankrd22
Atp5pb	1.17764e-40	-0.943823	0.138	0.256	3.22509e-36	Neu2	Atp5pb
Maff	1.32786e-40	0.745434	0.422	0.294	3.63649e-36	Neu2	Maff
Inhba	1.36168e-40	1.95945	0.171	0.084	3.7291e-36	Neu2	Inhba
Snx18	1.65611e-40	0.413175	0.856	0.817	4.53543e-36	Neu2	Snx18
Sbno2	1.83957e-40	-0.512467	0.488	0.619	5.03785e-36	Neu2	Sbno2
Micu1	2.02272e-40	0.976523	0.384	0.266	5.53943e-36	Neu2	Micu1
Otulinl	2.06493e-40	-1.5993	0.042	0.129	5.65503e-36	Neu2	Otulinl
Nsa2	2.22739e-40	-1.05901	0.111	0.224	6.09992e-36	Neu2	Nsa2
Mindy3	2.22968e-40	-0.688723	0.221	0.357	6.1062e-36	Neu2	Mindy3
Zfp148	2.40128e-40	-0.830482	0.146	0.268	6.57614e-36	Neu2	Zfp148
Zfp740	3.10727e-40	-1.51104	0.046	0.135	8.50957e-36	Neu2	Zfp740
Fbxo30	3.77049e-40	1.03524	0.207	0.109	1.03259e-35	Neu2	Fbxo30
Midn	4.2088e-40	-0.547637	0.357	0.504	1.15262e-35	Neu2	Midn
Fosb	4.9821e-40	-0.878387	0.296	0.426	1.3644e-35	Neu2	Fosb
Rap2c	5.19289e-40	-0.710308	0.224	0.356	1.42213e-35	Neu2	Rap2c
Eef1b2	7.26184e-40	-0.647901	0.35	0.479	1.98873e-35	Neu2	Eef1b2
Fbxl17	7.7267e-40	-1.01291	0.059	0.155	2.11603e-35	Neu2	Fbxl17
Mta3	7.75758e-40	-0.83489	0.171	0.294	2.12449e-35	Neu2	Mta3
Tmem134	7.76212e-40	-1.03132	0.131	0.246	2.12573e-35	Neu2	Tmem134
Jpt1	8.33242e-40	-1.43579	0.069	0.165	2.28192e-35	Neu2	Jpt1
Ero1l	9.46364e-40	2.60566	0.219	0.132	2.59171e-35	Neu2	Ero1l
Gm15832	9.53245e-40	0.856842	0.383	0.262	2.61056e-35	Neu2	Gm15832
Map2k2	1.11623e-39	-0.995198	0.115	0.227	3.0569e-35	Neu2	Map2k2
Rplp2	1.32172e-39	-0.448968	0.623	0.744	3.61966e-35	Neu2	Rplp2
Lgals3	1.53942e-39	0.912672	0.583	0.508	4.21587e-35	Neu2	Lgals3
Tceal9	1.88684e-39	1.30231	0.236	0.137	5.16729e-35	Neu2	Tceal9
Hgsnat	2.25477e-39	1.31974	0.416	0.32	6.17491e-35	Neu2	Hgsnat
Ceacam10	2.87477e-39	-1.84679	0.036	0.118	7.87286e-35	Neu2	Ceacam10
Zfp36l1	3.05679e-39	-0.448094	0.461	0.596	8.37132e-35	Neu2	Zfp36l1
Rwdd1	4.00141e-39	-1.44628	0.071	0.167	1.09583e-34	Neu2	Rwdd1
Ubl3	4.36499e-39	-0.595136	0.235	0.371	1.1954e-34	Neu2	Ubl3
Rassf2	4.69629e-39	-0.945813	0.103	0.213	1.28613e-34	Neu2	Rassf2
Hnrnpab	4.90409e-39	-1.11267	0.113	0.223	1.34303e-34	Neu2	Hnrnpab
Nono	4.96573e-39	-1.34437	0.07	0.167	1.35991e-34	Neu2	Nono
Zfand2a	6.41716e-39	1.0662	0.281	0.174	1.7574e-34	Neu2	Zfand2a
Gm57402	7.50189e-39	-1.83082	0.029	0.107	2.05447e-34	Neu2	Gm57402
Mrpl43	8.93618e-39	-1.26355	0.107	0.212	2.44726e-34	Neu2	Mrpl43
Serf2	9.25011e-39	-0.313833	0.667	0.803	2.53324e-34	Neu2	Serf2
Smc3	9.55282e-39	-1.6897	0.052	0.14	2.61613e-34	Neu2	Smc3
Brk1	9.58859e-39	-0.567571	0.39	0.519	2.62593e-34	Neu2	Brk1
Ddx60	1.15335e-38	-1.53187	0.076	0.174	3.15856e-34	Neu2	Ddx60
Nme2	1.21468e-38	-1.55146	0.068	0.162	3.32652e-34	Neu2	Nme2
Akt1	1.48321e-38	-0.949866	0.144	0.259	4.06192e-34	Neu2	Akt1
Gpr146	1.5376e-38	-1.70429	0.052	0.14	4.21087e-34	Neu2	Gpr146
Pet100	1.56935e-38	-0.869759	0.194	0.316	4.29782e-34	Neu2	Pet100
Cdc42se1	1.61766e-38	-0.604687	0.337	0.469	4.43012e-34	Neu2	Cdc42se1
Slc28a2	1.76252e-38	-1.18985	0.063	0.158	4.82684e-34	Neu2	Slc28a2
Park7	2.07266e-38	-1.21411	0.072	0.169	5.67617e-34	Neu2	Park7
Fam172a	2.2943e-38	-1.17465	0.078	0.178	6.28316e-34	Neu2	Fam172a
Nuak2	2.80165e-38	-1.07131	0.085	0.187	7.67261e-34	Neu2	Nuak2
Hsbp1	3.07283e-38	-0.913333	0.158	0.275	8.41525e-34	Neu2	Hsbp1
Sh3bp1	3.08185e-38	-2.07194	0.031	0.109	8.43994e-34	Neu2	Sh3bp1
Creg1	3.72906e-38	-0.512102	0.213	0.343	1.02124e-33	Neu2	Creg1
Rps4x	3.85293e-38	-0.864692	0.296	0.414	1.05516e-33	Neu2	Rps4x
Cebpz	3.85645e-38	-0.523609	0.236	0.368	1.05613e-33	Neu2	Cebpz
Nfic	4.55854e-38	-2.02538	0.031	0.108	1.2484e-33	Neu2	Nfic
Lipe	5.31316e-38	-1.66593	0.046	0.131	1.45506e-33	Neu2	Lipe
Gpr65	5.39048e-38	-1.59524	0.037	0.12	1.47624e-33	Neu2	Gpr65
Ctdsp2	5.6227e-38	-1.05823	0.108	0.215	1.53983e-33	Neu2	Ctdsp2
Rps2	5.75137e-38	-0.629604	0.466	0.583	1.57507e-33	Neu2	Rps2
Cd300a	7.80702e-38	-0.520287	0.404	0.543	2.13803e-33	Neu2	Cd300a
Tcea1	7.99211e-38	-1.10156	0.099	0.202	2.18872e-33	Neu2	Tcea1
Tmed9	8.10614e-38	-1.09828	0.092	0.194	2.21995e-33	Neu2	Tmed9
Zfp831	1.19644e-37	-1.38762	0.048	0.134	3.27657e-33	Neu2	Zfp831
Egln1	1.20007e-37	1.46516	0.198	0.108	3.28651e-33	Neu2	Egln1
Atp6v0c	1.21716e-37	0.500732	0.839	0.861	3.33331e-33	Neu2	Atp6v0c
Dync1h1	1.22443e-37	-1.11102	0.081	0.18	3.35323e-33	Neu2	Dync1h1
Rps28	1.29902e-37	-0.76222	0.34	0.47	3.55749e-33	Neu2	Rps28
Klf2	1.49127e-37	-0.480015	0.826	0.904	4.084e-33	Neu2	Klf2
Rasgrp2	1.57578e-37	-1.40817	0.051	0.138	4.31542e-33	Neu2	Rasgrp2
Grina	1.71875e-37	0.289291	0.914	0.917	4.70698e-33	Neu2	Grina
Gm39556	1.72216e-37	-0.993152	0.122	0.231	4.7163e-33	Neu2	Gm39556
Napsa	1.75445e-37	-0.631787	0.32	0.448	4.80473e-33	Neu2	Napsa
Usp7	1.77973e-37	-0.807979	0.167	0.287	4.87397e-33	Neu2	Usp7
Camk2g	2.04337e-37	-1.46218	0.039	0.121	5.59596e-33	Neu2	Camk2g
Tspan5	2.06201e-37	-0.756785	0.132	0.246	5.64703e-33	Neu2	Tspan5
Ndufb5	2.12864e-37	-1.74404	0.043	0.126	5.82948e-33	Neu2	Ndufb5
Med30	2.48462e-37	-1.46814	0.049	0.135	6.80437e-33	Neu2	Med30
Atg101	2.69907e-37	-1.0375	0.146	0.258	7.39166e-33	Neu2	Atg101
Dtnb	2.87854e-37	1.62375	0.125	0.053	7.88318e-33	Neu2	Dtnb
Fxyd5	2.9549e-37	-0.254649	0.915	0.981	8.0923e-33	Neu2	Fxyd5
Ksr1	3.22726e-37	-0.765805	0.181	0.302	8.83816e-33	Neu2	Ksr1
Hnrnph2	3.6406e-37	0.591415	0.605	0.507	9.97015e-33	Neu2	Hnrnph2
Lamtor5	4.83914e-37	-1.29867	0.076	0.171	1.32525e-32	Neu2	Lamtor5
Mkrn1	5.19828e-37	-0.627726	0.296	0.427	1.4236e-32	Neu2	Mkrn1
Babam2	5.62776e-37	0.627244	0.666	0.571	1.54122e-32	Neu2	Babam2
Mapkap1	5.71072e-37	-0.920277	0.098	0.201	1.56394e-32	Neu2	Mapkap1
Fam168a	6.13314e-37	-0.732332	0.133	0.246	1.67962e-32	Neu2	Fam168a
Gm53692	6.1447e-37	1.52932	0.147	0.069	1.68279e-32	Neu2	Gm53692
Amdhd2	6.41493e-37	1.14757	0.228	0.131	1.75679e-32	Neu2	Amdhd2
Riok3	6.65364e-37	0.557403	0.706	0.638	1.82217e-32	Neu2	Riok3
H2az2	7.57228e-37	-1.54788	0.037	0.117	2.07375e-32	Neu2	H2az2
Nipa2	8.11072e-37	-1.00133	0.128	0.237	2.2212e-32	Neu2	Nipa2
Eef1d	8.34469e-37	-1.14779	0.08	0.177	2.28528e-32	Neu2	Eef1d
Slco3a1	8.93195e-37	-0.617857	0.135	0.25	2.4461e-32	Neu2	Slco3a1
Jarid2	8.96625e-37	0.514213	0.725	0.659	2.4555e-32	Neu2	Jarid2
Inpp5k	1.1435e-36	-1.07083	0.107	0.21	3.13158e-32	Neu2	Inpp5k
Rpl23	1.19524e-36	-0.385934	0.729	0.833	3.27328e-32	Neu2	Rpl23
Npc1	1.27043e-36	1.19824	0.218	0.124	3.47919e-32	Neu2	Npc1
Tbc1d20	1.29294e-36	0.907581	0.339	0.231	3.54084e-32	Neu2	Tbc1d20
Rap1gds1	1.36428e-36	-0.850871	0.117	0.226	3.73622e-32	Neu2	Rap1gds1
Snai1	1.48283e-36	-1.59835	0.072	0.164	4.06087e-32	Neu2	Snai1
Rapgef2	1.64926e-36	-0.705627	0.144	0.258	4.51667e-32	Neu2	Rapgef2
Dop1b	1.65228e-36	0.791498	0.547	0.447	4.52494e-32	Neu2	Dop1b
Gdi2	1.66808e-36	-0.775409	0.209	0.328	4.56821e-32	Neu2	Gdi2
Ptprj	1.77008e-36	-0.448671	0.488	0.617	4.84755e-32	Neu2	Ptprj
Psma6	2.07353e-36	-0.871041	0.161	0.276	5.67856e-32	Neu2	Psma6
Jak2	2.18832e-36	-0.786354	0.377	0.494	5.99294e-32	Neu2	Jak2
Exoc4	2.49317e-36	-1.04284	0.06	0.151	6.82779e-32	Neu2	Exoc4
Hk1	2.6651e-36	1.06657	0.308	0.205	7.29866e-32	Neu2	Hk1
Pon2	3.22081e-36	-1.27002	0.074	0.168	8.82052e-32	Neu2	Pon2
Ndfip2	3.29463e-36	1.10463	0.346	0.242	9.02266e-32	Neu2	Ndfip2
Fam217b	3.32839e-36	-1.41291	0.063	0.152	9.11513e-32	Neu2	Fam217b
Kif1c	3.48315e-36	1.2637	0.185	0.098	9.53896e-32	Neu2	Kif1c
Hexb	3.85799e-36	-0.819226	0.297	0.417	1.05655e-31	Neu2	Hexb
Tmx4	4.94265e-36	-1.11867	0.087	0.186	1.35359e-31	Neu2	Tmx4
Eif3h	4.99621e-36	-0.793343	0.134	0.243	1.36826e-31	Neu2	Eif3h
Mafk	5.18013e-36	1.03433	0.295	0.191	1.41863e-31	Neu2	Mafk
Rnf169	5.51906e-36	-0.400772	0.301	0.444	1.51145e-31	Neu2	Rnf169
Sell	5.58066e-36	-0.436502	0.527	0.662	1.52832e-31	Neu2	Sell
Ndufa3	6.12411e-36	-0.85216	0.206	0.323	1.67715e-31	Neu2	Ndufa3
Smdt1	6.17099e-36	-0.878635	0.163	0.277	1.68999e-31	Neu2	Smdt1
Ubash3b	6.56711e-36	-0.783206	0.158	0.272	1.79847e-31	Neu2	Ubash3b
Anxa11	8.27455e-36	0.523219	0.686	0.591	2.26607e-31	Neu2	Anxa11
Ssbp4	8.41394e-36	-1.385	0.057	0.143	2.30424e-31	Neu2	Ssbp4
Hdac5	8.97923e-36	1.10883	0.26	0.161	2.45905e-31	Neu2	Hdac5
Stat5b	9.07895e-36	-0.801677	0.131	0.241	2.48636e-31	Neu2	Stat5b
Chst15	1.07967e-35	-1.27892	0.045	0.126	2.95678e-31	Neu2	Chst15
Ndufs6	1.18054e-35	-1.5091	0.052	0.136	3.23302e-31	Neu2	Ndufs6
Rab35	1.60554e-35	-1.27125	0.071	0.162	4.39694e-31	Neu2	Rab35
Tbc1d10c	1.73259e-35	-1.67897	0.041	0.12	4.74487e-31	Neu2	Tbc1d10c
Atp6v1d	1.85886e-35	0.751989	0.446	0.345	5.09068e-31	Neu2	Atp6v1d
Slfn5	1.89202e-35	-2.00779	0.06	0.146	5.18148e-31	Neu2	Slfn5
Maml3	2.00036e-35	-0.801461	0.162	0.277	5.47818e-31	Neu2	Maml3
Retnlg	2.18626e-35	-0.766865	0.821	0.865	5.98728e-31	Neu2	Retnlg
Cdc14a	2.24015e-35	-1.39857	0.036	0.113	6.13487e-31	Neu2	Cdc14a
Gm57366	2.26067e-35	-1.06098	0.067	0.157	6.19106e-31	Neu2	Gm57366
Baz1b	2.344e-35	-0.859457	0.132	0.242	6.41929e-31	Neu2	Baz1b
Ppib	2.46831e-35	-0.709324	0.22	0.34	6.75972e-31	Neu2	Ppib
Got2	2.56434e-35	-0.923538	0.129	0.237	7.02269e-31	Neu2	Got2
Lcp2	2.81275e-35	-0.352679	0.508	0.641	7.70299e-31	Neu2	Lcp2
H2aj	2.82069e-35	-0.752779	0.173	0.289	7.72475e-31	Neu2	H2aj
4930430E12Rik	2.87745e-35	1.15959	0.164	0.082	7.88019e-31	Neu2	4930430E12Rik
Senp7	2.88367e-35	-0.998471	0.107	0.209	7.89722e-31	Neu2	Senp7
Cops9	2.93357e-35	-1.1765	0.104	0.204	8.03387e-31	Neu2	Cops9
Gng2	2.95768e-35	-0.654712	0.179	0.294	8.0999e-31	Neu2	Gng2
Nfkb1	2.96298e-35	-0.505814	0.385	0.517	8.11442e-31	Neu2	Nfkb1
Cmah	3.01043e-35	-1.28711	0.051	0.136	8.24436e-31	Neu2	Cmah
Slc25a11	3.24724e-35	-1.24407	0.08	0.173	8.89289e-31	Neu2	Slc25a11
Mknk1	3.34043e-35	-1.01922	0.097	0.195	9.1481e-31	Neu2	Mknk1
Tnrc6a	3.42162e-35	-0.701896	0.167	0.282	9.37044e-31	Neu2	Tnrc6a
Hyou1	3.51432e-35	1.5315	0.116	0.049	9.62432e-31	Neu2	Hyou1
Atp5mpl	3.62802e-35	-0.905269	0.159	0.271	9.93569e-31	Neu2	Atp5mpl
Gripap1	3.66163e-35	-0.533367	0.283	0.414	1.00277e-30	Neu2	Gripap1
Abtb1	3.94139e-35	-0.932906	0.131	0.237	1.07939e-30	Neu2	Abtb1
Selenot	4.00649e-35	-0.849603	0.144	0.254	1.09722e-30	Neu2	Selenot
Bbln	4.07807e-35	-1.42426	0.051	0.135	1.11682e-30	Neu2	Bbln
Arhgap25	4.85766e-35	-0.576207	0.279	0.406	1.33032e-30	Neu2	Arhgap25
Ptafr	5.00825e-35	0.433349	0.711	0.624	1.37156e-30	Neu2	Ptafr
Spcs1	5.0159e-35	-1.1387	0.104	0.203	1.37365e-30	Neu2	Spcs1
Ube2r2	5.35921e-35	-0.753458	0.16	0.274	1.46767e-30	Neu2	Ube2r2
Pals1	6.00756e-35	1.1579	0.271	0.173	1.64523e-30	Neu2	Pals1
Zfand4	6.04014e-35	-0.962102	0.144	0.252	1.65415e-30	Neu2	Zfand4
Ddx3y	7.18992e-35	0.673009	0.588	0.497	1.96903e-30	Neu2	Ddx3y
Inpp1	8.62853e-35	-1.02235	0.099	0.198	2.36301e-30	Neu2	Inpp1
Atp5a1	9.1016e-35	-0.854549	0.147	0.256	2.49257e-30	Neu2	Atp5a1
Pdzd8	9.26629e-35	-0.65688	0.165	0.28	2.53767e-30	Neu2	Pdzd8
Mboat7	9.90154e-35	-0.603853	0.298	0.422	2.71163e-30	Neu2	Mboat7
Ankrd13a	9.96751e-35	-0.653791	0.234	0.354	2.7297e-30	Neu2	Ankrd13a
Nfkbid	1.00016e-34	-0.582051	0.432	0.545	2.73903e-30	Neu2	Nfkbid
Mtch1	1.01917e-34	-1.44982	0.053	0.136	2.7911e-30	Neu2	Mtch1
Csnk2a1	1.02539e-34	-1.04538	0.102	0.201	2.80813e-30	Neu2	Csnk2a1
Rps6ka5	1.17719e-34	-1.16926	0.063	0.151	3.22384e-30	Neu2	Rps6ka5
Ankfy1	1.17988e-34	-1.07841	0.074	0.164	3.23123e-30	Neu2	Ankfy1
Ublcp1	1.19788e-34	-0.907488	0.109	0.211	3.28052e-30	Neu2	Ublcp1
Tmem179b	1.25244e-34	-0.934464	0.133	0.239	3.42993e-30	Neu2	Tmem179b
Smim3	1.43401e-34	0.679823	0.553	0.456	3.92718e-30	Neu2	Smim3
Nfkbie	1.46917e-34	-0.760755	0.163	0.274	4.02347e-30	Neu2	Nfkbie
Tmem234	1.60605e-34	-0.632817	0.208	0.328	4.39832e-30	Neu2	Tmem234
Pcbp1	1.7708e-34	-0.686294	0.237	0.357	4.84952e-30	Neu2	Pcbp1
Tnfaip6	1.79832e-34	0.82771	0.217	0.123	4.92487e-30	Neu2	Tnfaip6
Hacd2	2.30038e-34	-0.872142	0.171	0.283	6.29981e-30	Neu2	Hacd2
Asb7	2.3411e-34	-1.79621	0.039	0.115	6.41133e-30	Neu2	Asb7
Nek9	2.35897e-34	-1.04645	0.097	0.194	6.46028e-30	Neu2	Nek9
Arglu1	2.48866e-34	-0.867172	0.12	0.225	6.81546e-30	Neu2	Arglu1
Nbr1	2.73197e-34	0.982816	0.31	0.207	7.48178e-30	Neu2	Nbr1
Eeig2	2.73515e-34	1.75427	0.119	0.052	7.49048e-30	Neu2	Eeig2
Sec11a	2.8185e-34	-1.17049	0.063	0.15	7.71874e-30	Neu2	Sec11a
Elovl5	2.92276e-34	-1.20585	0.073	0.163	8.00428e-30	Neu2	Elovl5
Sdf4	3.18499e-34	-0.760683	0.2	0.316	8.72242e-30	Neu2	Sdf4
Il36g	3.30273e-34	1.09098	0.453	0.367	9.04487e-30	Neu2	Il36g
Bcl3	3.85822e-34	-0.474426	0.288	0.417	1.05661e-29	Neu2	Bcl3
Lman2	4.12831e-34	-0.757225	0.192	0.308	1.13058e-29	Neu2	Lman2
Prr5l	4.25905e-34	-1.46667	0.036	0.111	1.16638e-29	Neu2	Prr5l
Raf1	4.37218e-34	0.720507	0.562	0.469	1.19737e-29	Neu2	Raf1
Glul	4.41095e-34	-1.03203	0.156	0.262	1.20798e-29	Neu2	Glul
C5ar2	4.47531e-34	-1.31254	0.058	0.142	1.22561e-29	Neu2	C5ar2
Wrn	4.95117e-34	-0.975953	0.082	0.176	1.35593e-29	Neu2	Wrn
Clic1	5.61271e-34	-0.347069	0.665	0.789	1.5371e-29	Neu2	Clic1
Nos2	6.52804e-34	1.28691	0.209	0.121	1.78777e-29	Neu2	Nos2
H2-T23	6.85098e-34	-0.832097	0.2	0.311	1.87621e-29	Neu2	H2-T23
Atp1a1	6.92895e-34	-0.899868	0.132	0.236	1.89756e-29	Neu2	Atp1a1
Cox5a	7.04516e-34	-0.685454	0.225	0.343	1.92939e-29	Neu2	Cox5a
Ccndbp1	7.62441e-34	-1.09105	0.087	0.181	2.08802e-29	Neu2	Ccndbp1
Lmo4	8.25776e-34	-0.918917	0.138	0.242	2.26147e-29	Neu2	Lmo4
Eif5a	8.85255e-34	-0.393387	0.362	0.501	2.42436e-29	Neu2	Eif5a
ENSMUSG00000121485	9.61955e-34	1.33208	0.27	0.177	2.63441e-29	Neu2	ENSMUSG00000121485
Fnbp1	1.04113e-33	-0.555116	0.283	0.406	2.85125e-29	Neu2	Fnbp1
Acin1	1.06549e-33	-0.592776	0.219	0.339	2.91794e-29	Neu2	Acin1
Ly6g	1.08902e-33	-1.4104	0.093	0.186	2.98239e-29	Neu2	Ly6g
Itga5	1.16202e-33	-0.86024	0.145	0.25	3.18231e-29	Neu2	Itga5
Bcor	1.18542e-33	-1.0025	0.101	0.198	3.24639e-29	Neu2	Bcor
Asnsd1	1.2362e-33	-0.874729	0.177	0.287	3.38545e-29	Neu2	Asnsd1
Rnaset2a	1.31751e-33	-1.16248	0.105	0.201	3.60813e-29	Neu2	Rnaset2a
Fgd3	1.35334e-33	0.730354	0.562	0.471	3.70626e-29	Neu2	Fgd3
C1d	1.4299e-33	-1.59471	0.043	0.12	3.91593e-29	Neu2	C1d
Ndufs7	1.49491e-33	-1.11873	0.083	0.174	4.09396e-29	Neu2	Ndufs7
Kif3b	1.84583e-33	-1.13995	0.067	0.153	5.05498e-29	Neu2	Kif3b
Rbm42	2.16687e-33	-0.728745	0.187	0.304	5.9342e-29	Neu2	Rbm42
Idh3g	2.34171e-33	-1.66702	0.04	0.115	6.413e-29	Neu2	Idh3g
Dlg1	2.56104e-33	-0.756414	0.135	0.244	7.01367e-29	Neu2	Dlg1
Ruvbl2	2.5718e-33	1.64554	0.123	0.056	7.04312e-29	Neu2	Ruvbl2
Tnf	2.58696e-33	-1.0115	0.449	0.551	7.08466e-29	Neu2	Tnf
Suds3	2.6925e-33	-0.888915	0.136	0.24	7.37367e-29	Neu2	Suds3
Sptlc2	2.88487e-33	-0.440919	0.338	0.467	7.90049e-29	Neu2	Sptlc2
Rbl2	3.11463e-33	-1.12681	0.067	0.153	8.52974e-29	Neu2	Rbl2
Vps18	3.21898e-33	0.98303	0.252	0.156	8.81549e-29	Neu2	Vps18
Mif4gd	3.41025e-33	-1.39906	0.059	0.141	9.33932e-29	Neu2	Mif4gd
Tlk1	3.53728e-33	-1.33278	0.052	0.133	9.68719e-29	Neu2	Tlk1
2026-03-01	3.60533e-33	-2.05853	0.037	0.109	9.87357e-29	Neu2	2026-03-01
Psma1	3.6378e-33	-0.957239	0.134	0.237	9.96249e-29	Neu2	Psma1
Mrpl18	3.72175e-33	-1.63765	0.037	0.111	1.01924e-28	Neu2	Mrpl18
Cdipt	4.09289e-33	-1.44156	0.055	0.136	1.12088e-28	Neu2	Cdipt
Gtf2a2	4.18844e-33	-0.922507	0.141	0.247	1.14705e-28	Neu2	Gtf2a2
Atp5k	4.61886e-33	-1.1191	0.096	0.189	1.26492e-28	Neu2	Atp5k
Vps37a	4.69331e-33	1.06546	0.257	0.161	1.28531e-28	Neu2	Vps37a
Btg3	4.75305e-33	1.18181	0.169	0.088	1.30167e-28	Neu2	Btg3
Supt5	4.91605e-33	-0.924699	0.105	0.203	1.34631e-28	Neu2	Supt5
Mmp25	5.17017e-33	-1.4095	0.064	0.148	1.4159e-28	Neu2	Mmp25
Epc2	5.95715e-33	-0.83841	0.116	0.218	1.63143e-28	Neu2	Epc2
Rdh12	7.87499e-33	0.524546	0.657	0.564	2.15664e-28	Neu2	Rdh12
Ndufb3	8.35326e-33	-1.14229	0.082	0.171	2.28762e-28	Neu2	Ndufb3
Gm1647	8.71297e-33	1.12343	0.124	0.055	2.38613e-28	Neu2	Gm1647
Eif4g2	8.87615e-33	-0.425126	0.42	0.549	2.43082e-28	Neu2	Eif4g2
Prpf4b	9.08797e-33	-0.897066	0.07	0.157	2.48883e-28	Neu2	Prpf4b
Hmgb2	9.80409e-33	-0.339177	0.757	0.855	2.68495e-28	Neu2	Hmgb2
Capns1	9.84806e-33	-0.725963	0.189	0.301	2.69699e-28	Neu2	Capns1
Mmp19	1.01698e-32	-1.84394	0.034	0.105	2.7851e-28	Neu2	Mmp19
Fabp5	1.10023e-32	-0.664539	0.172	0.28	3.01308e-28	Neu2	Fabp5
Gm11827	1.10278e-32	-1.65614	0.036	0.108	3.02008e-28	Neu2	Gm11827
N4bp2l1	1.10651e-32	-0.834559	0.139	0.243	3.03029e-28	Neu2	N4bp2l1
Higd2a	1.12235e-32	-0.839421	0.174	0.284	3.07366e-28	Neu2	Higd2a
Oat	1.16229e-32	-1.2465	0.069	0.155	3.18305e-28	Neu2	Oat
Tfrc	1.29611e-32	1.32154	0.146	0.072	3.54952e-28	Neu2	Tfrc
Trir	1.47213e-32	-0.532676	0.309	0.432	4.03157e-28	Neu2	Trir
Nhsl2	1.50626e-32	-1.62352	0.037	0.109	4.12506e-28	Neu2	Nhsl2
Med13l	1.50671e-32	-0.339063	0.472	0.603	4.12626e-28	Neu2	Med13l
Chfr	1.71529e-32	-0.864318	0.124	0.226	4.69749e-28	Neu2	Chfr
Kif2a	1.84404e-32	-0.733467	0.13	0.234	5.05009e-28	Neu2	Kif2a
Dnajb9	2.13825e-32	0.727955	0.42	0.316	5.85581e-28	Neu2	Dnajb9
Gon4l	2.21737e-32	-1.56707	0.04	0.114	6.07248e-28	Neu2	Gon4l
Fam104a	2.22422e-32	-0.598657	0.311	0.431	6.09124e-28	Neu2	Fam104a
Rpl4	2.45834e-32	-0.92474	0.165	0.268	6.73242e-28	Neu2	Rpl4
Golm1	2.78153e-32	-1.51501	0.047	0.123	7.61749e-28	Neu2	Golm1
Polr2e	2.94514e-32	-1.51746	0.053	0.132	8.06555e-28	Neu2	Polr2e
Ncor1	2.9779e-32	-0.343761	0.507	0.633	8.15529e-28	Neu2	Ncor1
Dnajc7	3.02093e-32	-0.927543	0.083	0.175	8.27312e-28	Neu2	Dnajc7
Myl12b	3.7493e-32	-0.281124	0.704	0.813	1.02678e-27	Neu2	Myl12b
Herc2	4.18984e-32	-1.12347	0.065	0.15	1.14743e-27	Neu2	Herc2
Pfkfb4	4.24618e-32	-0.461837	0.216	0.335	1.16286e-27	Neu2	Pfkfb4
Ube2q1	4.32142e-32	-0.920645	0.12	0.218	1.18347e-27	Neu2	Ube2q1
Ggta1	5.30318e-32	1.43517	0.179	0.099	1.45233e-27	Neu2	Ggta1
Rapgef1	5.70267e-32	-0.435226	0.217	0.337	1.56173e-27	Neu2	Rapgef1
Orai1	5.74465e-32	-0.571454	0.257	0.379	1.57323e-27	Neu2	Orai1
1600020E01Rik	6.092e-32	0.840784	0.423	0.317	1.66836e-27	Neu2	1600020E01Rik
Irf9	7.02241e-32	-1.08311	0.09	0.179	1.92316e-27	Neu2	Irf9
Pan3	7.30963e-32	-0.463471	0.277	0.402	2.00181e-27	Neu2	Pan3
Exoc3	7.90329e-32	-1.01474	0.081	0.171	2.16439e-27	Neu2	Exoc3
Cbx3	7.99565e-32	-1.32676	0.066	0.148	2.18969e-27	Neu2	Cbx3
Cpne3	8.16335e-32	-1.09558	0.11	0.205	2.23561e-27	Neu2	Cpne3
Zcchc7	9.89651e-32	-0.532656	0.224	0.342	2.71026e-27	Neu2	Zcchc7
Xpc	1.15413e-31	-1.5407	0.035	0.105	3.1607e-27	Neu2	Xpc
Thrap3	1.1728e-31	-0.761875	0.176	0.284	3.21184e-27	Neu2	Thrap3
S100a13	1.19515e-31	-1.00875	0.112	0.207	3.27304e-27	Neu2	S100a13
Exoc6	1.20331e-31	-0.793399	0.104	0.2	3.2954e-27	Neu2	Exoc6
Naca	1.26038e-31	-0.565738	0.309	0.426	3.45168e-27	Neu2	Naca
Zfp652	1.40394e-31	-0.591648	0.186	0.297	3.84483e-27	Neu2	Zfp652
Gtf2h5	1.40921e-31	-0.842477	0.13	0.23	3.85926e-27	Neu2	Gtf2h5
Lfng	1.40924e-31	-0.721285	0.105	0.203	3.85936e-27	Neu2	Lfng
Tlr4	1.42466e-31	0.672557	0.531	0.437	3.90156e-27	Neu2	Tlr4
Uqcc3	1.45257e-31	-1.64476	0.036	0.107	3.97802e-27	Neu2	Uqcc3
Piga	1.53744e-31	1.23337	0.122	0.055	4.21043e-27	Neu2	Piga
Peli2	1.83712e-31	-0.786506	0.12	0.219	5.03114e-27	Neu2	Peli2
Satb1	1.94575e-31	-1.02254	0.085	0.175	5.32864e-27	Neu2	Satb1
Rragc	2.32655e-31	0.707762	0.303	0.201	6.37149e-27	Neu2	Rragc
Gpd2	2.45566e-31	-0.681963	0.157	0.263	6.72508e-27	Neu2	Gpd2
Gsdme	2.48324e-31	-0.941448	0.084	0.173	6.80059e-27	Neu2	Gsdme
Mrps33	2.8184e-31	-1.39454	0.061	0.141	7.71846e-27	Neu2	Mrps33
Nudt18	3.56076e-31	1.23142	0.145	0.073	9.7515e-27	Neu2	Nudt18
Mgst1	3.91822e-31	-0.89886	0.21	0.314	1.07304e-26	Neu2	Mgst1
Rpl23a	4.21186e-31	-0.453963	0.497	0.606	1.15346e-26	Neu2	Rpl23a
Lilra6	4.24945e-31	-1.00113	0.098	0.19	1.16375e-26	Neu2	Lilra6
Sema6b	4.37406e-31	-1.32167	0.067	0.149	1.19788e-26	Neu2	Sema6b
Vasp	4.66062e-31	-0.34637	0.644	0.745	1.27636e-26	Neu2	Vasp
Ndufb1	4.85692e-31	-1.16838	0.088	0.177	1.33012e-26	Neu2	Ndufb1
Naa60	5.26158e-31	-1.16089	0.061	0.142	1.44094e-26	Neu2	Naa60
Eloa	6.44032e-31	-0.684436	0.185	0.296	1.76375e-26	Neu2	Eloa
Pag1	7.04349e-31	0.587774	0.812	0.779	1.92893e-26	Neu2	Pag1
Psip1	7.31356e-31	-1.35454	0.07	0.152	2.00289e-26	Neu2	Psip1
Acaa1a	7.83144e-31	-1.39414	0.063	0.142	2.14472e-26	Neu2	Acaa1a
Set	8.43726e-31	-0.998841	0.119	0.215	2.31063e-26	Neu2	Set
Atp6v1g1	9.02855e-31	-0.336132	0.74	0.848	2.47256e-26	Neu2	Atp6v1g1
Mrpl20	9.64388e-31	-1.01664	0.121	0.216	2.64107e-26	Neu2	Mrpl20
Gabpb1	9.71688e-31	-0.585233	0.24	0.352	2.66107e-26	Neu2	Gabpb1
Mrpl45	9.76171e-31	1.33211	0.127	0.06	2.67334e-26	Neu2	Mrpl45
Fcf1	9.86172e-31	-1.14685	0.062	0.142	2.70073e-26	Neu2	Fcf1
Ier5	1.04605e-30	0.33969	0.859	0.845	2.8647e-26	Neu2	Ier5
Iqgap1	1.10817e-30	-0.268746	0.913	0.96	3.03482e-26	Neu2	Iqgap1
Cnot7	1.24695e-30	1.08217	0.228	0.14	3.41489e-26	Neu2	Cnot7
Gng10	1.35525e-30	-0.984683	0.118	0.213	3.71149e-26	Neu2	Gng10
Ddx24	1.60541e-30	-0.708772	0.154	0.258	4.39658e-26	Neu2	Ddx24
Isyna1	1.67824e-30	-1.32572	0.063	0.141	4.59604e-26	Neu2	Isyna1
Rnf44	1.82123e-30	-0.961798	0.092	0.182	4.98761e-26	Neu2	Rnf44
E330009J07Rik	1.90095e-30	1.80323	0.106	0.046	5.20593e-26	Neu2	E330009J07Rik
Btbd9	2.45114e-30	0.715565	0.633	0.553	6.7127e-26	Neu2	Btbd9
Hp1bp3	2.49642e-30	-0.814093	0.117	0.213	6.83671e-26	Neu2	Hp1bp3
Mapkapk2	2.56893e-30	0.441832	0.834	0.788	7.03528e-26	Neu2	Mapkapk2
Sdha	2.57465e-30	-0.836173	0.118	0.214	7.05094e-26	Neu2	Sdha
Hspa5	3.41633e-30	0.529657	0.811	0.769	9.35597e-26	Neu2	Hspa5
Ywhah	3.76696e-30	-0.723377	0.2	0.306	1.03162e-25	Neu2	Ywhah
Syne2	3.87851e-30	-1.06709	0.043	0.115	1.06217e-25	Neu2	Syne2
G6pdx	3.91417e-30	-1.34425	0.055	0.132	1.07194e-25	Neu2	G6pdx
Vps36	4.05346e-30	-1.14173	0.059	0.139	1.11008e-25	Neu2	Vps36
Cast	4.493e-30	0.635549	0.626	0.559	1.23045e-25	Neu2	Cast
Pgm1	5.39122e-30	1.28769	0.156	0.083	1.47644e-25	Neu2	Pgm1
Tspan13	6.22461e-30	-0.471464	0.308	0.434	1.70467e-25	Neu2	Tspan13
Sipa1l3	6.74362e-30	-1.41135	0.04	0.109	1.84681e-25	Neu2	Sipa1l3
Bloc1s1	6.87885e-30	-1.49917	0.052	0.126	1.88384e-25	Neu2	Bloc1s1
Gng12	6.93775e-30	0.671822	0.605	0.536	1.89997e-25	Neu2	Gng12
Smyd3	6.99581e-30	-1.05519	0.05	0.124	1.91587e-25	Neu2	Smyd3
Calm3	7.19454e-30	-0.636696	0.234	0.346	1.9703e-25	Neu2	Calm3
Sars	7.22095e-30	1.05202	0.2	0.118	1.97753e-25	Neu2	Sars
Usp38	7.39762e-30	-0.593631	0.259	0.376	2.02591e-25	Neu2	Usp38
Ndufb10	7.60508e-30	-1.26453	0.074	0.155	2.08273e-25	Neu2	Ndufb10
Polr2f	7.71342e-30	-1.58499	0.043	0.113	2.1124e-25	Neu2	Polr2f
Diaph2	8.70633e-30	-0.457931	0.315	0.44	2.38432e-25	Neu2	Diaph2
Pam	9.32104e-30	-0.909945	0.097	0.187	2.55266e-25	Neu2	Pam
Lncpint	9.93042e-30	0.780013	0.405	0.303	2.71954e-25	Neu2	Lncpint
Prpf18	1.01295e-29	-0.912756	0.092	0.179	2.77408e-25	Neu2	Prpf18
Mrps15	1.02243e-29	-1.54893	0.046	0.117	2.80001e-25	Neu2	Mrps15
Rnf19a	1.05016e-29	0.714667	0.455	0.357	2.87596e-25	Neu2	Rnf19a
Gps2	1.09106e-29	-0.903778	0.091	0.18	2.98797e-25	Neu2	Gps2
Hnrnpd	1.13049e-29	-0.724248	0.176	0.28	3.09596e-25	Neu2	Hnrnpd
Dyrk1a	1.14786e-29	0.664191	0.545	0.454	3.14354e-25	Neu2	Dyrk1a
Spatc1	1.27386e-29	1.149	0.187	0.106	3.4886e-25	Neu2	Spatc1
Ccng1	1.34126e-29	-1.64883	0.037	0.106	3.67318e-25	Neu2	Ccng1
Paf1	1.37405e-29	-0.951953	0.091	0.178	3.76297e-25	Neu2	Paf1
Cd300ld	1.42905e-29	-0.506766	0.368	0.486	3.91358e-25	Neu2	Cd300ld
Mir22hg	1.52977e-29	0.563116	0.563	0.479	4.18943e-25	Neu2	Mir22hg
Api5	1.53129e-29	-0.824235	0.135	0.232	4.19359e-25	Neu2	Api5
Xiap	1.56071e-29	-0.63415	0.185	0.291	4.27416e-25	Neu2	Xiap
Sh2b3	1.56874e-29	-1.319	0.044	0.115	4.29614e-25	Neu2	Sh2b3
Ikbkb	1.88199e-29	-0.758788	0.138	0.235	5.15402e-25	Neu2	Ikbkb
Supt16	1.99119e-29	-1.054	0.078	0.161	5.45308e-25	Neu2	Supt16
Adpgk	2.01245e-29	-2.04526	0.038	0.105	5.5113e-25	Neu2	Adpgk
Zdhhc9	2.01729e-29	-1.51606	0.039	0.107	5.52454e-25	Neu2	Zdhhc9
Nbeal2	2.11475e-29	-1.32762	0.046	0.117	5.79145e-25	Neu2	Nbeal2
Trappc5	2.2511e-29	-1.35083	0.069	0.147	6.16486e-25	Neu2	Trappc5
Rbmx	2.35309e-29	1.67586	0.132	0.066	6.44418e-25	Neu2	Rbmx
Pde7b	2.47851e-29	0.518457	0.537	0.427	6.78764e-25	Neu2	Pde7b
Ric8a	2.65593e-29	-1.23068	0.06	0.137	7.27354e-25	Neu2	Ric8a
Lrch1	3.24463e-29	-0.452732	0.238	0.352	8.88575e-25	Neu2	Lrch1
Ufc1	3.52943e-29	-1.40778	0.05	0.123	9.66569e-25	Neu2	Ufc1
Relch	3.53031e-29	-0.915892	0.089	0.176	9.66812e-25	Neu2	Relch
Ppp1r9b	3.91277e-29	-1.07267	0.065	0.144	1.07155e-24	Neu2	Ppp1r9b
Llph	4.35735e-29	-1.08484	0.104	0.192	1.1933e-24	Neu2	Llph
Tspan14	4.82767e-29	1.13023	0.304	0.214	1.32211e-24	Neu2	Tspan14
Elk3	4.90438e-29	-1.40626	0.048	0.119	1.34311e-24	Neu2	Elk3
Anp32b	4.94406e-29	-0.891169	0.141	0.236	1.35398e-24	Neu2	Anp32b
Fam32a	5.2279e-29	-0.358514	0.413	0.542	1.43171e-24	Neu2	Fam32a
Zfp182	5.23112e-29	-1.23758	0.046	0.117	1.43259e-24	Neu2	Zfp182
Gm11714	5.44585e-29	0.951176	0.198	0.115	1.4914e-24	Neu2	Gm11714
Zmiz1	5.5611e-29	0.676829	0.583	0.507	1.52296e-24	Neu2	Zmiz1
Cspp1	5.6339e-29	-0.887834	0.082	0.167	1.5429e-24	Neu2	Cspp1
Mrgpra2b	5.82246e-29	-0.80597	0.181	0.282	1.59454e-24	Neu2	Mrgpra2b
Tmpo	7.63203e-29	-1.21603	0.069	0.148	2.09011e-24	Neu2	Tmpo
Ep300	8.2091e-29	-0.416868	0.403	0.524	2.24814e-24	Neu2	Ep300
Psmc3	9.19066e-29	-1.18608	0.071	0.15	2.51695e-24	Neu2	Psmc3
Tmem243	9.30244e-29	-0.796172	0.165	0.265	2.54757e-24	Neu2	Tmem243
Cct5	9.63131e-29	-1.24031	0.054	0.128	2.63763e-24	Neu2	Cct5
Mast3	1.05043e-28	-1.57701	0.041	0.109	2.8767e-24	Neu2	Mast3
Snap29	1.08393e-28	-1.19062	0.069	0.148	2.96844e-24	Neu2	Snap29
Med8	1.20258e-28	-1.33884	0.055	0.129	3.29339e-24	Neu2	Med8
Rab5c	1.40819e-28	-0.570037	0.26	0.369	3.85648e-24	Neu2	Rab5c
Dock4	1.55442e-28	-0.563826	0.129	0.227	4.25694e-24	Neu2	Dock4
Bcl2l11	1.61674e-28	0.381606	0.704	0.605	4.42761e-24	Neu2	Bcl2l11
Cdc42ep3	1.626e-28	-0.769777	0.136	0.232	4.45296e-24	Neu2	Cdc42ep3
Sf3b5	1.64245e-28	-0.717059	0.168	0.269	4.498e-24	Neu2	Sf3b5
Rtp4	1.69511e-28	-1.17348	0.13	0.22	4.64222e-24	Neu2	Rtp4
Emd	1.71475e-28	0.626292	0.446	0.348	4.69601e-24	Neu2	Emd
Aup1	1.73224e-28	-1.15986	0.073	0.152	4.74392e-24	Neu2	Aup1
Adipor2	1.75384e-28	-0.570925	0.257	0.368	4.80306e-24	Neu2	Adipor2
Dbi	2.05924e-28	-1.33775	0.076	0.155	5.63944e-24	Neu2	Dbi
Epc1	2.06739e-28	-0.779534	0.174	0.278	5.66177e-24	Neu2	Epc1
Uggt1	2.08303e-28	-1.05184	0.051	0.123	5.70459e-24	Neu2	Uggt1
Glis3	2.63767e-28	-0.615126	0.084	0.169	7.22352e-24	Neu2	Glis3
Traf3	2.81324e-28	-0.617991	0.236	0.345	7.70433e-24	Neu2	Traf3
Tram1	3.25645e-28	-0.873435	0.115	0.204	8.91813e-24	Neu2	Tram1
Susd6	3.41223e-28	-0.303053	0.668	0.757	9.34473e-24	Neu2	Susd6
Snap23	3.72734e-28	-0.278989	0.714	0.813	1.02077e-23	Neu2	Snap23
Cdc37	4.12299e-28	-0.740674	0.114	0.205	1.12912e-23	Neu2	Cdc37
Atp5g2	4.25218e-28	-0.907979	0.106	0.193	1.1645e-23	Neu2	Atp5g2
Ctdsp1	4.41003e-28	-1.35449	0.052	0.123	1.20773e-23	Neu2	Ctdsp1
Tnfrsf1a	5.14663e-28	-0.364242	0.498	0.618	1.40946e-23	Neu2	Tnfrsf1a
Crlf3	5.18504e-28	-0.777088	0.139	0.235	1.41997e-23	Neu2	Crlf3
Vps13d	5.49291e-28	0.735349	0.479	0.39	1.50429e-23	Neu2	Vps13d
Gm28809	5.60297e-28	0.898465	0.229	0.141	1.53443e-23	Neu2	Gm28809
B230219D22Rik	5.65883e-28	-0.983932	0.092	0.176	1.54973e-23	Neu2	B230219D22Rik
Stx8	5.81254e-28	-0.980275	0.069	0.146	1.59182e-23	Neu2	Stx8
Skil	5.91117e-28	-0.526974	0.485	0.577	1.61883e-23	Neu2	Skil
Zbtb16	5.95089e-28	-1.11151	0.043	0.111	1.62971e-23	Neu2	Zbtb16
Trim12a	6.1908e-28	-0.602601	0.226	0.338	1.69541e-23	Neu2	Trim12a
Milr1	6.20621e-28	-1.08242	0.07	0.149	1.69963e-23	Neu2	Milr1
Sos2	6.25444e-28	-0.469241	0.242	0.357	1.71284e-23	Neu2	Sos2
Ost4	6.9555e-28	-0.465056	0.395	0.504	1.90483e-23	Neu2	Ost4
Nbeal1	7.24351e-28	0.990134	0.338	0.248	1.98371e-23	Neu2	Nbeal1
Arid5b	7.44548e-28	0.566359	0.657	0.579	2.03902e-23	Neu2	Arid5b
Ccnd2	7.54476e-28	-1.36295	0.061	0.135	2.06621e-23	Neu2	Ccnd2
Tex261	8.10067e-28	-1.39978	0.056	0.129	2.21845e-23	Neu2	Tex261
Trim11	9.43464e-28	-1.09252	0.066	0.143	2.58377e-23	Neu2	Trim11
Bcap31	1.0258e-27	-0.819744	0.131	0.224	2.80924e-23	Neu2	Bcap31
Plekhj1	1.13719e-27	-1.05142	0.087	0.168	3.11432e-23	Neu2	Plekhj1
Vps13c	1.24267e-27	-1.117	0.046	0.115	3.40318e-23	Neu2	Vps13c
Rab10	1.25698e-27	-0.541546	0.251	0.363	3.44237e-23	Neu2	Rab10
Tmod3	1.31454e-27	-0.38691	0.423	0.544	3.60001e-23	Neu2	Tmod3
Atp5g3	1.34547e-27	-1.12723	0.068	0.144	3.68471e-23	Neu2	Atp5g3
Psmb2	1.44819e-27	-0.58108	0.188	0.291	3.96603e-23	Neu2	Psmb2
Zdhhc3	1.48203e-27	-1.35961	0.042	0.109	4.05869e-23	Neu2	Zdhhc3
Atp10d	1.53284e-27	1.61689	0.116	0.056	4.19784e-23	Neu2	Atp10d
Cdc123	1.90168e-27	-1.3442	0.042	0.109	5.20793e-23	Neu2	Cdc123
Ubp1	2.0995e-27	-0.646015	0.197	0.301	5.74969e-23	Neu2	Ubp1
Dynlt2b	2.38605e-27	-1.01208	0.089	0.171	6.53443e-23	Neu2	Dynlt2b
Acbd5	2.40033e-27	-0.78228	0.14	0.234	6.57354e-23	Neu2	Acbd5
Mcmbp	2.54112e-27	-1.13965	0.059	0.132	6.95912e-23	Neu2	Mcmbp
Timm23	2.64334e-27	-1.15233	0.059	0.132	7.23904e-23	Neu2	Timm23
Ripk1	2.71797e-27	-0.756446	0.146	0.241	7.44342e-23	Neu2	Ripk1
C130050O18Rik	2.74153e-27	-1.22773	0.06	0.134	7.50795e-23	Neu2	C130050O18Rik
Cox7b	3.00316e-27	-0.94838	0.125	0.214	8.22445e-23	Neu2	Cox7b
Supt20	3.0747e-27	-0.71892	0.157	0.254	8.42039e-23	Neu2	Supt20
Cd302	3.14323e-27	-1.303	0.077	0.155	8.60806e-23	Neu2	Cd302
Rpl10a	3.26192e-27	-1.08042	0.121	0.209	8.93309e-23	Neu2	Rpl10a
Zfp654	3.27391e-27	0.99557	0.278	0.19	8.96594e-23	Neu2	Zfp654
Tnrc18	3.37333e-27	-0.39448	0.331	0.449	9.23819e-23	Neu2	Tnrc18
Klra2	3.44385e-27	0.62384	0.556	0.473	9.43132e-23	Neu2	Klra2
Prkar2b	3.51493e-27	-1.1107	0.054	0.125	9.62598e-23	Neu2	Prkar2b
Rab11b	3.64685e-27	-0.42985	0.294	0.409	9.98727e-23	Neu2	Rab11b
Psme2	3.7388e-27	-0.828033	0.119	0.207	1.02391e-22	Neu2	Psme2
Med12l	3.76908e-27	-0.633843	0.115	0.205	1.0322e-22	Neu2	Med12l
Pdap1	3.92635e-27	-1.1071	0.085	0.165	1.07527e-22	Neu2	Pdap1
Ech1	4.12594e-27	-1.22774	0.059	0.131	1.12993e-22	Neu2	Ech1
Dpm3	4.18054e-27	-1.27775	0.059	0.131	1.14488e-22	Neu2	Dpm3
Ckap4	4.19317e-27	-0.86346	0.16	0.254	1.14834e-22	Neu2	Ckap4
Myh9	4.42703e-27	-0.307808	0.757	0.823	1.21239e-22	Neu2	Myh9
Arid5a	4.76593e-27	-0.546676	0.288	0.397	1.3052e-22	Neu2	Arid5a
Eif3k	4.99799e-27	-0.53057	0.197	0.299	1.36875e-22	Neu2	Eif3k
Tmem258	5.31231e-27	-0.685984	0.164	0.264	1.45483e-22	Neu2	Tmem258
Ppp1r3b	5.62407e-27	0.626239	0.531	0.44	1.54021e-22	Neu2	Ppp1r3b
Lipg	5.64102e-27	-1.39546	0.076	0.151	1.54485e-22	Neu2	Lipg
Ssr3	5.75665e-27	0.80512	0.325	0.235	1.57652e-22	Neu2	Ssr3
Seh1l	6.00236e-27	1.48463	0.124	0.062	1.64381e-22	Neu2	Seh1l
Hnrnpa2b1	6.80639e-27	-0.299584	0.537	0.64	1.864e-22	Neu2	Hnrnpa2b1
Rigi	7.07133e-27	-1.4974	0.044	0.11	1.93655e-22	Neu2	Rigi
Stat2	7.60676e-27	-1.4925	0.049	0.117	2.08319e-22	Neu2	Stat2
Rnps1	7.65458e-27	-1.31854	0.051	0.121	2.09628e-22	Neu2	Rnps1
Ifih1	7.72062e-27	-1.15475	0.056	0.128	2.11437e-22	Neu2	Ifih1
Cradd	8.21676e-27	-1.3344	0.053	0.122	2.25024e-22	Neu2	Cradd
Polr2k	8.35734e-27	-0.987103	0.072	0.149	2.28874e-22	Neu2	Polr2k
Luc7l3	8.3674e-27	-0.701775	0.097	0.182	2.2915e-22	Neu2	Luc7l3
5031439G07Rik	8.61205e-27	-0.969218	0.105	0.19	2.3585e-22	Neu2	5031439G07Rik
Tg	8.87218e-27	-1.15844	0.048	0.116	2.42973e-22	Neu2	Tg
Mrps23	8.88101e-27	-1.311	0.049	0.117	2.43215e-22	Neu2	Mrps23
Dnajc8	9.44495e-27	-0.613361	0.262	0.367	2.58659e-22	Neu2	Dnajc8
Cuta	1.00486e-26	-1.22257	0.062	0.135	2.75192e-22	Neu2	Cuta
Acap2	1.10341e-26	0.697562	0.63	0.581	3.0218e-22	Neu2	Acap2
Snapc5	1.11456e-26	-1.01564	0.096	0.178	3.05234e-22	Neu2	Snapc5
Kif23	1.16401e-26	-1.21198	0.073	0.149	3.18777e-22	Neu2	Kif23
Tmem156	1.2058e-26	-0.68047	0.185	0.285	3.30221e-22	Neu2	Tmem156
Lhfpl2	1.28872e-26	1.75381	0.119	0.06	3.52928e-22	Neu2	Lhfpl2
Uqcrh	1.40156e-26	-0.456491	0.438	0.541	3.83831e-22	Neu2	Uqcrh
Pofut2	1.63421e-26	-0.783634	0.11	0.198	4.47545e-22	Neu2	Pofut2
Ppp3r1	1.65469e-26	-1.23588	0.056	0.126	4.53155e-22	Neu2	Ppp3r1
Eef2	1.81037e-26	-0.442586	0.35	0.455	4.95789e-22	Neu2	Eef2
Prpf40a	1.83374e-26	-0.377731	0.239	0.353	5.02189e-22	Neu2	Prpf40a
Ifi35	1.92157e-26	-1.48501	0.046	0.112	5.26241e-22	Neu2	Ifi35
Mrps16	1.98704e-26	-1.63665	0.039	0.102	5.44169e-22	Neu2	Mrps16
Ptgs2os2	2.25121e-26	0.987385	0.232	0.15	6.16515e-22	Neu2	Ptgs2os2
Psma7	2.36126e-26	-0.596699	0.216	0.321	6.46654e-22	Neu2	Psma7
Gm26532	2.37221e-26	-1.09427	0.067	0.141	6.49654e-22	Neu2	Gm26532
Tmed10	2.45011e-26	-0.346391	0.442	0.564	6.70988e-22	Neu2	Tmed10
Psma5	2.45294e-26	-1.15039	0.057	0.129	6.71762e-22	Neu2	Psma5
Psmb5	2.64791e-26	-0.901919	0.126	0.214	7.25157e-22	Neu2	Psmb5
Dnajb11	2.8634e-26	-0.825231	0.088	0.17	7.84171e-22	Neu2	Dnajb11
Herc4	2.86775e-26	-0.352821	0.459	0.581	7.85363e-22	Neu2	Herc4
Ap1m1	2.97521e-26	-1.06036	0.057	0.129	8.14792e-22	Neu2	Ap1m1
Dynlrb1	3.17439e-26	-0.671065	0.17	0.266	8.69337e-22	Neu2	Dynlrb1
Sptbn1	3.18164e-26	-1.11862	0.066	0.141	8.71324e-22	Neu2	Sptbn1
Vamp5	3.41849e-26	-0.930425	0.095	0.176	9.36188e-22	Neu2	Vamp5
Sdccag8	3.4325e-26	-0.765586	0.078	0.156	9.40026e-22	Neu2	Sdccag8
Ptgs2	3.84593e-26	0.409387	0.559	0.45	1.05325e-21	Neu2	Ptgs2
Ccdc88b	3.97497e-26	-0.678546	0.146	0.238	1.08859e-21	Neu2	Ccdc88b
Ndufs2	4.15319e-26	-1.32714	0.052	0.12	1.13739e-21	Neu2	Ndufs2
Edem2	4.46132e-26	-0.861666	0.068	0.143	1.22178e-21	Neu2	Edem2
Anxa3	4.4862e-26	0.944309	0.308	0.221	1.22859e-21	Neu2	Anxa3
Hspa4	4.94693e-26	-0.587477	0.239	0.343	1.35477e-21	Neu2	Hspa4
Mrpl34	5.28456e-26	-1.36111	0.063	0.134	1.44723e-21	Neu2	Mrpl34
Tnrc6c	5.5237e-26	-0.448218	0.193	0.296	1.51272e-21	Neu2	Tnrc6c
Myl12a	6.25624e-26	-0.374143	0.423	0.535	1.71333e-21	Neu2	Myl12a
Ncbp3	6.60948e-26	-1.08116	0.086	0.165	1.81007e-21	Neu2	Ncbp3
Mbnl1	7.31182e-26	-0.421621	0.198	0.302	2.00242e-21	Neu2	Mbnl1
Clip1	7.32472e-26	-0.472421	0.303	0.411	2.00595e-21	Neu2	Clip1
AU019990	8.41389e-26	-0.72081	0.167	0.261	2.30423e-21	Neu2	AU019990
Gbe1	8.99104e-26	1.64107	0.212	0.137	2.46229e-21	Neu2	Gbe1
Cyfip1	1.02818e-25	-0.599238	0.21	0.31	2.81578e-21	Neu2	Cyfip1
Tap1	1.04646e-25	-1.32827	0.055	0.124	2.86584e-21	Neu2	Tap1
Galnt1	1.0515e-25	-1.02461	0.045	0.11	2.87963e-21	Neu2	Galnt1
P2ry2	1.18983e-25	1.0564	0.186	0.111	3.25846e-21	Neu2	P2ry2
Themis2	1.25009e-25	-0.311234	0.555	0.673	3.42349e-21	Neu2	Themis2
Dctn3	1.27056e-25	-0.724158	0.184	0.279	3.47955e-21	Neu2	Dctn3
Med1	1.2852e-25	-1.14564	0.051	0.118	3.51965e-21	Neu2	Med1
Cct7	1.29399e-25	-1.23	0.053	0.121	3.54373e-21	Neu2	Cct7
Zfp36	1.40616e-25	-0.297233	0.865	0.929	3.85092e-21	Neu2	Zfp36
Arhgap18	1.43314e-25	-0.693476	0.102	0.186	3.92479e-21	Neu2	Arhgap18
Mtf1	1.46554e-25	-1.05215	0.047	0.113	4.01354e-21	Neu2	Mtf1
Map4	1.57857e-25	-0.576338	0.136	0.228	4.32306e-21	Neu2	Map4
Ergic1	1.63733e-25	0.783072	0.314	0.224	4.484e-21	Neu2	Ergic1
Rab6a	1.79331e-25	0.533895	0.552	0.477	4.91115e-21	Neu2	Rab6a
Tnip1	1.83959e-25	-0.529445	0.344	0.448	5.03791e-21	Neu2	Tnip1
Trip11	1.88185e-25	-0.440545	0.211	0.316	5.15365e-21	Neu2	Trip11
Elovl1	2.00455e-25	-1.14344	0.067	0.139	5.48967e-21	Neu2	Elovl1
Eif6	2.08919e-25	-1.02454	0.084	0.159	5.72146e-21	Neu2	Eif6
Bzw1	2.11018e-25	-0.50862	0.272	0.375	5.77893e-21	Neu2	Bzw1
Glrx2	2.13755e-25	-1.61768	0.045	0.108	5.85388e-21	Neu2	Glrx2
Gm29264	2.24433e-25	-1.32049	0.057	0.125	6.14632e-21	Neu2	Gm29264
Mapk13	2.31251e-25	-1.24124	0.074	0.147	6.33303e-21	Neu2	Mapk13
Sun2	2.41168e-25	-0.452711	0.278	0.382	6.60463e-21	Neu2	Sun2
Ywhaq	2.54715e-25	-1.03775	0.075	0.15	6.97564e-21	Neu2	Ywhaq
Ss18	2.80477e-25	-0.773419	0.111	0.195	7.68115e-21	Neu2	Ss18
Cdc40	3.04564e-25	-0.669191	0.177	0.272	8.3408e-21	Neu2	Cdc40
Arf3	3.8407e-25	-0.688232	0.157	0.249	1.05181e-20	Neu2	Arf3
Ngly1	3.95425e-25	-0.764485	0.111	0.196	1.08291e-20	Neu2	Ngly1
Ddx54	4.03539e-25	-1.29753	0.043	0.106	1.10513e-20	Neu2	Ddx54
Yipf1	4.04885e-25	-1.10005	0.072	0.145	1.10882e-20	Neu2	Yipf1
Coa3	4.28879e-25	-1.1791	0.062	0.132	1.17453e-20	Neu2	Coa3
Mrpl30	4.32179e-25	-1.16808	0.073	0.145	1.18357e-20	Neu2	Mrpl30
Gsn	4.32962e-25	-0.513472	0.348	0.454	1.18571e-20	Neu2	Gsn
Tomm20	4.5616e-25	1.1784	0.344	0.263	1.24924e-20	Neu2	Tomm20
Cystm1	4.67628e-25	1.25089	0.185	0.114	1.28065e-20	Neu2	Cystm1
Mocs1	5.19614e-25	-0.650686	0.145	0.236	1.42302e-20	Neu2	Mocs1
Sumo1	5.40539e-25	-0.418462	0.369	0.476	1.48032e-20	Neu2	Sumo1
Gsdmd	5.67218e-25	-0.973568	0.075	0.149	1.55338e-20	Neu2	Gsdmd
Synj1	5.67398e-25	-0.340939	0.48	0.59	1.55387e-20	Neu2	Synj1
Ociad1	6.18475e-25	-1.23015	0.052	0.118	1.69376e-20	Neu2	Ociad1
Sqor	7.16758e-25	-0.613462	0.191	0.288	1.96291e-20	Neu2	Sqor
Trappc2l	7.63776e-25	-1.24432	0.059	0.128	2.09168e-20	Neu2	Trappc2l
Ivns1abp	7.89016e-25	-0.853583	0.07	0.144	2.1608e-20	Neu2	Ivns1abp
Trappc6b	8.70313e-25	-0.850548	0.099	0.18	2.38344e-20	Neu2	Trappc6b
Fmnl3	8.95554e-25	-0.641344	0.147	0.237	2.45256e-20	Neu2	Fmnl3
Ddit4	9.51214e-25	0.785474	0.284	0.199	2.605e-20	Neu2	Ddit4
Sap18	9.73685e-25	0.977059	0.315	0.232	2.66653e-20	Neu2	Sap18
Gpcpd1	1.00205e-24	-0.309588	0.801	0.862	2.74421e-20	Neu2	Gpcpd1
Adgrg3	1.10405e-24	0.705864	0.347	0.258	3.02355e-20	Neu2	Adgrg3
Ttr	1.14203e-24	-0.808145	0.342	0.251	3.12757e-20	Neu2	Ttr
Ubxn1	1.15505e-24	-0.481623	0.292	0.398	3.16322e-20	Neu2	Ubxn1
Ilk	1.19132e-24	-1.11105	0.07	0.141	3.26255e-20	Neu2	Ilk
Xpr1	1.19195e-24	-0.405958	0.269	0.382	3.26429e-20	Neu2	Xpr1
Pin1	1.31243e-24	-1.28683	0.056	0.123	3.59422e-20	Neu2	Pin1
Hnrnpul2	1.32245e-24	-0.738617	0.143	0.231	3.62166e-20	Neu2	Hnrnpul2
Creb1	1.36638e-24	-0.385934	0.236	0.338	3.74196e-20	Neu2	Creb1
Oas3	1.4265e-24	-1.20436	0.086	0.161	3.90662e-20	Neu2	Oas3
Zxdc	1.489e-24	1.09375	0.149	0.083	4.07778e-20	Neu2	Zxdc
Top2b	1.53072e-24	-0.667583	0.117	0.202	4.19203e-20	Neu2	Top2b
Rmdn1	1.60021e-24	-0.908193	0.086	0.163	4.38232e-20	Neu2	Rmdn1
Antxr2	1.61455e-24	0.414422	0.906	0.915	4.42161e-20	Neu2	Antxr2
Pik3r1	1.6194e-24	-0.609285	0.167	0.261	4.43489e-20	Neu2	Pik3r1
Ppp4r3a	1.62686e-24	-0.80778	0.067	0.139	4.45532e-20	Neu2	Ppp4r3a
Tsn	1.66583e-24	-1.25525	0.052	0.117	4.56203e-20	Neu2	Tsn
Slc10a7	1.82235e-24	-1.20437	0.043	0.106	4.99068e-20	Neu2	Slc10a7
Kdm4b	1.84135e-24	1.46589	0.1	0.047	5.04271e-20	Neu2	Kdm4b
Lrp1	2.08718e-24	-1.37012	0.042	0.103	5.71595e-20	Neu2	Lrp1
Sri	2.14319e-24	-0.444001	0.335	0.442	5.86935e-20	Neu2	Sri
Clptm1l	2.18566e-24	-1.09921	0.061	0.13	5.98566e-20	Neu2	Clptm1l
Itfg1	2.42867e-24	-0.868682	0.063	0.133	6.65115e-20	Neu2	Itfg1
Map4k2	2.5791e-24	-0.807987	0.101	0.181	7.06313e-20	Neu2	Map4k2
Atxn7l1	2.61667e-24	-0.321555	0.275	0.384	7.16602e-20	Neu2	Atxn7l1
Lcor	2.62002e-24	0.758436	0.405	0.318	7.17518e-20	Neu2	Lcor
Arl5b	2.66718e-24	0.652082	0.369	0.28	7.30433e-20	Neu2	Arl5b
Gatad1	2.66901e-24	-1.13164	0.061	0.13	7.30935e-20	Neu2	Gatad1
Pdcd4	2.84554e-24	-0.6594	0.094	0.173	7.7928e-20	Neu2	Pdcd4
Snrnp200	3.0781e-24	-0.725337	0.095	0.175	8.4297e-20	Neu2	Snrnp200
Ogfr	3.33032e-24	-1.12462	0.067	0.137	9.12042e-20	Neu2	Ogfr
Slc26a11	3.47328e-24	1.19619	0.151	0.085	9.51192e-20	Neu2	Slc26a11
Phf5a	3.56084e-24	-1.00165	0.072	0.144	9.75171e-20	Neu2	Phf5a
Fam20c	3.64142e-24	-0.961905	0.062	0.131	9.97239e-20	Neu2	Fam20c
Hltf	3.81293e-24	-1.10678	0.042	0.104	1.04421e-19	Neu2	Hltf
Fcho2	3.89294e-24	-0.338831	0.366	0.48	1.06612e-19	Neu2	Fcho2
App	3.90038e-24	0.345863	0.888	0.875	1.06816e-19	Neu2	App
Ywhae	3.93098e-24	-0.417814	0.304	0.408	1.07654e-19	Neu2	Ywhae
Ints6l	4.04947e-24	-0.794995	0.104	0.184	1.10899e-19	Neu2	Ints6l
Vcp	4.46755e-24	-0.712113	0.109	0.191	1.22348e-19	Neu2	Vcp
Stk26	4.50284e-24	-1.29905	0.043	0.104	1.23315e-19	Neu2	Stk26
Slc44a2	4.812e-24	-1.00185	0.076	0.147	1.31781e-19	Neu2	Slc44a2
Timm13	4.90575e-24	-1.32481	0.046	0.107	1.34349e-19	Neu2	Timm13
Ap4s1	5.07388e-24	-1.20416	0.039	0.1	1.38953e-19	Neu2	Ap4s1
Ankrd37	5.79561e-24	1.23461	0.12	0.061	1.58718e-19	Neu2	Ankrd37
Ppp2r5e	6.56279e-24	-0.825641	0.08	0.155	1.79729e-19	Neu2	Ppp2r5e
Dnajc14	6.70015e-24	-0.992341	0.092	0.168	1.8349e-19	Neu2	Dnajc14
Cdc42bpg	6.91987e-24	-1.13396	0.081	0.154	1.89508e-19	Neu2	Cdc42bpg
E230029C05Rik	6.9727e-24	-0.784736	0.081	0.156	1.90954e-19	Neu2	E230029C05Rik
Aip	7.54452e-24	-1.28618	0.067	0.135	2.06614e-19	Neu2	Aip
Lypla2	7.64246e-24	-1.38812	0.04	0.1	2.09296e-19	Neu2	Lypla2
Pim1	8.07753e-24	-0.266465	0.9	0.934	2.21211e-19	Neu2	Pim1
Ndufa7	8.59565e-24	-0.447016	0.352	0.454	2.354e-19	Neu2	Ndufa7
Bmpr1a	8.96448e-24	1.13129	0.192	0.12	2.45501e-19	Neu2	Bmpr1a
Pak1ip1	9.29339e-24	-1.18069	0.072	0.142	2.54509e-19	Neu2	Pak1ip1
H2-Q10	9.69267e-24	-0.588528	0.378	0.47	2.65443e-19	Neu2	H2-Q10
Mgat5	1.06094e-23	-0.445818	0.203	0.302	2.90549e-19	Neu2	Mgat5
Cox7c	1.07004e-23	-0.542877	0.304	0.403	2.93042e-19	Neu2	Cox7c
Pdlim2	1.09219e-23	-0.793721	0.11	0.19	2.99106e-19	Neu2	Pdlim2
Uqcrc2	1.0925e-23	-0.973936	0.071	0.141	2.99191e-19	Neu2	Uqcrc2
Kmt2e	1.15166e-23	0.41271	0.754	0.698	3.15393e-19	Neu2	Kmt2e
Snrnp70	1.22869e-23	-0.485862	0.264	0.365	3.3649e-19	Neu2	Snrnp70
Cpsf3	1.23859e-23	-1.17856	0.043	0.104	3.39199e-19	Neu2	Cpsf3
Atp6v1f	1.25573e-23	-0.400736	0.356	0.463	3.43895e-19	Neu2	Atp6v1f
Eps8	1.26101e-23	-0.937851	0.048	0.11	3.45341e-19	Neu2	Eps8
Uqcrc1	1.26711e-23	-1.35499	0.05	0.112	3.47011e-19	Neu2	Uqcrc1
Psmc4	1.27691e-23	-1.14637	0.058	0.124	3.49696e-19	Neu2	Psmc4
4933412O06Rik	1.2944e-23	1.15233	0.109	0.054	3.54485e-19	Neu2	4933412O06Rik
Rbbp4	1.38774e-23	-0.787084	0.131	0.215	3.80046e-19	Neu2	Rbbp4
Slc2a6	1.396e-23	-0.586283	0.188	0.279	3.82309e-19	Neu2	Slc2a6
Efcab14	1.403e-23	-0.835691	0.09	0.166	3.84226e-19	Neu2	Efcab14
Leprot	1.48574e-23	-0.963837	0.058	0.125	4.06885e-19	Neu2	Leprot
Cct2	1.49742e-23	-0.957187	0.061	0.128	4.10084e-19	Neu2	Cct2
Npm1	1.50161e-23	-1.01487	0.083	0.156	4.11231e-19	Neu2	Npm1
Selenop	1.59094e-23	-1.09845	0.055	0.121	4.35694e-19	Neu2	Selenop
Cdc5l	1.7031e-23	-0.692328	0.158	0.246	4.66412e-19	Neu2	Cdc5l
F3	1.82455e-23	1.25594	0.183	0.113	4.99672e-19	Neu2	F3
Ccdc124	1.90128e-23	-0.921537	0.083	0.157	5.20684e-19	Neu2	Ccdc124
Ndufb1-ps	1.95208e-23	-1.03785	0.158	0.238	5.34596e-19	Neu2	Ndufb1-ps
Soat2	2.28117e-23	-0.839576	0.092	0.166	6.24722e-19	Neu2	Soat2
Gm15283	2.33748e-23	0.993507	0.245	0.166	6.40142e-19	Neu2	Gm15283
Itgb1bp1	2.43624e-23	-1.24	0.062	0.128	6.67189e-19	Neu2	Itgb1bp1
Cnot2	2.62312e-23	-0.710524	0.124	0.208	7.18367e-19	Neu2	Cnot2
Sp3	2.65017e-23	-0.485083	0.246	0.346	7.25776e-19	Neu2	Sp3
Tollip	2.70617e-23	0.890473	0.237	0.16	7.41112e-19	Neu2	Tollip
Rnf8	2.89007e-23	-0.931309	0.091	0.166	7.91473e-19	Neu2	Rnf8
Csnk1g1	2.91563e-23	-0.360878	0.198	0.298	7.98474e-19	Neu2	Csnk1g1
Wwox	2.94155e-23	-0.981382	0.055	0.12	8.05572e-19	Neu2	Wwox
Ccny	2.98616e-23	-0.91283	0.041	0.101	8.17789e-19	Neu2	Ccny
Nab1	3.06788e-23	-0.440483	0.323	0.424	8.40169e-19	Neu2	Nab1
Rtraf	3.14007e-23	-1.29769	0.058	0.123	8.5994e-19	Neu2	Rtraf
Vrk3	3.29265e-23	-0.930069	0.082	0.155	9.01726e-19	Neu2	Vrk3
Rnasek	3.30424e-23	-0.386189	0.428	0.532	9.04899e-19	Neu2	Rnasek
Tmcc3	3.38968e-23	-1.0807	0.05	0.112	9.28299e-19	Neu2	Tmcc3
Bub3	3.4866e-23	-1.12743	0.066	0.133	9.54839e-19	Neu2	Bub3
Emc2	3.64599e-23	-1.15278	0.063	0.129	9.98491e-19	Neu2	Emc2
Cggbp1	3.74374e-23	-0.471965	0.312	0.41	1.02526e-18	Neu2	Cggbp1
Lmbrd1	4.08371e-23	0.769081	0.424	0.345	1.11837e-18	Neu2	Lmbrd1
Trappc9	4.16094e-23	-0.601589	0.133	0.22	1.13952e-18	Neu2	Trappc9
Tm9sf3	4.42899e-23	-0.286523	0.281	0.387	1.21292e-18	Neu2	Tm9sf3
Elavl1	4.63315e-23	-0.619477	0.148	0.236	1.26884e-18	Neu2	Elavl1
2510039O18Rik	4.83074e-23	-0.990884	0.061	0.128	1.32295e-18	Neu2	2510039O18Rik
G3bp2	5.66973e-23	-0.739203	0.13	0.213	1.55271e-18	Neu2	G3bp2
Ciao2a	5.76535e-23	-1.25002	0.058	0.122	1.5789e-18	Neu2	Ciao2a
Hpcal1	5.89318e-23	-0.37986	0.276	0.378	1.61391e-18	Neu2	Hpcal1
Snx8	5.91694e-23	1.32775	0.107	0.053	1.62041e-18	Neu2	Snx8
Dhx40	6.24291e-23	0.545294	0.586	0.515	1.70968e-18	Neu2	Dhx40
Zbp1	6.44772e-23	-1.59932	0.056	0.119	1.76577e-18	Neu2	Zbp1
Prr14l	6.54958e-23	-0.605302	0.128	0.211	1.79367e-18	Neu2	Prr14l
Atxn10	7.04523e-23	-0.424523	0.337	0.436	1.92941e-18	Neu2	Atxn10
Cct8	7.08254e-23	-0.98511	0.081	0.152	1.93962e-18	Neu2	Cct8
Sephs2	7.13632e-23	-0.566091	0.212	0.308	1.95435e-18	Neu2	Sephs2
Scamp3	7.40662e-23	-0.976289	0.066	0.133	2.02838e-18	Neu2	Scamp3
Tirap	7.76552e-23	-0.683997	0.14	0.224	2.12666e-18	Neu2	Tirap
Umad1	8.10241e-23	-0.704446	0.071	0.141	2.21893e-18	Neu2	Umad1
Cbfb	8.52467e-23	-0.684791	0.099	0.175	2.33457e-18	Neu2	Cbfb
Rsbn1l	8.7428e-23	-0.576193	0.18	0.271	2.3943e-18	Neu2	Rsbn1l
Tmem208	9.13989e-23	-0.95979	0.057	0.121	2.50305e-18	Neu2	Tmem208
Anxa11os	9.27175e-23	1.15829	0.124	0.066	2.53916e-18	Neu2	Anxa11os
Phip	9.27549e-23	-0.275618	0.207	0.31	2.54019e-18	Neu2	Phip
Egr1	9.4249e-23	-0.329429	0.658	0.749	2.5811e-18	Neu2	Egr1
Phkg2	9.50626e-23	-1.17467	0.044	0.104	2.60338e-18	Neu2	Phkg2
Ran	9.58358e-23	-0.967697	0.101	0.175	2.62456e-18	Neu2	Ran
Nap1l1	9.74691e-23	-1.13722	0.064	0.131	2.66929e-18	Neu2	Nap1l1
Ltb4r1	1.00241e-22	-0.520839	0.282	0.377	2.74521e-18	Neu2	Ltb4r1
Magi3	1.02483e-22	-0.551791	0.138	0.224	2.8066e-18	Neu2	Magi3
Ncl	1.04099e-22	-0.314076	0.308	0.416	2.85084e-18	Neu2	Ncl
Zc3h18	1.10496e-22	-0.790919	0.102	0.178	3.02605e-18	Neu2	Zc3h18
Bmpr2	1.11866e-22	-0.629661	0.105	0.185	3.06356e-18	Neu2	Bmpr2
Tnpo3	1.13614e-22	-0.68928	0.099	0.176	3.11145e-18	Neu2	Tnpo3
Ranbp9	1.17161e-22	0.869714	0.347	0.264	3.20857e-18	Neu2	Ranbp9
Plaur	1.20251e-22	0.51712	0.794	0.78	3.29321e-18	Neu2	Plaur
Pde4b	1.28026e-22	-0.257577	0.75	0.819	3.50612e-18	Neu2	Pde4b
H2-K1	1.43363e-22	-0.27145	0.75	0.839	3.92613e-18	Neu2	H2-K1
Crtc3	1.46227e-22	-0.49108	0.164	0.255	4.00458e-18	Neu2	Crtc3
Xrn2	1.54688e-22	-0.857061	0.073	0.142	4.23628e-18	Neu2	Xrn2
Trak2	1.61522e-22	-0.90554	0.082	0.153	4.42345e-18	Neu2	Trak2
Ywhaz	1.66896e-22	-0.259947	0.671	0.769	4.57063e-18	Neu2	Ywhaz
Ppig	1.66966e-22	-0.614953	0.187	0.278	4.57253e-18	Neu2	Ppig
Hnrnpr	1.70794e-22	-1.09727	0.052	0.114	4.67736e-18	Neu2	Hnrnpr
Snu13	1.7246e-22	-0.771104	0.127	0.207	4.72299e-18	Neu2	Snu13
Atg5	1.92178e-22	-0.779529	0.092	0.166	5.26299e-18	Neu2	Atg5
A530013C23Rik	1.94778e-22	0.94262	0.219	0.143	5.3342e-18	Neu2	A530013C23Rik
Bbip1	2.07455e-22	-0.557542	0.193	0.282	5.68136e-18	Neu2	Bbip1
Ngdn	2.25456e-22	-1.00319	0.066	0.132	6.17434e-18	Neu2	Ngdn
Asxl2	2.26475e-22	-1.09005	0.064	0.13	6.20223e-18	Neu2	Asxl2
St3gal5	2.4805e-22	-0.287326	0.323	0.432	6.79309e-18	Neu2	St3gal5
D130009I18Rik	2.81477e-22	0.577666	0.473	0.394	7.70853e-18	Neu2	D130009I18Rik
Eif4e	2.8408e-22	1.12846	0.183	0.115	7.77982e-18	Neu2	Eif4e
Scaf11	2.8563e-22	-0.545085	0.207	0.299	7.82227e-18	Neu2	Scaf11
Arid3a	2.98651e-22	-0.570847	0.192	0.284	8.17887e-18	Neu2	Arid3a
Rab28	3.05547e-22	-0.990957	0.053	0.114	8.36771e-18	Neu2	Rab28
Gm49774	3.18837e-22	1.19109	0.111	0.057	8.73166e-18	Neu2	Gm49774
Ifi27l2a	3.2976e-22	-0.93117	0.228	0.315	9.03079e-18	Neu2	Ifi27l2a
Mat2b	3.61675e-22	-0.407724	0.126	0.21	9.90483e-18	Neu2	Mat2b
Cybc1	3.69986e-22	-1.09149	0.053	0.115	1.01324e-17	Neu2	Cybc1
Vcpip1	3.89389e-22	-0.743817	0.1	0.176	1.06638e-17	Neu2	Vcpip1
Zmynd11	4.03769e-22	-0.433145	0.294	0.395	1.10576e-17	Neu2	Zmynd11
Cables1	4.10372e-22	1.32344	0.126	0.069	1.12384e-17	Neu2	Cables1
Fam174a	4.13853e-22	-0.774682	0.123	0.203	1.13338e-17	Neu2	Fam174a
BC005624	4.20336e-22	-0.541807	0.205	0.297	1.15113e-17	Neu2	BC005624
Rnf144a	4.36068e-22	-0.473796	0.194	0.286	1.19421e-17	Neu2	Rnf144a
Ndufb4	4.36536e-22	-1.33747	0.044	0.101	1.1955e-17	Neu2	Ndufb4
Scnn1a	4.43681e-22	-1.30907	0.063	0.126	1.21506e-17	Neu2	Scnn1a
Bclaf1	4.55919e-22	-0.415866	0.24	0.338	1.24858e-17	Neu2	Bclaf1
Tmem71	4.7982e-22	-0.744455	0.117	0.195	1.31404e-17	Neu2	Tmem71
Sorl1	4.81509e-22	0.321312	0.915	0.913	1.31866e-17	Neu2	Sorl1
Cd300lb	5.57069e-22	-0.862967	0.133	0.213	1.52559e-17	Neu2	Cd300lb
Sfr1	5.57124e-22	-0.728927	0.147	0.229	1.52574e-17	Neu2	Sfr1
Cmss1	6.11674e-22	0.253661	0.995	0.994	1.67513e-17	Neu2	Cmss1
Tmem268	6.19859e-22	-1.40337	0.044	0.102	1.69754e-17	Neu2	Tmem268
Washc2	6.74216e-22	-0.297111	0.446	0.551	1.84641e-17	Neu2	Washc2
Pfdn6	7.99445e-22	-1.08995	0.068	0.133	2.18936e-17	Neu2	Pfdn6
Fos	8.01369e-22	-0.509136	0.701	0.784	2.19463e-17	Neu2	Fos
Vps26a	8.27677e-22	0.597699	0.399	0.31	2.26668e-17	Neu2	Vps26a
Cnot6l	8.72502e-22	-0.571122	0.131	0.214	2.38943e-17	Neu2	Cnot6l
Ncoa3	9.65003e-22	0.71971	0.34	0.26	2.64276e-17	Neu2	Ncoa3
Commd6	9.98839e-22	-1.25573	0.047	0.105	2.73542e-17	Neu2	Commd6
Dctn2	1.07726e-21	-0.712855	0.12	0.198	2.95017e-17	Neu2	Dctn2
Slc35e1	1.10655e-21	-0.777368	0.093	0.166	3.03039e-17	Neu2	Slc35e1
Magoh	1.19185e-21	-0.703931	0.178	0.263	3.26401e-17	Neu2	Magoh
Rel	1.23682e-21	-0.387124	0.555	0.636	3.38715e-17	Neu2	Rel
Faf1	1.25759e-21	-0.604293	0.098	0.173	3.44402e-17	Neu2	Faf1
Lsm4	1.28988e-21	-1.10506	0.067	0.132	3.53246e-17	Neu2	Lsm4
Dnajc3	1.32504e-21	-0.609039	0.102	0.178	3.62875e-17	Neu2	Dnajc3
S100a8	1.3951e-21	-0.480581	0.967	0.989	3.82063e-17	Neu2	S100a8
Wtap	1.41312e-21	-0.669844	0.137	0.217	3.86997e-17	Neu2	Wtap
Sap30l	1.44356e-21	-1.12689	0.068	0.133	3.95333e-17	Neu2	Sap30l
Snrpd2	1.48289e-21	-1.09134	0.07	0.136	4.06104e-17	Neu2	Snrpd2
3110082I17Rik	1.55331e-21	-1.0741	0.064	0.129	4.25391e-17	Neu2	3110082I17Rik
Psmb4	1.5782e-21	-0.696187	0.159	0.243	4.32205e-17	Neu2	Psmb4
6430548M08Rik	1.70669e-21	-0.391679	0.273	0.373	4.67395e-17	Neu2	6430548M08Rik
Atp6ap2	1.7479e-21	0.450994	0.554	0.483	4.7868e-17	Neu2	Atp6ap2
Rpl36al	1.92867e-21	-0.713294	0.118	0.195	5.28186e-17	Neu2	Rpl36al
Uba52	2.08099e-21	-0.694339	0.251	0.339	5.69901e-17	Neu2	Uba52
Cyfip2	2.43488e-21	-0.442996	0.226	0.317	6.66817e-17	Neu2	Cyfip2
Selenof	2.54543e-21	-0.722093	0.136	0.216	6.97091e-17	Neu2	Selenof
Cdc34	2.62484e-21	-0.779296	0.127	0.205	7.18838e-17	Neu2	Cdc34
Atp5g1	2.644e-21	-1.14918	0.053	0.113	7.24087e-17	Neu2	Atp5g1
Mau2	2.732e-21	-0.555076	0.141	0.223	7.48186e-17	Neu2	Mau2
Bag1	2.8463e-21	-0.646486	0.192	0.279	7.79488e-17	Neu2	Bag1
Dhx15	2.87355e-21	-0.798487	0.092	0.164	7.8695e-17	Neu2	Dhx15
Gm14286	2.97056e-21	1.22231	0.118	0.063	8.13518e-17	Neu2	Gm14286
Copb2	3.0649e-21	-0.722654	0.125	0.203	8.39354e-17	Neu2	Copb2
Rpl12	3.06726e-21	-0.792521	0.224	0.307	8.40001e-17	Neu2	Rpl12
Cnot10	3.07013e-21	-0.891539	0.054	0.115	8.40785e-17	Neu2	Cnot10
Ubxn6	3.07931e-21	-1.22585	0.048	0.106	8.43299e-17	Neu2	Ubxn6
U2af1	3.15164e-21	-0.744109	0.139	0.218	8.63107e-17	Neu2	U2af1
Ppp2r2d	3.2784e-21	0.728277	0.346	0.266	8.97824e-17	Neu2	Ppp2r2d
Il10ra	3.32694e-21	-0.360081	0.382	0.477	9.11116e-17	Neu2	Il10ra
Gramd1a	3.82235e-21	-0.582551	0.195	0.283	1.04679e-16	Neu2	Gramd1a
Pi4ka	3.93366e-21	-0.952644	0.059	0.121	1.07727e-16	Neu2	Pi4ka
Stag1	4.16303e-21	-0.298801	0.301	0.402	1.14009e-16	Neu2	Stag1
Abca13	4.18522e-21	-1.40712	0.052	0.11	1.14616e-16	Neu2	Abca13
Ift20	4.44763e-21	-1.12641	0.048	0.105	1.21803e-16	Neu2	Ift20
Mthfsl	4.51253e-21	-0.706242	0.141	0.219	1.2358e-16	Neu2	Mthfsl
Atp5o	4.67481e-21	-0.935774	0.073	0.138	1.28024e-16	Neu2	Atp5o
Med14	4.68803e-21	-1.0239	0.044	0.1	1.28387e-16	Neu2	Med14
Dennd1c	4.74209e-21	-0.508365	0.162	0.248	1.29867e-16	Neu2	Dennd1c
Ssr4	4.80515e-21	-0.638929	0.178	0.261	1.31594e-16	Neu2	Ssr4
Kmt2a	5.12251e-21	-0.512519	0.131	0.215	1.40285e-16	Neu2	Kmt2a
Swi5	5.1261e-21	-0.997552	0.065	0.128	1.40383e-16	Neu2	Swi5
Mat2a	5.14468e-21	-0.902494	0.091	0.162	1.40892e-16	Neu2	Mat2a
Zfp622	5.17383e-21	-0.575455	0.244	0.335	1.41691e-16	Neu2	Zfp622
Ceacam1	5.2746e-21	-0.81468	0.075	0.142	1.4445e-16	Neu2	Ceacam1
Ninj1	5.3959e-21	0.450908	0.641	0.59	1.47772e-16	Neu2	Ninj1
Man1a2	5.58768e-21	-0.538592	0.098	0.171	1.53024e-16	Neu2	Man1a2
Gadd45b	5.94574e-21	0.591943	0.688	0.622	1.6283e-16	Neu2	Gadd45b
Clasp1	6.51032e-21	0.973412	0.329	0.252	1.78292e-16	Neu2	Clasp1
Stx17	6.69263e-21	-0.759143	0.096	0.167	1.83284e-16	Neu2	Stx17
Myo1c	7.3847e-21	-0.634245	0.115	0.191	2.02237e-16	Neu2	Myo1c
Ifi27	8.26836e-21	-0.779479	0.116	0.191	2.26437e-16	Neu2	Ifi27
Uchl5	8.56653e-21	-1.02367	0.071	0.135	2.34603e-16	Neu2	Uchl5
Gm56633	9.44152e-21	1.36486	0.123	0.068	2.58565e-16	Neu2	Gm56633
Znfx1	1.06012e-20	-0.9102	0.077	0.144	2.90325e-16	Neu2	Znfx1
Gm57053	1.15448e-20	1.46679	0.107	0.056	3.16165e-16	Neu2	Gm57053
Tm2d2	1.16125e-20	-0.953905	0.085	0.153	3.18019e-16	Neu2	Tm2d2
Med11	1.1904e-20	-0.914358	0.071	0.136	3.26002e-16	Neu2	Med11
Ash1l	1.22263e-20	-0.300345	0.326	0.432	3.34829e-16	Neu2	Ash1l
Gdap2	1.224e-20	-0.617118	0.102	0.176	3.35206e-16	Neu2	Gdap2
Aph1a	1.28449e-20	-1.06467	0.066	0.128	3.5177e-16	Neu2	Aph1a
Gabarapl2	1.28631e-20	-0.420267	0.344	0.441	3.52269e-16	Neu2	Gabarapl2
Rab43	1.32509e-20	-0.614945	0.125	0.202	3.62889e-16	Neu2	Rab43
Vdac3	1.37268e-20	-0.982686	0.067	0.13	3.75923e-16	Neu2	Vdac3
Zfp523	1.38546e-20	1.25049	0.127	0.071	3.79423e-16	Neu2	Zfp523
Stap1	1.45335e-20	-0.735762	0.092	0.163	3.98016e-16	Neu2	Stap1
Utp3	1.45984e-20	-0.912275	0.081	0.147	3.99793e-16	Neu2	Utp3
Hdgf	1.48262e-20	-0.953635	0.056	0.116	4.06031e-16	Neu2	Hdgf
Zfp217	1.48724e-20	-0.820367	0.069	0.133	4.07296e-16	Neu2	Zfp217
Cd81	1.54403e-20	-0.983444	0.1	0.171	4.22847e-16	Neu2	Cd81
Copa	1.54611e-20	-0.43141	0.182	0.27	4.23416e-16	Neu2	Copa
Pgls	1.56509e-20	-1.17711	0.051	0.109	4.28616e-16	Neu2	Pgls
Ifngr1	1.60523e-20	-0.267079	0.486	0.594	4.39607e-16	Neu2	Ifngr1
Rnf11	1.676e-20	0.485658	0.572	0.501	4.5899e-16	Neu2	Rnf11
Gm39321	1.70213e-20	0.826314	0.255	0.18	4.66144e-16	Neu2	Gm39321
Entpd3	1.75317e-20	-0.473002	0.279	0.372	4.80124e-16	Neu2	Entpd3
Rnf130	1.75915e-20	-0.332231	0.349	0.453	4.8176e-16	Neu2	Rnf130
Tmem87a	1.85786e-20	-0.761719	0.085	0.154	5.08795e-16	Neu2	Tmem87a
Cirbp	1.93078e-20	-0.585258	0.182	0.266	5.28762e-16	Neu2	Cirbp
Zfp131	1.97514e-20	-0.832574	0.203	0.286	5.40912e-16	Neu2	Zfp131
Klhl7	1.98245e-20	1.3784	0.126	0.072	5.42913e-16	Neu2	Klhl7
Twf1	2.12046e-20	-0.795717	0.081	0.149	5.8071e-16	Neu2	Twf1
Pttg1	2.12131e-20	-0.739463	0.151	0.23	5.80943e-16	Neu2	Pttg1
Pold4	2.36694e-20	-0.725789	0.15	0.228	6.4821e-16	Neu2	Pold4
Cep120	2.44456e-20	-0.666335	0.141	0.22	6.69467e-16	Neu2	Cep120
Chd2	2.49239e-20	0.416964	0.726	0.674	6.82567e-16	Neu2	Chd2
Ntan1	2.55896e-20	-1.16298	0.057	0.116	7.00797e-16	Neu2	Ntan1
Actr1a	2.66867e-20	-0.740065	0.115	0.19	7.30842e-16	Neu2	Actr1a
Taf12	2.70976e-20	-0.738422	0.128	0.204	7.42094e-16	Neu2	Taf12
Fndc3b	2.83636e-20	0.400213	0.773	0.732	7.76765e-16	Neu2	Fndc3b
Sc5d	2.86109e-20	0.691189	0.304	0.227	7.83537e-16	Neu2	Sc5d
Traf1	2.8694e-20	0.662013	0.329	0.247	7.85815e-16	Neu2	Traf1
Arpc5l	3.45468e-20	-1.23879	0.056	0.115	9.46099e-16	Neu2	Arpc5l
Tmem189	3.53871e-20	1.23949	0.278	0.218	9.69111e-16	Neu2	Tmem189
Sp3os	3.6357e-20	-1.15359	0.06	0.119	9.95673e-16	Neu2	Sp3os
Pqbp1	3.87076e-20	-1.08908	0.051	0.108	1.06005e-15	Neu2	Pqbp1
Emp3	3.90623e-20	-0.784438	0.127	0.201	1.06976e-15	Neu2	Emp3
Ptms	4.03617e-20	-0.709385	0.116	0.19	1.10535e-15	Neu2	Ptms
Anapc11	4.19115e-20	-0.834247	0.071	0.134	1.14779e-15	Neu2	Anapc11
Ube2i	4.39149e-20	-0.361901	0.382	0.48	1.20265e-15	Neu2	Ube2i
Nt5dc1	4.51584e-20	-0.814718	0.075	0.139	1.23671e-15	Neu2	Nt5dc1
Gnl1	4.52102e-20	0.857307	0.192	0.125	1.23813e-15	Neu2	Gnl1
Stim1	4.54493e-20	-0.468101	0.153	0.237	1.24467e-15	Neu2	Stim1
Klf9	4.58858e-20	-0.808477	0.116	0.189	1.25663e-15	Neu2	Klf9
Kif13b	4.61858e-20	1.19974	0.241	0.172	1.26485e-15	Neu2	Kif13b
Eif3g	4.79153e-20	-1.1118	0.049	0.106	1.31221e-15	Neu2	Eif3g
Mrpl24	4.80495e-20	-0.848514	0.067	0.129	1.31588e-15	Neu2	Mrpl24
Gbp2	5.24392e-20	-1.59016	0.06	0.119	1.4361e-15	Neu2	Gbp2
Selenos	5.26583e-20	-0.826046	0.083	0.15	1.4421e-15	Neu2	Selenos
Eif3m	5.30053e-20	-0.999549	0.065	0.125	1.4516e-15	Neu2	Eif3m
Lyrm2	6.07844e-20	-0.988856	0.072	0.134	1.66464e-15	Neu2	Lyrm2
Dmxl1	6.31694e-20	-0.691685	0.068	0.132	1.72996e-15	Neu2	Dmxl1
Atpif1	6.50608e-20	-0.661551	0.131	0.206	1.78175e-15	Neu2	Atpif1
Otud5	7.33568e-20	-0.477929	0.189	0.276	2.00895e-15	Neu2	Otud5
Kidins220	7.90273e-20	-0.56877	0.11	0.183	2.16424e-15	Neu2	Kidins220
Lsm1	7.90309e-20	-1.03177	0.045	0.1	2.16434e-15	Neu2	Lsm1
Mea1	8.15833e-20	-1.01475	0.069	0.13	2.23424e-15	Neu2	Mea1
Ralgds	8.25959e-20	0.907662	0.206	0.137	2.26197e-15	Neu2	Ralgds
Fbxl20	8.26619e-20	-0.768253	0.103	0.173	2.26378e-15	Neu2	Fbxl20
Pde4d	8.45726e-20	0.550224	0.341	0.257	2.3161e-15	Neu2	Pde4d
Fpr2	8.62311e-20	-0.48101	0.414	0.5	2.36153e-15	Neu2	Fpr2
Ndufs4	8.65571e-20	-0.78257	0.118	0.191	2.37045e-15	Neu2	Ndufs4
Mapk8	9.2349e-20	0.94556	0.161	0.099	2.52907e-15	Neu2	Mapk8
Ube2e3	9.49423e-20	-0.868079	0.077	0.142	2.60009e-15	Neu2	Ube2e3
Eif4g1	9.93715e-20	-0.556459	0.133	0.21	2.72139e-15	Neu2	Eif4g1
Unc50	1.01789e-19	-0.993104	0.068	0.129	2.7876e-15	Neu2	Unc50
Eif4a1	1.04751e-19	0.436115	0.552	0.485	2.8687e-15	Neu2	Eif4a1
Cnih4	1.06974e-19	-0.498926	0.226	0.314	2.92958e-15	Neu2	Cnih4
Rab14	1.13261e-19	-0.352208	0.355	0.456	3.10175e-15	Neu2	Rab14
Wdfy2	1.15667e-19	-0.457212	0.141	0.22	3.16765e-15	Neu2	Wdfy2
Idnk	1.16556e-19	-1.10935	0.058	0.115	3.192e-15	Neu2	Idnk
Pxk	1.17952e-19	0.596794	0.473	0.403	3.23023e-15	Neu2	Pxk
Fbxo31	1.20055e-19	-0.632811	0.152	0.231	3.28782e-15	Neu2	Fbxo31
Pink1	1.27125e-19	-0.883035	0.074	0.137	3.48145e-15	Neu2	Pink1
Tcp11l2	1.58451e-19	-0.286188	0.197	0.29	4.33934e-15	Neu2	Tcp11l2
H2afz	1.60932e-19	-0.835228	0.149	0.224	4.40728e-15	Neu2	H2afz
Marchf1	1.61275e-19	-0.681112	0.08	0.146	4.41668e-15	Neu2	Marchf1
Ranbp2	1.62547e-19	0.537304	0.521	0.446	4.45152e-15	Neu2	Ranbp2
Eif4a3	1.68883e-19	-0.617086	0.137	0.214	4.62504e-15	Neu2	Eif4a3
Ufm1	1.71978e-19	-1.12727	0.057	0.114	4.70979e-15	Neu2	Ufm1
Cd63	1.73321e-19	0.412397	0.638	0.586	4.74658e-15	Neu2	Cd63
Dubr	1.78247e-19	1.05632	0.141	0.084	4.88146e-15	Neu2	Dubr
Nudcd3	1.80527e-19	-0.823425	0.068	0.129	4.94392e-15	Neu2	Nudcd3
Dnajc1	1.82001e-19	-0.631916	0.084	0.151	4.98428e-15	Neu2	Dnajc1
H13	1.82146e-19	-0.401869	0.25	0.343	4.98824e-15	Neu2	H13
Rp2	1.97119e-19	-0.403662	0.058	0.117	5.3983e-15	Neu2	Rp2
Gbf1	2.28035e-19	-0.693113	0.098	0.169	6.24496e-15	Neu2	Gbf1
Pip5k1c	2.30139e-19	-0.474057	0.215	0.302	6.30258e-15	Neu2	Pip5k1c
Usp48	2.38757e-19	-0.705765	0.05	0.105	6.5386e-15	Neu2	Usp48
Agtpbp1	2.50306e-19	0.74809	0.355	0.278	6.85487e-15	Neu2	Agtpbp1
Rit1	2.53551e-19	-1.09016	0.047	0.101	6.94373e-15	Neu2	Rit1
H2afj	2.70783e-19	-0.851701	0.151	0.224	7.41565e-15	Neu2	H2afj
Atf1	2.71875e-19	-0.345418	0.27	0.364	7.44556e-15	Neu2	Atf1
Emc6	2.77521e-19	-0.994981	0.058	0.116	7.6002e-15	Neu2	Emc6
Atp5f1	2.79252e-19	-0.970038	0.124	0.192	7.64759e-15	Neu2	Atp5f1
Zfand5	2.87869e-19	-0.331012	0.634	0.732	7.88358e-15	Neu2	Zfand5
Gatad2b	2.94185e-19	-0.36831	0.212	0.302	8.05656e-15	Neu2	Gatad2b
Lsm3	2.97795e-19	-0.976451	0.06	0.119	8.1554e-15	Neu2	Lsm3
Rbm6	2.99348e-19	-0.504947	0.158	0.24	8.19796e-15	Neu2	Rbm6
Rab3gap2	3.00487e-19	1.15244	0.2	0.135	8.22915e-15	Neu2	Rab3gap2
Oip5os1	3.0928e-19	-0.697183	0.117	0.19	8.46993e-15	Neu2	Oip5os1
Hdac1	3.25753e-19	-0.551427	0.116	0.189	8.92107e-15	Neu2	Hdac1
Ier3ip1	3.42894e-19	-0.577793	0.181	0.264	9.39049e-15	Neu2	Ier3ip1
Rnasel	3.70908e-19	0.598771	0.436	0.364	1.01577e-14	Neu2	Rnasel
Prpf38b	3.77706e-19	-0.423699	0.2	0.285	1.03439e-14	Neu2	Prpf38b
Mark3	3.8538e-19	-0.406733	0.172	0.256	1.0554e-14	Neu2	Mark3
Lypla1	4.18244e-19	-0.846785	0.056	0.114	1.1454e-14	Neu2	Lypla1
Tbk1	4.28656e-19	0.502179	0.533	0.457	1.17392e-14	Neu2	Tbk1
Rbm27	4.70042e-19	-0.5488	0.147	0.224	1.28726e-14	Neu2	Rbm27
Tnip2	4.72736e-19	-0.895428	0.049	0.104	1.29464e-14	Neu2	Tnip2
Aco2	4.88834e-19	-0.851161	0.046	0.1	1.33872e-14	Neu2	Aco2
Slfn4	5.11133e-19	-0.629486	0.48	0.572	1.39979e-14	Neu2	Slfn4
Ttc17	5.14811e-19	-0.775521	0.072	0.134	1.40986e-14	Neu2	Ttc17
Lrrc8d	5.2978e-19	0.448947	0.596	0.529	1.45086e-14	Neu2	Lrrc8d
Bcl2a1b	5.33381e-19	-0.59926	0.276	0.365	1.46072e-14	Neu2	Bcl2a1b
Aopep	5.48361e-19	-0.490258	0.06	0.119	1.50174e-14	Neu2	Aopep
Brms1	5.4933e-19	-0.961834	0.066	0.125	1.50439e-14	Neu2	Brms1
Emc7	5.99456e-19	-0.714546	0.104	0.174	1.64167e-14	Neu2	Emc7
Cdip1	6.285e-19	1.17765	0.141	0.085	1.72121e-14	Neu2	Cdip1
Zfyve26	6.35232e-19	0.648643	0.297	0.219	1.73965e-14	Neu2	Zfyve26
Nfia	6.70883e-19	-0.594415	0.113	0.183	1.83728e-14	Neu2	Nfia
Jdp2	6.97644e-19	0.391098	0.671	0.616	1.91057e-14	Neu2	Jdp2
Usp37	7.03553e-19	1.08317	0.2	0.135	1.92675e-14	Neu2	Usp37
Dclre1c	7.23525e-19	-0.354153	0.315	0.414	1.98145e-14	Neu2	Dclre1c
Cnpy3	7.57892e-19	-0.952948	0.055	0.112	2.07556e-14	Neu2	Cnpy3
Psen2	7.93627e-19	-0.538581	0.101	0.17	2.17343e-14	Neu2	Psen2
Nmt1	8.93247e-19	-0.880302	0.086	0.151	2.44625e-14	Neu2	Nmt1
Jtb	9.0804e-19	-0.914512	0.062	0.12	2.48676e-14	Neu2	Jtb
Gca	9.41853e-19	-0.548712	0.108	0.178	2.57936e-14	Neu2	Gca
Agfg1	9.63287e-19	-0.431474	0.156	0.235	2.63806e-14	Neu2	Agfg1
Tnfaip8l2	1.04668e-18	-0.838332	0.101	0.168	2.86644e-14	Neu2	Tnfaip8l2
Dhx9	1.06568e-18	-0.863543	0.055	0.112	2.91847e-14	Neu2	Dhx9
Golgb1	1.11497e-18	0.821181	0.345	0.272	3.05345e-14	Neu2	Golgb1
Pik3c2a	1.14024e-18	0.479718	0.53	0.45	3.12267e-14	Neu2	Pik3c2a
Epb41l2	1.14605e-18	0.743172	0.352	0.277	3.13857e-14	Neu2	Epb41l2
Gramd1b	1.16605e-18	-0.412814	0.09	0.156	3.19334e-14	Neu2	Gramd1b
C130026I21Rik	1.17244e-18	0.973869	0.181	0.118	3.21086e-14	Neu2	C130026I21Rik
Cry1	1.19978e-18	0.781446	0.298	0.224	3.28571e-14	Neu2	Cry1
Rnf13	1.22218e-18	-0.483421	0.173	0.255	3.34706e-14	Neu2	Rnf13
Ap2m1	1.23702e-18	-0.765406	0.11	0.178	3.3877e-14	Neu2	Ap2m1
Rbm33	1.368e-18	-0.437711	0.15	0.229	3.7464e-14	Neu2	Rbm33
Srcap	1.37417e-18	-0.774003	0.073	0.135	3.7633e-14	Neu2	Srcap
Snx4	1.42911e-18	-0.601641	0.143	0.218	3.91375e-14	Neu2	Snx4
Itch	1.53622e-18	-0.314136	0.285	0.381	4.20708e-14	Neu2	Itch
Ctsd	1.62258e-18	0.339333	0.827	0.841	4.44359e-14	Neu2	Ctsd
Dad1	1.70604e-18	-0.790944	0.115	0.183	4.67215e-14	Neu2	Dad1
Nars	1.70854e-18	-0.662201	0.12	0.19	4.67902e-14	Neu2	Nars
Pitpnm1	1.74728e-18	-0.726194	0.079	0.141	4.78511e-14	Neu2	Pitpnm1
Syk	1.76819e-18	0.298788	0.883	0.906	4.84236e-14	Neu2	Syk
Atg16l1	1.78517e-18	-0.643852	0.114	0.184	4.88887e-14	Neu2	Atg16l1
Parvg	1.83354e-18	-1.08438	0.048	0.1	5.02132e-14	Neu2	Parvg
Parg	1.84472e-18	-0.6274	0.077	0.14	5.05194e-14	Neu2	Parg
Cmtr1	1.84705e-18	-0.403886	0.151	0.23	5.05834e-14	Neu2	Cmtr1
Ctr9	1.85159e-18	-0.941951	0.051	0.106	5.07075e-14	Neu2	Ctr9
Uba1	1.87744e-18	-0.583807	0.157	0.234	5.14156e-14	Neu2	Uba1
Stmp1	1.89428e-18	-0.571667	0.203	0.284	5.18767e-14	Neu2	Stmp1
Arl6ip1	1.98069e-18	-0.383256	0.373	0.466	5.42431e-14	Neu2	Arl6ip1
Arhgef3	2.04351e-18	-0.447203	0.426	0.511	5.59634e-14	Neu2	Arhgef3
Ing3	2.10048e-18	0.614177	0.33	0.254	5.75237e-14	Neu2	Ing3
Phf12	2.18488e-18	-0.791929	0.085	0.148	5.98352e-14	Neu2	Phf12
Clcn3	2.20304e-18	1.14461	0.177	0.117	6.03324e-14	Neu2	Clcn3
Pdxdc1	2.20339e-18	-0.827696	0.08	0.142	6.03419e-14	Neu2	Pdxdc1
0610040J01Rik	2.232e-18	-0.829748	0.076	0.136	6.11256e-14	Neu2	0610040J01Rik
Adamtsl4	2.3025e-18	-0.78136	0.081	0.144	6.30564e-14	Neu2	Adamtsl4
Zeb2os	2.32387e-18	1.40041	0.112	0.063	6.36415e-14	Neu2	Zeb2os
Gpr141	2.34159e-18	0.665608	0.411	0.342	6.41269e-14	Neu2	Gpr141
Glipr1	2.53171e-18	-0.338623	0.243	0.337	6.93335e-14	Neu2	Glipr1
Napg	2.62299e-18	-0.7763	0.072	0.133	7.18333e-14	Neu2	Napg
Abl2	2.63934e-18	1.00799	0.165	0.106	7.2281e-14	Neu2	Abl2
Plpbp	2.69447e-18	1.21314	0.141	0.086	7.37908e-14	Neu2	Plpbp
Aggf1	2.70639e-18	-0.743372	0.083	0.147	7.41172e-14	Neu2	Aggf1
Atp11c	2.76061e-18	-0.454162	0.106	0.176	7.56021e-14	Neu2	Atp11c
Mpp1	2.90849e-18	0.496346	0.429	0.346	7.9652e-14	Neu2	Mpp1
[truncated: 22,294 more rows]

## Sheet: Data S7 Exp.1 Animal Score
Data S7 Exp.1 Animal Score
Groups	Modified Garcia score							Beam Balance score	SAH grading
	spontaneous activity	Symmetrical body shape	forelimb extension	climbing	Tactile reflex on both sides of the body	Beard reflex	total
SE+Sham 1	3	3	3	3	3	3	18	4	0
SE+Sham 2	3	3	3	3	3	3	18	3	0
SE+Sham 3	3	3	2	3	3	3	17	4	0
SE+Sham 4	3	3	3	3	3	3	18	3	0
SE+Sham 5	3	3	3	3	3	3	18	4	0
SE+Sham 6	3	3	3	3	3	3	18	3	0
SE+Sham 7	3	3	3	3	3	3	18	4	0
SE+Sham 8	3	2	3	3	3	3	17	3	0
SE+Sham 9	3	3	3	3	3	3	18	3	0
SE+Sham 10	3	3	3	3	3	3	18	4	0
SE+Sham 11	3	3	3	3	3	3	18	4	0
SE+Sham 12	3	3	3	3	3	3	18	4	0
SE+Sham 13	3	3	3	3	3	3	18	3	0
SE+Sham 14	3	3	3	3	3	3	18	4	0
SE+Sham 15	3	3	3	3	3	3	18	4	0
SE+Sham 16	3	3	3	3	3	3	18	4	0
SE+Sham 17	3	3	3	3	3	3	18	3	0
SE+Sham 18	3	3	3	2	3	3	17	3	0
SE+Sham 19	3	3	3	3	3	3	18	4	0
SE+Sham 20	3	3	3	3	3	3	18	4	0
SE+Sham 21	3	3	3	3	3	3	18	4	0
SE+Sham 22	3	3	3	3	3	3	18	3	0
SE+Sham 23	3	3	3	3	3	3	18	4	0
SE+Sham 24	3	3	3	3	3	3	18	4	0
AE+Sham 1	3	3	3	3	3	3	18	4	0
AE+Sham 2	3	3	3	3	3	3	18	4	0
AE+Sham 3	3	3	3	3	3	3	18	4	0
AE+Sham 4	3	3	3	2	3	3	17	4	0
AE+Sham 5	3	3	3	3	3	3	18	3	0
AE+Sham 6	3	3	3	3	3	3	18	4	0
AE+Sham 7	3	3	3	3	3	3	18	3	0
AE+Sham 8	3	3	3	3	3	3	18	4	0
AE+Sham 9	3	3	3	3	3	3	18	4	0
AE+Sham 10	3	3	3	3	3	3	18	4	0
AE+Sham 11	3	3	3	3	3	3	18	4	0
AE+Sham 12	3	3	3	3	3	3	18	4	0
AE+Sham 13	3	3	2	3	3	3	17	4	0
AE+Sham 14	3	3	3	3	3	3	18	4	0
AE+Sham 15	3	3	3	3	3	3	18	3	0
AE+Sham 16	3	3	3	2	3	3	17	4	0
AE+Sham 17	3	3	3	3	3	3	18	4	0
AE+Sham 18	3	3	3	3	3	3	18	4	0
AE+Sham 19	3	3	3	3	3	3	18	4	0
AE+Sham 20	3	3	3	2	3	3	17	4	0
AE+Sham 21	3	3	3	3	3	3	18	4	0
AE+Sham 22	3	3	3	3	3	3	18	4	0
AE+Sham 23	3	3	3	3	3	3	18	4	0
AE+Sham 24	3	3	3	3	3	3	18	3	0
SE+SAH 1	1	2	2	2	2	1	10	1	9
SE+SAH 2	1	1	2	1	2	2	9	1	10
SE+SAH 3	1	1	1	1	1	1	6	0	10
SE+SAH 4	2	2	2	2	2	2	12	1	8
SE+SAH 5	1	1	1	2	1	1	7	0	12
SE+SAH 6	2	2	2	2	1	2	11	2	8
SE+SAH 7	1	1	1	1	2	2	8	1	12
SE+SAH 8	2	1	2	2	2	2	11	0	11
SE+SAH 9	1	1	2	2	1	1	8	1	10
SE+SAH 10	1	1	2	2	2	2	10	0	10
SE+SAH 11	1	2	1	1	2	1	8	2	10
SE+SAH 12	1	1	2	1	2	1	8	0	12
SE+SAH 13	1	2	2	2	2	1	10	1	9
SE+SAH 14	1	2	2	2	2	1	10	1	9
SE+SAH 15	1	1	1	2	2	2	9	0	11
SE+SAH 16	1	2	1	2	2	2	10	1	11
SE+SAH 17	1	1	1	2	1	1	7	0	12
SE+SAH 18	1	2	2	1	1	2	9	1	13
SE+SAH 19	1	1	1	1	2	1	7	0	10
SE+SAH 20	1	1	1	2	2	1	8	1	11
SE+SAH 21	1	2	1	2	1	1	8	0	13
SE+SAH 22	1	2	2	2	2	2	11	2	10
SE+SAH 23	1	1	1	1	1	1	6	0	11
SE+SAH 24	1	1	1	2	1	1	7	1	9
AE+SAH 1	2	2	3	2	2	2	13	2	10
AE+SAH 2	2	2	2	2	2	2	12	2	11
AE+SAH 3	1	2	2	2	2	1	10	3	13
AE+SAH 4	3	3	2	2	3	2	15	0	10
AE+SAH 5	3	2	2	2	2	2	13	2	8
AE+SAH 6	2	2	2	2	2	2	12	2	11
AE+SAH 7	1	1	2	1	2	2	9	2	8
AE+SAH 8	2	2	2	2	2	2	12	1	10
AE+SAH 9	3	3	2	3	2	2	15	1	10
AE+SAH 10	2	2	3	2	2	2	13	2	11
AE+SAH 11	2	2	3	2	2	2	13	1	9
AE+SAH 12	1	2	2	1	2	2	10	1	9
AE+SAH 13	2	2	2	3	2	2	13	1	13
AE+SAH 14	2	3	3	2	2	2	14	3	10
AE+SAH 15	1	2	2	2	2	2	11	3	11
AE+SAH 16	1	2	1	2	2	2	10	1	12
AE+SAH 17	1	2	1	2	1	1	8	3	10
AE+SAH 18	2	2	3	2	2	2	13	2	10
AE+SAH 19	2	3	2	2	3	3	15	2	10
AE+SAH 20	3	2	2	3	3	2	15	3	11
AE+SAH 21	2	2	2	3	2	2	13	3	12
AE+SAH 22	2	2	3	2	2	2	13	0	10
AE+SAH 23	1	2	2	2	2	2	11	2	11
AE+SAH 24	2	2	2	2	2	2	12	1	8

## Sheet: Data S8 Exp.1 Brain Water Conte
Data S8 Exp.1 Brain Water Contet
Left (g)	tube	wet weight	dry weight	wet weight-dry weight	wet weight-tube	water content		Right (g)	tube	wet weight	dry weight	wet weight-dry weight	wet weight-tube	water content
SE+Sham	0.855	1.0204	0.8939	0.1265	0.1654	0.764813		SE+Sham	0.855	0.9851	0.8852	0.0999	0.1301	0.767871
		1.0329	0.8972	0.1357	0.1779	0.762788				1.006	0.8907	0.1153	0.151	0.763576
		1.0289	0.8939	0.135	0.1739	0.776308				1.0369	0.8968	0.1401	0.1819	0.770203
		1.01	0.8884	0.1216	0.155	0.784516				1.0432	0.8978	0.1454	0.1882	0.772582
		0.9976	0.8881	0.1095	0.1426	0.767882				1.0411	0.8985	0.1426	0.1861	0.766255
		1.0036	0.8897	0.1139	0.1486	0.766487				0.9922	0.8848	0.1074	0.1372	0.782799
AE+Sham		1.0429	0.896	0.1469	0.1879	0.781799		AE+Sham		1.0403	0.896	0.1443	0.1853	0.778737
		0.9871	0.8854	0.1017	0.1321	0.769871				0.996	0.8884	0.1076	0.141	0.763121
		0.9965	0.8879	0.1086	0.1415	0.767491				1.0309	0.894	0.1369	0.1759	0.778283
		0.993	0.8868	0.1062	0.138	0.769565				1.0068	0.8877	0.1191	0.1518	0.784585
		1.0364	0.8949	0.1415	0.1814	0.780044				0.9868	0.884	0.1028	0.1318	0.77997
		1.0284	0.8929	0.1355	0.1734	0.78143				1.0053	0.8886	0.1167	0.1503	0.776447
SE+SAH		1.0186	0.883	0.1356	0.1636	0.828851		SE+SAH		1.0959	0.8986	0.1973	0.2409	0.819012
		0.9932	0.878	0.1152	0.1382	0.833575				1.0302	0.8862	0.144	0.1752	0.821918
		1.0285	0.8855	0.143	0.1735	0.824207				0.9693	0.8768	0.0925	0.1143	0.809274
		1.0489	0.8882	0.1607	0.1939	0.828778				1.0221	0.8831	0.139	0.1671	0.831837
		1.0137	0.8839	0.1298	0.1587	0.817895				1.0069	0.8837	0.1232	0.1519	0.81106
		1.0124	0.8818	0.1306	0.1574	0.829733				1.0671	0.8933	0.1738	0.2121	0.819425
AE+SAH		1.0401	0.8958	0.1443	0.1851	0.779579		AE+SAH		1.0497	0.8959	0.1538	0.1947	0.789933
		0.9861	0.8836	0.1025	0.1311	0.781846				1.0756	0.901	0.1746	0.2206	0.791478
		1.0356	0.8917	0.1439	0.1806	0.796788				1.0126	0.8873	0.1253	0.1576	0.795051
		1.0002	0.8853	0.1149	0.1452	0.791322				1.0983	0.9021	0.1962	0.2433	0.806412
		1.023	0.8916	0.1314	0.168	0.782143				0.9477	0.8739	0.0738	0.0927	0.796117
		1.0108	0.8866	0.1242	0.1558	0.797176				0.9719	0.8776	0.0943	0.1169	0.806672

## Sheet: Data S9 Exp.1 WB gray value
Data S9 Exp.1 WB gray value
									average	0.177256	0.108996	0.128099	0.145225	0.101188	0.0915729
		il1b	il6	nos2	il4	il10	tgfb1	gapdh		il1b	il6	nos2	il4	il10	tgfb1		il1b	il6	nos2	il4	il10	tgfb1
SE+Sham	1	11383	6588.79	9534.43	11836.5	6713.55	3732.23	53992.2		0.210827	0.122032	0.176589	0.219226	0.124343	0.0691255		1.18939	1.1196	1.37853	1.50956	1.22883	0.754868
SE+Sham	2	12339.1	7345.26	7858.01	8496.65	7053.89	5765.6	69799.9		0.176778	0.105233	0.112579	0.121729	0.101059	0.0826018		0.9973	0.965472	0.878842	0.838206	0.998719	0.902033
SE+Sham	3	11018.2	7621.72	7270.6	7239.35	5973.89	9400.01	76428.2		0.144164	0.0997239	0.0951298	0.094721	0.0781634	0.122991		0.813308	0.914928	0.742625	0.652235	0.772455	1.3431
AE+Sham	4	9968.06	5905.13	2546.65	7433.89	8918.43	7054.94	82147.9		0.121343	0.0718842	0.0310008	0.090494	0.108565	0.0858809		0.684562	0.659509	0.242006	0.623128	1.0729	0.937843
AE+Sham	5	8551.06	7379.84	3117.36	6904.65	14072.8	8262.77	80778.9		0.105858	0.0913585	0.0385912	0.0854759	0.174214	0.102289		0.597201	0.838179	0.30126	0.588574	1.72168	1.11702
AE+Sham	6	9009.53	8119.84	4120.18	8868.77	14165.8	11550.4	72240.9		0.124715	0.112399	0.0570339	0.122767	0.196092	0.159888		0.703586	1.03122	0.445232	0.845353	1.93789	1.74601
SE+SAH	7	16433.8	13430	12573.4	4262.65	6377.48	3564.48	62582.8		0.262594	0.214595	0.200909	0.0681122	0.101905	0.0569562		1.48144	1.96883	1.56838	0.469011	1.00708	0.621977
SE+SAH	8	15550.9	13862.3	14114.3	3096.53	6216.01	5437.48	62975		0.246938	0.220123	0.224126	0.0491708	0.0987061	0.0863435		1.39311	2.01955	1.74962	0.338583	0.975468	0.942893
SE+SAH	9	16070.9	9783.72	13663.9	3238.77	5177.23	4530.6	63147.2		0.254499	0.154935	0.216382	0.0512892	0.0819867	0.0717466		1.43577	1.42147	1.68917	0.35317	0.810239	0.783492
AE+SAH	10	12514.1	12325.3	10437.6	2845.48	8876.01	9762.48	75754.5		0.165192	0.1627	0.137782	0.0375618	0.117168	0.12887		0.931942	1.49271	1.07559	0.258645	1.15792	1.40729
AE+SAH	11	11293.1	11142.3	10211.3	5979.48	9730.72	8345.6	70917.5		0.159242	0.157116	0.143989	0.084316	0.137212	0.11768		0.898374	1.44148	1.12404	0.580588	1.356	1.2851
AE+SAH	12	14966.2	12737.4	10031.2	10948.2	6183.72	9648.48	68092.7		0.219791	0.187059	0.147317	0.160784	0.0908132	0.141696		1.23996	1.7162	1.15002	1.10713	0.897467	1.54736
									average	0.639697	0.446302	0.583408	0.615071	0.579817	0.537837
SE+Sham	13	11758.4	9941.01	9715.38	12515.9	9521.72	13120.3	19554		0.60133	0.508387	0.496848	0.640067	0.486944	0.670977		0.940023	1.13911	0.85163	1.04064	0.839824	1.24755
SE+Sham	14	15956.1	8446.48	12506	14173.9	11378.9	9770.48	19337.2		0.825152	0.436799	0.646731	0.732986	0.588445	0.505268		1.28991	0.978708	1.10854	1.19171	1.01488	0.939444
SE+Sham	15	10062.5	8042.48	12391.9	9644.77	13564.7	8932.01	20426.9		0.492609	0.39372	0.606646	0.47216	0.664061	0.437267		0.770066	0.882182	1.03983	0.767651	1.14529	0.813009
AE+Sham	16	8287.72	8244.77	9447.43	13209.6	14764.7	6821.48	17500.8		0.473563	0.471108	0.539829	0.7548	0.84366	0.389781		0.740292	1.05558	0.925302	1.22718	1.45505	0.724719
AE+Sham	17	9320.43	6326.48	9631.38	13025.2	11864	7232.6	14705		0.633826	0.430225	0.654971	0.885764	0.806799	0.491845		0.990822	0.963978	1.12266	1.4401	1.39147	0.914487
AE+Sham	18	6917.6	5287.23	8959.13	9158.01	9468.72	6566.31	11775.8		0.587442	0.448992	0.76081	0.777698	0.804084	0.557611		0.918314	1.00603	1.30408	1.2644	1.38679	1.03676
SE+SAH	19	16301	9916.6	16690.5	1609.94	8665.31	2811.89	9928.67		1.64181	0.998784	1.68104	0.162151	0.872756	0.283209		2.56654	2.23791	2.88141	0.263629	1.50523	0.52657
SE+SAH	20	13679.1	12429.9	18033.5	2683.18	11878.4	1880.18	14019.3		0.975734	0.886625	1.28633	0.191392	0.847289	0.134114		1.52531	1.9866	2.20486	0.31117	1.46131	0.249357
SE+SAH	21	17530.8	8694.77	17681.3	4744.65	14056.3	1536.77	10990		1.59517	0.791156	1.60885	0.431726	1.27901	0.139834		2.49363	1.77269	2.75768	0.701912	2.20589	0.259993
AE+SAH	22	13748.7	8122.35	16292.2	9029.31	15322.6	5765.31	16580.8		0.829196	0.489865	0.982595	0.544564	0.924117	0.34771		1.29623	1.09761	1.68423	0.885368	1.59381	0.646496
AE+SAH	23	16598	10559	17869.7	8163.6	12847.9	7171.48	19092.7		0.86934	0.55304	0.935944	0.427578	0.672923	0.375614		1.35899	1.23916	1.60427	0.695168	1.16058	0.698379
AE+SAH	24	18324.5	12741.8	16814.4	9588.89	15301.4	10365	20122		0.910671	0.633228	0.83562	0.476537	0.760431	0.515108		1.4236	1.41883	1.43231	0.774768	1.3115	0.957739
		se+sham	ae+sham	se+sah	ae+sah
	il1b	1.18939	0.684562	1.48144	0.931942
		0.9973	0.597201	1.39311	0.898374
		0.813308	0.703586	1.43577	1.23996
		0.940023	0.740292	2.56654	1.29623
		1.28991	0.990822	1.52531	1.35899
		0.770066	0.918314	2.49363	1.4236
	il6	1.1196	0.659509	1.96883	1.49271
		0.965472	0.838179	2.01955	1.44148
		0.914928	1.03122	1.42147	1.7162
		1.13911	1.05558	2.23791	1.09761
		0.978708	0.963978	1.9866	1.23916
		0.882182	1.00603	1.77269	1.41883
	nos2	1.37853	0.242006	1.56838	1.07559
		0.878842	0.30126	1.74962	1.12404
		0.742625	0.445232	1.68917	1.15002
		0.85163	0.925302	2.88141	1.68423
		1.10854	1.12266	2.20486	1.60427
		1.03983	1.30408	2.75768	1.43231
	il4	1.50956	0.623128	0.469011	0.258645
		0.838206	0.588574	0.338583	0.580588
		0.652235	0.845353	0.35317	1.10713
		1.04064	1.22718	0.263629	0.885368
		1.19171	1.4401	0.31117	0.695168
		0.767651	1.2644	0.701912	0.774768
	il10	1.22883	1.0729	1.00708	1.15792
		0.998719	1.72168	0.975468	1.356
		0.772455	1.93789	0.810239	0.897467
		0.839824	1.45505	1.50523	1.59381
		1.01488	1.39147	1.46131	1.16058
		1.14529	1.38679	2.20589	1.3115
	tgfb1	0.754868	0.937843	0.621977	1.40729
		0.902033	1.11702	0.942893	1.2851
		1.3431	1.74601	0.783492	1.54736
		1.24755	0.724719	0.52657	0.646496
		0.939444	0.914487	0.249357	0.698379
		0.813009	1.03676	0.259993	0.957739

## Sheet: Data S10 Exp.1 Statistical Anal
Data S10 Exp.1 Statistical Analysis
SAH grading with Kruskal-Wallis H	Z		P
SE+SAH vs. AE+SAH	82.09	0.139	>0.9999
SE+Sham vs. AE+Sham		0	>0.9999
SE+Sham vs. SE+SAH		6.475	<0.0001
AE+Sham vs. AE+SAH		6.336	<0.0001
Modified Garcia score with Kruskal-Wallis H	Z		P
SE+Sham vs. SE+SAH	83.99	7.564	<0.0001
SE+SAH vs. AE+SAH		2.55	0.0431
AE+Sham vs. AE+SAH		4.884	<0.0001
SE+Sham vs. AE+Sham		0.1297	>0.9999
Beam Balance score with Kruskal-Wallis H	Z		P
SE+Sham vs. AE+Sham	76.23	0.724	0.4691
SE+Sham vs. SE+SAH		6.661	<0.0001
SE+SAH vs. AE+SAH		2.108	0.0351
AE+Sham vs. AE+SAH		5.277	<0.0001
Left brain water content with One-way ANOVA	F		P
SE+Sham vs. AE+Sham	77.05	1.556	0.6932
SE+Sham vs. SE+SAH		19.32	<0.0001
SE+Sham vs. AE+SAH		6.024	0.002
AE+Sham vs. SE+SAH		17.77	<0.0001
AE+Sham vs. AE+SAH		4.467	0.0235
SE+SAH vs. AE+SAH		13.3	<0.0001
Right brain water content with One-way ANOVA	F		P
SE+Sham vs. AE+Sham	52.71	2.088	0.4692
SE+Sham vs. SE+SAH		16.01	<0.0001
SE+Sham vs. AE+SAH		8.99	<0.0001
AE+Sham vs. SE+SAH		13.93	<0.0001
AE+Sham vs. AE+SAH		6.902	0.0005
SE+SAH vs. AE+SAH		7.024	0.0004
Tunel with One-way ANOVA	F		P
SE+SAH vs. AE+SAH	215.2	12.97	<0.0001
SE+Sham vs. AE+Sham		0.7463	0.9176
SE+Sham vs. SE+SAH		21.55	<0.0001
AE+Sham vs. AE+SAH		9.329	<0.0001
Il1b with One-way ANOVA	F		P
SE+SAH vs. AE+SAH	11.39	1.212	0.6659
SE+Sham vs. AE+Sham		4.346	0.0013
SE+Sham vs. SE+SAH		3.326	0.0134
AE+Sham vs. AE+SAH		2.232	0.1408
Il6 with One-way ANOVA	F		P
SE+SAH vs. AE+SAH	30.66	0.6493	0.9485
SE+Sham vs. AE+Sham		7.88	<0.0001
SE+Sham vs. SE+SAH		4.374	0.0012
AE+Sham vs. AE+SAH		4.156	0.002
Nos2 with One-way ANOVA	F		P
SE+Sham vs. AE+Sham	13.94	1.188	0.6814
SE+Sham vs. SE+SAH		4.905	0.0003
SE+SAH vs. AE+SAH		3.423	0.0107
AE+Sham vs. AE+SAH		2.67	0.0575
Il4 with One-way ANOVA	F		P
SE+Sham vs. AE+Sham	5.67	0.01118	>0.9999
SE+Sham vs. SE+SAH		3.537	0.0083
SE+SAH vs. AE+SAH		1.851	0.2805
AE+Sham vs. AE+SAH		1.675	0.3712
Il10 with One-way ANOVA	F		P
SE+Sham vs. AE+Sham	2.321	2.587	0.0686
SE+Sham vs. SE+SAH		1.714	0.3495
SE+SAH vs. AE+SAH		0.4257	0.9888
AE+Sham vs. AE+SAH		1.299	0.6083
Tgfb1 with One-way ANOVA	F		P
SE+Sham vs. AE+Sham	3.716	0.4341	0.988
SE+Sham vs. SE+SAH		2.381	0.1049
SE+SAH vs. AE+SAH		2.875	0.0369
AE+Sham vs. AE+SAH		0.05965	>0.9999

## Sheet: Data S11 Exp.2 Animal Model Sco
Data S11 Exp.2 Animal Model Score
Groups	Modified Garcia score							Beam Balance score	SAH grading
	spontaneous activity	Symmetrical body shape	forelimb extension	climbing	Tactile reflex on both sides of the body	Beard reflex	total
SE+Sham1	3	3	3	3	3	3	18	4	0
SE+Sham2	3	3	3	3	3	3	18	4	0
SE+Sham3	3	3	3	3	3	3	18	4	0
SE+Sham4	3	3	3	3	3	3	18	4	0
SE+Sham5	3	3	3	3	3	3	18	4	0
SE+Sham6	3	3	3	3	3	3	18	4	0
SE+Sham7	3	3	3	3	3	3	18	4	0
SE+Sham8	3	3	3	3	3	3	18	4	0
SE+Sham9	3	3	3	3	3	3	18	4	0
SE+Sham10	3	3	3	3	3	3	18	4	0
SE+Sham11	3	3	3	3	2	3	17	3	0
SE+Sham12	3	3	3	3	3	3	18	4	0
SE+SAH1	1	1	2	1	1	1	7	3	11
SE+SAH2	1	1	2	2	1	2	9	1	10
SE+SAH3	1	2	1	2	2	1	9	2	13
SE+SAH4	1	1	2	2	1	2	9	3	12
SE+SAH5	1	2	2	2	2	1	10	1	9
SE+SAH6	1	1	2	1	2	2	9	1	10
SE+SAH7	1	1	2	2	2	1	9	1	8
SE+SAH8	1	2	2	2	1	2	10	1	13
SE+SAH9	1	2	1	2	2	2	10	2	10
SE+SAH10	1	1	1	2	1	2	8	1	9
SE+SAH11	1	2	2	2	2	1	10	3	11
SE+SAH12	1	1	2	2	1	2	9	1	11
AE+SAH1	1	2	2	1	2	2	10	3	8
AE+SAH2	2	2	2	3	2	2	13	1	11
AE+SAH3	2	2	2	2	3	2	13	2	9
AE+SAH4	2	2	2	2	2	2	12	2	12
AE+SAH5	2	1	2	2	2	2	11	3	10
AE+SAH6	2	2	2	3	2	2	13	2	12
AE+SAH7	2	3	2	3	2	2	14	3	9
AE+SAH8	2	2	2	2	3	2	13	2	9
AE+SAH9	2	2	3	2	2	3	14	3	10
AE+SAH10	1	2	2	2	2	2	11	2	11
AE+SAH11	2	2	1	1	2	1	9	3	10
AE+SAH12	1	2	2	2	2	1	10	3	11
AE+SAH+SB431542 1	2	2	2	1	2	2	11	2	12
AE+SAH+SB431542 2	2	2	2	2	2	1	11	1	11
AE+SAH+SB431542 3	1	2	1	1	2	1	8	1	11
AE+SAH+SB431542 4	2	2	2	2	1	2	11	1	9
AE+SAH+SB431542 5	1	1	2	1	2	1	8	1	8
AE+SAH+SB431542 6	1	1	2	2	1	2	9	3	13
AE+SAH+SB431542 7	1	1	2	1	1	2	8	2	11
AE+SAH+SB431542 8	1	1	2	2	1	2	9	1	12
AE+SAH+SB431542 9	1	2	2	1	1	1	8	1	10
AE+SAH+SB431542 10	1	2	1	1	1	1	7	2	13
AE+SAH+SB431542 11	1	1	2	1	2	1	8	3	10
AE+SAH+SB431542 12	1	1	1	1	1	2	7	1	11

[truncated: 8 more sheets: Data S12 Exp.2 WB gray value, Data S13 Exp.2 Statistical Anal, Data S14 Exp.3 Animal Model Sco, Data S15 Exp.3 WB gray value, Data S16 Exp.3 Statistical Anal, Data S17 Exp.4 Primary Cell WB , Data S18 Exp.4 Primary Cell ICC, Data S19 Exp.4 Statistical Anal]
